# Supplementary material for: Crystal structure and Hirshfeld surface analysis of poly[[bis­[μ4-N,N′-(1,3,5-oxadiazinane-3,5-di­yl)bis(carbamoyl­methano­ato)]nickel(II)tetra­potassium] 4.8-hydrate]
Source: Acta Crystallogr E Crystallogr Commun. 2021 Feb 26;77(Pt 3):298–304. doi: 10.1107/S205698902100205X (PMC8061116; doi:10.1107/S205698902100205X)
Supplement: Supplementary file 1 [file e-77-00298-sup1.cif]

##############################################################################
#                                                                            #
# This CIF contains the data in a paper accepted for publication in          #
# Acta Crystallographica Section E. It conforms to the requirements of       #
# Notes for Authors for Acta Crystallographica Section E, and has been       #
# peer reviewed under the auspices of the IUCr Commission on Journals.       #
#                                                                            #
# Full details of the Crystallographic Information File format               #
# are given in the paper "The Crystallographic Information File (CIF):       #
# a New Standard Archive File for Crystallography" by S. R. Hall, F. H.      #
# Allen and I. D. Brown [Acta Cryst. (1991), A47, 655-685].                  #
#                                                                            #
# The current version of the core CIF dictionary is obtainable from          #
# ftp://ftp.iucr.org/pub/cif_core.dic.                                       #
#                                                                            #
# Software is freely available for graphical display of the structure(s)     #
# in this CIF. For information consult the CIF software page                 #
# http://www.iucr.org/resources/cif/software.                                #
#                                                                            #
# This file may be used for bona fide research purposes within the           #
# scientific community so long as proper attribution is given to the journal # 
# article from which it was obtained.                                        #
#                                                                            #
##############################################################################
data_I
_audit_creation_method     'SHELXL-2018/1'
_journal_date_recd_electronic     2021-01-20
_journal_date_accepted     2021-02-22
_journal_name_full     'Acta Crystallographica, Section E'
_journal_year     2021
_journal_volume     77
_journal_issue      3
_journal_page_first     298
_journal_page_last     304
_journal_paper_category     GM
_journal_paper_doi     10.1107/S205698902100205X
_journal_coeditor_code     WM5595
_publ_contact_author_name     'Nurullo U. Mulloev'
_publ_contact_author_address
;
The Faculty of Physics, Tajik National University, Rudaki Avenue 17,
734025 Dushanbe,
Tajikistan
;
_publ_contact_author_email     'voruch@eml.ru, plutenkom@gmail.com'
_publ_contact_author_fax     ?
_publ_contact_author_phone     ?
_publ_section_title
;\
Crystal structure and Hirshfeld surface analysis of
poly[[bis[\m~4~-<i>N</i>,<i>N</i>'-(1,3,5-oxadiazinane-3,5-diyl)\
bis(carbamoylmethanoato)]nickel(II)tetrapotassium] 4.8-hydrate]
;
_publ_section_title_footnote     .
loop_
    _publ_author_name
    _publ_author_footnote
    _publ_author_address
    'Plutenko, Maksym O.' .
;
Department of Chemistry, National Taras Shevchenko University,
Volodymyrska Street 64, 01601 Kyiv,
Ukraine
;
    'Haukka, Matti' .
;
Department of Chemistry, University of Jyvaskyla,
P.O. Box 35
FI-40014 Jyvaskyla,
Finland
;
    'Husak, Alina O.' .
;
Department of Chemistry, National Taras Shevchenko University,
Volodymyrska Street 64, 01601 Kyiv,
Ukraine
PBMR Labs Ukraine, Murmanska 1, 02094 Kiev, Ukraine
;
    'Iskenderov, Turganbay S.' .
;
Department of Chemistry, National Taras Shevchenko University,
Volodymyrska Street 64, 01601 Kyiv,
Ukraine
;
    'Mulloev, Nurullo U.' .
;
The Faculty of Physics, Tajik National University, Rudaki Avenue 17,
734025 Dushanbe,
Tajikistan
;
_publ_section_synopsis
;
The complex nickel(II) anion comprises a pseudomacrocyclic hydrazide-based
ligand with an L shape. In the crystal, such anions are connected with the
potassium cations and the water solvent molecules, forming a three-dimensional
polymeric framework, which is stabilized by an extensive system of hydrogen
bonds.
;
_chemical_name_systematic
;\
Poly[[bis[\m~4~-<i>N</i>,<i>N</i>'-(1,3,5-oxadiazinane-3,5-diyl)\
bis(carbamoylmethanoato)]nickel(II)tetrapotassium] 4.8-hydrate]
;
_chemical_name_common     ?
_chemical_formula_moiety     'C14 H12 K4 N8 Ni2 O14, 4.8H2 O'
_chemical_formula_sum     'C14 H21.61 K4 N8 Ni2 O18.81'
_chemical_formula_iupac     '[K4 Ni2 (C7 H6 N4 O7)2], 4.8H2 O'
_chemical_formula_weight     876.66
_chemical_melting_point     ?
_space_group_crystal_system     orthorhombic
_space_group_name_H-M_alt     'P b c a'
_space_group_name_Hall     '-P 2ac 2ab'
loop_
    _space_group_symop_operation_xyz
    'x, y, z'
    '-x+1/2, -y, z+1/2'
    'x+1/2, -y+1/2, -z'
    '-x, y+1/2, -z+1/2'
    '-x, -y, -z'
    'x-1/2, y, -z-1/2'
    '-x-1/2, y-1/2, z'
    'x, -y-1/2, z-1/2'
_cell_length_a     15.0694(3)
_cell_length_b     16.9659(3)
_cell_length_c     22.1920(4)
_cell_angle_alpha     90
_cell_angle_beta     90
_cell_angle_gamma     90
_cell_volume     5673.74(18)
_cell_formula_units_Z     8
_cell_measurement_reflns_used     18674
_cell_measurement_theta_min     1.00
_cell_measurement_theta_max     30.03
_cell_measurement_temperature     100(2)
_exptl_crystal_description     block
_exptl_crystal_colour     orange
_exptl_crystal_size_max     0.312
_exptl_crystal_size_mid     0.261
_exptl_crystal_size_min     0.231
_exptl_crystal_density_diffrn     2.053
_exptl_crystal_density_meas     ?
_exptl_crystal_density_method     ?
_exptl_crystal_F_000     3552
_exptl_absorpt_coefficient_mu     2.014
_exptl_absorpt_correction_type     multi-scan
_exptl_absorpt_process_details
;
(SADABS; Krause <i>et al.</i>,  2015)
;
_exptl_absorpt_correction_T_min     0.5723
_exptl_absorpt_correction_T_max     0.6534
_diffrn_ambient_temperature     100(2)
_diffrn_radiation_type     MoK\a
_diffrn_radiation_wavelength     0.71073
_diffrn_radiation_source     'fine-focus sealed tube'
_diffrn_radiation_monochromator     'horizontally mounted graphite crystal'
_diffrn_measurement_device_type     'Bruker Kappa APEXII CCD'
_diffrn_measurement_device     '62mm x 62mm CCD camera on \k-goniostat'
_diffrn_measurement_method     '\f scans and \w scans with \k offset'
_diffrn_detector_area_resol_mean     16
_diffrn_reflns_number     51429
_diffrn_reflns_av_R_equivalents     0.0372
_diffrn_reflns_av_unetI/netI     0.0272
_diffrn_reflns_theta_min     2.027
_diffrn_reflns_theta_max     30.178
_diffrn_reflns_theta_full     25.242
_diffrn_measured_fraction_theta_max     0.986
_diffrn_measured_fraction_theta_full     0.996
_diffrn_reflns_limit_h_min     -20
_diffrn_reflns_limit_h_max     21
_diffrn_reflns_limit_k_min     -23
_diffrn_reflns_limit_k_max     19
_diffrn_reflns_limit_l_min     -31
_diffrn_reflns_limit_l_max     31
_refine_special_details     ?
_reflns_number_total     8287
_reflns_number_gt     7371
_reflns_threshold_expression     'I > 2\s(I)'
_refine_ls_structure_factor_coef     Fsqd
_refine_ls_matrix_type     full
_refine_ls_R_factor_all     0.0404
_refine_ls_R_factor_gt     0.0334
_refine_ls_wR_factor_gt     0.0722
_refine_ls_wR_factor_ref     0.0762
_refine_ls_goodness_of_fit_ref     1.101
_refine_ls_restrained_S_all     1.101
_refine_ls_number_reflns     8287
_refine_ls_number_parameters     448
_refine_ls_number_restraints     0
_refine_ls_hydrogen_treatment     constr
_refine_ls_weighting_scheme     calc
_refine_ls_weighting_details
              'w=1/[\s^2^(Fo^2^)+(0.0165P)^2^+9.9285P] where P=(Fo^2^+2Fc^2^)/3'
_atom_sites_solution_hydrogens     mixed
_atom_sites_solution_primary     ?
_atom_sites_solution_secondary     ?
_refine_ls_shift/su_max     0.002
_refine_ls_shift/su_mean     0.000
_refine_diff_density_max     0.805
_refine_diff_density_min     -0.693
_refine_ls_extinction_method     none
_refine_ls_extinction_coef     .
loop_
    _atom_type_symbol
    _atom_type_description
    _atom_type_scat_dispersion_real
    _atom_type_scat_dispersion_imag
    _atom_type_scat_source
    'C' 'C' 0.0033 0.0016
                         'International Tables Vol C Tables 4.2.6.8 and 6.1.1.4'
    'H' 'H' 0.0000 0.0000
                         'International Tables Vol C Tables 4.2.6.8 and 6.1.1.4'
    'N' 'N' 0.0061 0.0033
                         'International Tables Vol C Tables 4.2.6.8 and 6.1.1.4'
    'O' 'O' 0.0106 0.0060
                         'International Tables Vol C Tables 4.2.6.8 and 6.1.1.4'
    'K' 'K' 0.2009 0.2494
                         'International Tables Vol C Tables 4.2.6.8 and 6.1.1.4'
    'Ni' 'Ni' 0.3393 1.1124
                         'International Tables Vol C Tables 4.2.6.8 and 6.1.1.4'
_computing_data_collection
;
APEX3 (Bruker, 2016)
;
_computing_cell_refinement
;
SAINT (Bruker, 2016)
;
_computing_data_reduction
;
SAINT (Bruker, 2016)
;
_computing_structure_solution
;
SHELXS97 (Sheldrick, 2008)
;
_computing_structure_refinement
;
<i>SHELXL2018/1</i> (Sheldrick, 2015)
;
_computing_molecular_graphics
;
DIAMOND (Brandenburg, 2009)
;
_computing_publication_material
;
publCIF (Westrip, 2010)
;
loop_
    _atom_site_type_symbol
    _atom_site_label
    _atom_site_fract_x
    _atom_site_fract_y
    _atom_site_fract_z
    _atom_site_U_iso_or_equiv
    _atom_site_adp_type
    _atom_site_calc_flag
    _atom_site_occupancy
    _atom_site_disorder_assembly
    _atom_site_disorder_group
    Ni Ni1 0.39976(2) 0.03560(2) 0.25909(2) 0.01144(6) Uani d 1 . .
    K K1 0.42066(3) 0.10115(3) 0.50619(2) 0.01944(9) Uani d 1 . .
    K K2 0.62602(3) 0.12976(3) 0.37947(2) 0.01642(8) Uani d 1 . .
    K K3A 0.6573(3) 0.0634(2) 0.0628(2) 0.0156(10) Uani d 0.46(3) . .
    K K3B 0.6592(3) 0.0786(9) 0.0646(2) 0.0447(9) Uani d 0.54(3) . .
    K K4A 0.81367(4) 0.18864(3) 0.48907(2) 0.02787(14) Uani d 0.9643(15) . .
    K K4B 0.8620(12) 0.1672(10) 0.4887(6) 0.02787(14) Uani d 0.0357(15) . .
    O O1 0.48022(9) 0.05193(8) 0.19539(6) 0.0158(3) Uani d 1 . .
    O O2 0.48968(8) 0.03838(8) 0.31915(6) 0.0147(3) Uani d 1 . .
    O O3 0.50728(9) 0.01073(9) 0.41691(6) 0.0175(3) Uani d 1 . .
    O O4 0.32237(9) -0.00551(9) 0.42549(6) 0.0187(3) Uani d 1 . .
    O O5 0.23246(9) -0.10170(8) 0.25535(6) 0.0175(3) Uani d 1 . .
    O O6 0.29549(9) 0.06429(10) 0.09851(6) 0.0209(3) Uani d 1 . .
    O O7 0.48153(10) 0.07263(11) 0.09625(7) 0.0290(4) Uani d 1 . .
    O O1W 0.24931(12) 0.08231(11) 0.54478(7) 0.0294(4) Uani d 1 . .
    H H1W1 0.236269 0.039493 0.568245 0.044 Uiso d 1 . .
    H H2W1 0.226969 0.122493 0.559745 0.044 Uiso d 1 . .
    O O2W 0.63486(14) 0.13337(10) 0.50382(8) 0.0361(4) Uani d 1 . .
    H H1W2 0.624292 0.171955 0.530219 0.054 Uiso d 1 . .
    H H2W2 0.647697 0.086965 0.524420 0.054 Uiso d 1 . .
    O O3W 0.91669(13) 0.06558(12) 0.52097(8) 0.0383(4) Uani d 1 . .
    H H1W3 0.926510 0.062280 0.482596 0.057 Uiso d 1 . .
    H H2W3 0.967921 0.084541 0.536516 0.057 Uiso d 1 . .
    O O4WA 0.60586(13) 0.23598(13) 0.07782(10) 0.0309(6) Uani d 0.805(4) A 1
    H H1W4 0.655353 0.218452 0.090399 0.046 Uiso d 0.805(4) A 1
    H H2W4 0.567382 0.239687 0.109145 0.046 Uiso d 0.805(4) A 1
    O O5W 0.5651(2) 0.16499(15) -0.03385(13) 0.0532(9) Uani d 0.805(4) A 1
    H H5WC 0.546573 0.207539 -0.049704 0.080 Uiso d 0.805(4) A 1
    H H5WB 0.588393 0.177329 -0.000284 0.080 Uiso d 0.805(4) A 1
    O O4WB 0.5638(6) 0.2234(6) 0.0249(4) 0.032(2) Uani d 0.195(4) A 2
    H H3W4 0.531930 0.234322 0.055384 0.048 Uiso d 0.195(4) A 2
    H H4W4 0.532796 0.240423 -0.006182 0.048 Uiso d 0.195(4) A 2
    N N1 0.32286(10) 0.01942(9) 0.32277(7) 0.0125(3) Uani d 1 . .
    N N2 0.22857(10) 0.01217(10) 0.31956(7) 0.0129(3) Uani d 1 . .
    N N3 0.22075(10) 0.02637(10) 0.20888(7) 0.0137(3) Uani d 1 . .
    N N4 0.31391(10) 0.03568(10) 0.19995(7) 0.0128(3) Uani d 1 . .
    C C1 0.46081(12) 0.01956(11) 0.37164(8) 0.0134(3) Uani d 1 . .
    C C2 0.35945(12) 0.00948(11) 0.37637(8) 0.0131(3) Uani d 1 . .
    C C3 0.19564(12) 0.05825(11) 0.26801(8) 0.0138(3) Uani d 1 . .
    H H3A 0.130103 0.060914 0.270332 0.017 Uiso calc 1 . .
    H H3B 0.218626 0.112739 0.271334 0.017 Uiso calc 1 . .
    C C4 0.20301(13) -0.07011(12) 0.31134(9) 0.0167(4) Uani d 1 . .
    H H4A 0.228229 -0.101882 0.344615 0.020 Uiso calc 1 . .
    H H4B 0.137568 -0.074362 0.313553 0.020 Uiso calc 1 . .
    C C5 0.19597(13) -0.05675(12) 0.20682(9) 0.0177(4) Uani d 1 . .
    H H5A 0.130467 -0.061003 0.208006 0.021 Uiso calc 1 . .
    H H5B 0.216417 -0.079534 0.168170 0.021 Uiso calc 1 . .
    C C6 0.34091(12) 0.05407(11) 0.14507(8) 0.0146(3) Uani d 1 . .
    C C7 0.44272(12) 0.06056(12) 0.14422(9) 0.0166(4) Uani d 1 . .
    Ni Ni1B 0.85260(2) 0.23735(2) 0.24199(2) 0.01304(6) Uani d 1 . .
    O O1B 0.77709(9) 0.22102(9) 0.17472(6) 0.0180(3) Uani d 1 . .
    O O2B 0.75916(9) 0.23086(8) 0.29873(6) 0.0162(3) Uani d 1 . .
    O O3B 0.73206(9) 0.26008(9) 0.39495(7) 0.0212(3) Uani d 1 . .
    O O4B 0.91522(10) 0.28278(10) 0.41008(7) 0.0220(3) Uani d 1 . .
    O O5B 1.01572(10) 0.37800(8) 0.24472(7) 0.0203(3) Uani d 1 . .
    O O6B 0.96972(11) 0.21209(10) 0.08487(7) 0.0253(3) Uani d 1 . .
    O O7B 0.78613(11) 0.19730(10) 0.07598(7) 0.0251(3) Uani d 1 . .
    N N1B 0.92407(10) 0.25393(10) 0.30822(7) 0.0148(3) Uani d 1 . .
    N N2B 1.01790(10) 0.26347(10) 0.30814(7) 0.0151(3) Uani d 1 . .
    N N3B 1.03515(10) 0.25123(10) 0.19792(7) 0.0160(3) Uani d 1 . .
    N N4B 0.94292(10) 0.23990(10) 0.18580(7) 0.0153(3) Uani d 1 . .
    C C1B 0.78284(12) 0.25187(11) 0.35171(9) 0.0152(3) Uani d 1 . .
    C C2B 0.88312(12) 0.26501(11) 0.36010(9) 0.0153(3) Uani d 1 . .
    C C3B 1.05635(12) 0.21901(12) 0.25760(9) 0.0159(3) Uani d 1 . .
    H H3B1 1.121650 0.217835 0.262372 0.019 Uiso calc 1 . .
    H H3B2 1.034773 0.163958 0.259596 0.019 Uiso calc 1 . .
    C C4B 1.04157(13) 0.34622(12) 0.30124(9) 0.0196(4) Uani d 1 . .
    H H4B1 1.012978 0.376994 0.333794 0.024 Uiso calc 1 . .
    H H4B2 1.106608 0.351872 0.305799 0.024 Uiso calc 1 . .
    C C5B 1.05732(13) 0.33496(12) 0.19717(10) 0.0200(4) Uani d 1 . .
    H H5B1 1.122471 0.340939 0.200622 0.024 Uiso calc 1 . .
    H H5B2 1.038927 0.357734 0.158040 0.024 Uiso calc 1 . .
    C C6B 0.92131(13) 0.22112(12) 0.13005(9) 0.0171(4) Uani d 1 . .
    C C7B 0.82017(13) 0.21177(12) 0.12558(9) 0.0178(4) Uani d 1 . .
loop_
    _atom_site_aniso_label
    _atom_site_aniso_U_11
    _atom_site_aniso_U_22
    _atom_site_aniso_U_33
    _atom_site_aniso_U_12
    _atom_site_aniso_U_13
    _atom_site_aniso_U_23
    Ni1 0.00784(10) 0.01467(12) 0.01179(11) -0.00082(8) -0.00019(7) 0.00124(8)
    K1 0.0243(2) 0.0196(2) 0.01449(18) 0.00216(16) -0.00152(15) -0.00092(15)
    K2 0.01387(17) 0.0187(2) 0.01671(18) -0.00075(14) 0.00052(14) 0.00027(14)
    K3A 0.0119(9) 0.018(2) 0.0172(9) 0.0053(6) -0.0008(6) -0.0050(9)
    K3B 0.0199(9) 0.083(3) 0.0313(13) -0.0053(16) -0.0054(8) 0.0187(14)
    K4A 0.0356(3) 0.0307(3) 0.0173(2) 0.0017(2) -0.00088(19) -0.00179(19)
    K4B 0.0356(3) 0.0307(3) 0.0173(2) 0.0017(2) -0.00088(19) -0.00179(19)
    O1 0.0110(6) 0.0210(7) 0.0154(6) -0.0016(5) 0.0011(5) 0.0024(5)
    O2 0.0110(6) 0.0193(7) 0.0138(6) -0.0006(5) -0.0022(5) 0.0009(5)
    O3 0.0155(6) 0.0211(7) 0.0160(6) 0.0007(5) -0.0042(5) 0.0005(5)
    O4 0.0162(6) 0.0268(8) 0.0132(6) 0.0031(6) 0.0017(5) 0.0019(5)
    O5 0.0177(7) 0.0146(7) 0.0203(7) -0.0005(5) -0.0007(5) 0.0000(5)
    O6 0.0153(6) 0.0338(9) 0.0136(6) -0.0009(6) -0.0015(5) 0.0034(6)
    O7 0.0168(7) 0.0527(11) 0.0176(7) -0.0055(7) 0.0049(6) 0.0025(7)
    O1W 0.0343(9) 0.0321(9) 0.0219(7) -0.0018(7) 0.0047(7) -0.0029(7)
    O2W 0.0642(13) 0.0242(9) 0.0199(8) 0.0043(8) -0.0021(8) 0.0021(6)
    O3W 0.0388(10) 0.0525(12) 0.0236(8) 0.0080(9) 0.0036(7) 0.0022(8)
    O4WA 0.0185(9) 0.0401(13) 0.0341(12) 0.0043(8) 0.0101(8) 0.0022(9)
    O5W 0.073(2) 0.0320(14) 0.0542(17) -0.0034(13) -0.0292(15) 0.0080(12)
    O4WB 0.022(4) 0.039(5) 0.035(5) 0.010(4) 0.003(3) 0.012(4)
    N1 0.0084(6) 0.0152(8) 0.0139(7) 0.0007(5) 0.0009(5) 0.0004(6)
    N2 0.0081(6) 0.0157(8) 0.0150(7) -0.0004(5) 0.0000(5) 0.0016(6)
    N3 0.0072(6) 0.0181(8) 0.0158(7) -0.0021(5) 0.0002(5) 0.0014(6)
    N4 0.0083(6) 0.0167(8) 0.0133(7) -0.0014(5) 0.0004(5) 0.0021(6)
    C1 0.0137(8) 0.0108(8) 0.0159(8) 0.0015(6) -0.0011(6) -0.0014(6)
    C2 0.0123(8) 0.0126(8) 0.0143(8) 0.0026(6) 0.0006(6) 0.0001(6)
    C3 0.0103(7) 0.0153(9) 0.0159(8) 0.0008(6) 0.0004(6) 0.0022(6)
    C4 0.0146(8) 0.0171(9) 0.0184(9) -0.0031(7) 0.0008(7) 0.0036(7)
    C5 0.0157(8) 0.0192(10) 0.0183(9) -0.0039(7) -0.0008(7) -0.0002(7)
    C6 0.0120(8) 0.0169(9) 0.0151(8) -0.0006(6) -0.0002(6) 0.0008(7)
    C7 0.0139(8) 0.0190(10) 0.0169(8) -0.0011(7) 0.0014(7) 0.0004(7)
    Ni1B 0.00973(10) 0.01497(12) 0.01442(11) -0.00085(8) -0.00058(8) -0.00124(8)
    O1B 0.0152(6) 0.0210(7) 0.0179(6) -0.0014(5) -0.0030(5) -0.0007(5)
    O2B 0.0114(6) 0.0196(7) 0.0175(6) -0.0014(5) -0.0002(5) -0.0011(5)
    O3B 0.0159(6) 0.0268(8) 0.0210(7) -0.0019(6) 0.0040(5) -0.0030(6)
    O4B 0.0181(7) 0.0302(8) 0.0177(7) -0.0016(6) -0.0019(5) -0.0070(6)
    O5B 0.0196(7) 0.0133(7) 0.0280(8) -0.0002(5) 0.0034(6) -0.0014(6)
    O6B 0.0247(8) 0.0331(9) 0.0180(7) -0.0001(6) 0.0047(6) -0.0061(6)
    O7B 0.0276(8) 0.0291(9) 0.0186(7) -0.0036(6) -0.0072(6) 0.0003(6)
    N1B 0.0099(7) 0.0166(8) 0.0178(7) -0.0002(6) -0.0007(5) -0.0028(6)
    N2B 0.0091(6) 0.0160(8) 0.0202(8) -0.0001(6) -0.0006(6) -0.0044(6)
    N3B 0.0118(7) 0.0170(8) 0.0191(8) -0.0014(6) 0.0017(6) -0.0022(6)
    N4B 0.0122(7) 0.0154(8) 0.0183(7) -0.0016(6) 0.0004(6) -0.0021(6)
    C1B 0.0144(8) 0.0139(9) 0.0172(8) -0.0006(7) 0.0011(6) -0.0004(7)
    C2B 0.0136(8) 0.0146(9) 0.0178(8) -0.0006(6) 0.0001(6) -0.0016(7)
    C3B 0.0109(8) 0.0144(9) 0.0224(9) 0.0018(6) 0.0005(6) -0.0024(7)
    C4B 0.0153(8) 0.0188(10) 0.0248(10) -0.0027(7) 0.0010(7) -0.0064(8)
    C5B 0.0158(9) 0.0186(10) 0.0255(10) -0.0024(7) 0.0047(7) -0.0002(8)
    C6B 0.0187(9) 0.0143(9) 0.0183(9) -0.0002(7) 0.0008(7) -0.0009(7)
    C7B 0.0210(9) 0.0131(9) 0.0193(9) -0.0012(7) -0.0034(7) -0.0003(7)
_geom_special_details
;
 All esds (except the esd in the dihedral angle between two l.s. planes)
 are estimated using the full covariance matrix.  The cell esds are taken
 into account individually in the estimation of esds in distances, angles
 and torsion angles; correlations between esds in cell parameters are only
 used when they are defined by crystal symmetry.  An approximate (isotropic)
 treatment of cell esds is used for estimating esds involving l.s. planes.
;
loop_
    _geom_bond_atom_site_label_1
    _geom_bond_atom_site_label_2
    _geom_bond_site_symmetry_2
    _geom_bond_distance
    _geom_bond_publ_flag
    Ni1 N4 . 1.8429(15) y
    Ni1 N1 . 1.8479(15) y
    Ni1 O1 . 1.8830(13) y
    Ni1 O2 . 1.9012(13) y
    K1 O4B 3_456 2.7086(15) ?
    K1 O1W . 2.7392(18) ?
    K1 O3 5_656 2.7739(14) ?
    K1 O3 . 2.8254(15) ?
    K1 O6B 6_556 2.8588(16) ?
    K1 O4 . 2.9456(15) ?
    K1 O7B 6_556 3.1774(17) ?
    K1 O2W . 3.274(2) ?
    K1 C1 . 3.3464(19) ?
    K1 C2 . 3.4015(19) ?
    K1 K4A 3_456 3.9153(7) ?
    K1 K4B 3_456 4.030(16) ?
    K2 O3B . 2.7495(16) ?
    K2 O2W . 2.7634(17) ?
    K2 O3 . 2.8232(15) ?
    K2 O6 6_656 2.8273(15) ?
    K2 O6B 6_556 2.8505(17) ?
    K2 O2 . 2.9013(14) ?
    K2 N3 6_656 2.9932(16) ?
    K2 N3B 6_556 3.0121(17) ?
    K2 C1 . 3.1184(19) ?
    K2 O2B . 3.1903(14) ?
    K2 C1B . 3.2025(19) ?
    K2 C6B 6_556 3.459(2) ?
    K3A O3W 2_654 2.625(4) ?
    K3A O7 . 2.755(4) ?
    K3A O4 6_656 2.761(4) ?
    K3A O1W 6_656 2.779(5) ?
    K3A N2 6_656 2.954(5) ?
    K3A O7B . 3.003(5) ?
    K3A O4WA . 3.047(4) ?
    K3A O5W . 3.082(5) ?
    K3A O4WB . 3.171(9) ?
    K3A C2 6_656 3.456(5) ?
    K3A K4B 2_654 4.254(16) ?
    K3B O7 . 2.769(5) ?
    K3B O1W 6_656 2.783(5) ?
    K3B O7B . 2.789(13) ?
    K3B O4WA . 2.804(15) ?
    K3B O4 6_656 2.851(8) ?
    K3B O3W 2_654 2.868(15) ?
    K3B O4WB . 2.979(15) ?
    K3B O5W . 2.990(7) ?
    K3B N2 6_656 2.995(6) ?
    K3B C2 6_656 3.492(6) ?
    K3B K4B 2_654 4.51(2) ?
    K4A K4B . 0.815(18) ?
    K4A O3W . 2.696(2) ?
    K4A O3B . 2.7100(16) ?
    K4A O7B 8_566 2.7633(17) ?
    K4A O4B . 2.8223(17) ?
    K4A O2W . 2.872(2) ?
    K4A O6 6_656 2.8815(16) ?
    K4A C1B . 3.265(2) ?
    K4A C2B . 3.311(2) ?
    K4A C7B 8_566 3.470(2) ?
    K4B O3W . 2.040(17) ?
    K4B O4B . 2.744(15) ?
    K4B O6 6_656 2.792(14) ?
    K4B O7 6_656 3.061(17) ?
    K4B O4WB 6_656 3.201(19) ?
    K4B O7B 8_566 3.216(16) ?
    K4B O5W 6_656 3.220(18) ?
    K4B O3B . 3.263(17) ?
    K4B C2B . 3.316(14) ?
    K4B O6B 8_566 3.374(15) ?
    O1 C7 . 1.277(2) ?
    O2 C1 . 1.284(2) ?
    O3 C1 . 1.234(2) ?
    O4 C2 . 1.251(2) ?
    O5 C4 . 1.424(2) ?
    O5 C5 . 1.430(2) ?
    O6 C6 . 1.252(2) ?
    O7 C7 . 1.232(2) ?
    O1W H1W1 . 0.9152 ?
    O1W H2W1 . 0.8297 ?
    O2W H1W2 . 0.8929 ?
    O2W H2W2 . 0.9306 ?
    O3W H1W3 . 0.8662 ?
    O3W H2W3 . 0.9048 ?
    O4WA H1W4 . 0.8501 ?
    O4WA H2W4 . 0.9075 ?
    O5W H5WC . 0.8499 ?
    O5W H5WB . 0.8499 ?
    O4WB H3W4 . 0.8501 ?
    O4WB H4W4 . 0.8827 ?
    N1 C2 . 1.322(2) ?
    N1 N2 . 1.428(2) ?
    N2 C4 . 1.460(2) ?
    N2 C3 . 1.472(2) ?
    N3 N4 . 1.427(2) ?
    N3 C5 . 1.460(3) ?
    N3 C3 . 1.469(2) ?
    N4 C6 . 1.321(2) ?
    C1 C2 . 1.541(2) ?
    C3 H3A . 0.9900 ?
    C3 H3B . 0.9900 ?
    C4 H4A . 0.9900 ?
    C4 H4B . 0.9900 ?
    C5 H5A . 0.9900 ?
    C5 H5B . 0.9900 ?
    C6 C7 . 1.538(3) ?
    Ni1B N1B . 1.8436(16) y
    Ni1B N4B . 1.8463(16) y
    Ni1B O2B . 1.8922(14) y
    Ni1B O1B . 1.8975(14) y
    O1B C7B . 1.279(2) ?
    O2B C1B . 1.279(2) ?
    O3B C1B . 1.235(2) ?
    O4B C2B . 1.247(2) ?
    O5B C4B . 1.420(3) ?
    O5B C5B . 1.428(2) ?
    O6B C6B . 1.249(2) ?
    O7B C7B . 1.239(2) ?
    N1B C2B . 1.320(2) ?
    N1B N2B . 1.423(2) ?
    N2B C4B . 1.457(3) ?
    N2B C3B . 1.471(2) ?
    N3B N4B . 1.429(2) ?
    N3B C5B . 1.459(3) ?
    N3B C3B . 1.468(3) ?
    N4B C6B . 1.318(2) ?
    C1B C2B . 1.539(3) ?
    C3B H3B1 . 0.9900 ?
    C3B H3B2 . 0.9900 ?
    C4B H4B1 . 0.9900 ?
    C4B H4B2 . 0.9900 ?
    C5B H5B1 . 0.9900 ?
    C5B H5B2 . 0.9900 ?
    C6B C7B . 1.536(3) ?
loop_
    _geom_angle_atom_site_label_1
    _geom_angle_atom_site_label_2
    _geom_angle_atom_site_label_3
    _geom_angle_site_symmetry_1
    _geom_angle_site_symmetry_3
    _geom_angle
    _geom_angle_publ_flag
    N4 Ni1 N1 . . 96.01(7) y
    N4 Ni1 O1 . . 85.25(6) y
    N1 Ni1 O1 . . 178.74(6) y
    N4 Ni1 O2 . . 178.28(7) y
    N1 Ni1 O2 . . 85.10(6) y
    O1 Ni1 O2 . . 93.65(6) y
    O4B K1 O1W 3_456 . 80.90(5) ?
    O4B K1 O3 3_456 5_656 95.01(5) ?
    O1W K1 O3 . 5_656 95.56(5) ?
    O4B K1 O3 3_456 . 152.85(5) ?
    O1W K1 O3 . . 126.25(5) ?
    O3 K1 O3 5_656 . 83.05(4) ?
    O4B K1 O6B 3_456 6_556 90.81(5) ?
    O1W K1 O6B . 6_556 122.79(5) ?
    O3 K1 O6B 5_656 6_556 141.65(5) ?
    O3 K1 O6B . 6_556 75.07(5) ?
    O4B K1 O4 3_456 . 148.05(5) ?
    O1W K1 O4 . . 69.17(4) ?
    O3 K1 O4 5_656 . 98.66(4) ?
    O3 K1 O4 . . 58.15(4) ?
    O6B K1 O4 6_556 . 96.01(4) ?
    O4B K1 O7B 3_456 6_556 90.06(5) ?
    O1W K1 O7B . 6_556 68.77(5) ?
    O3 K1 O7B 5_656 6_556 162.58(4) ?
    O3 K1 O7B . 6_556 99.85(4) ?
    O6B K1 O7B 6_556 6_556 54.64(4) ?
    O4 K1 O7B . 6_556 69.24(4) ?
    O4B K1 O2W 3_456 . 85.38(5) ?
    O1W K1 O2W . . 162.52(5) ?
    O3 K1 O2W 5_656 . 74.82(4) ?
    O3 K1 O2W . . 67.91(4) ?
    O6B K1 O2W 6_556 . 67.90(4) ?
    O4 K1 O2W . . 126.05(4) ?
    O7B K1 O2W 6_556 . 122.28(4) ?
    O4B K1 C1 3_456 . 156.68(5) ?
    O1W K1 C1 . . 113.65(5) ?
    O3 K1 C1 5_656 . 101.25(5) ?
    O3 K1 C1 . . 20.96(4) ?
    O6B K1 C1 6_556 . 66.10(5) ?
    O4 K1 C1 . . 45.11(4) ?
    O7B K1 C1 6_556 . 79.38(4) ?
    O2W K1 C1 . . 82.91(4) ?
    O4B K1 C2 3_456 . 154.85(5) ?
    O1W K1 C2 . . 87.46(5) ?
    O3 K1 C2 5_656 . 108.32(4) ?
    O3 K1 C2 . . 44.20(4) ?
    O6B K1 C2 6_556 . 76.85(5) ?
    O4 K1 C2 . . 21.21(4) ?
    O7B K1 C2 6_556 . 64.89(4) ?
    O2W K1 C2 . . 109.27(4) ?
    C1 K1 C2 . . 26.38(4) ?
    O4B K1 K4A 3_456 3_456 46.13(3) ?
    O1W K1 K4A . 3_456 73.12(4) ?
    O3 K1 K4A 5_656 3_456 140.17(3) ?
    O3 K1 K4A . 3_456 134.72(3) ?
    O6B K1 K4A 6_556 3_456 61.69(4) ?
    O4 K1 K4A . 3_456 111.64(3) ?
    O7B K1 K4A 6_556 3_456 44.36(3) ?
    O2W K1 K4A . 3_456 104.74(3) ?
    C1 K1 K4A . 3_456 118.37(3) ?
    C2 K1 K4A . 3_456 109.12(3) ?
    O4B K1 K4B 3_456 3_456 42.7(2) ?
    O1W K1 K4B . 3_456 84.2(3) ?
    O3 K1 K4B 5_656 3_456 137.4(2) ?
    O3 K1 K4B . 3_456 130.6(2) ?
    O6B K1 K4B 6_556 3_456 55.6(2) ?
    O4 K1 K4B . 3_456 120.4(2) ?
    O7B K1 K4B 6_556 3_456 51.4(2) ?
    O2W K1 K4B . 3_456 93.1(3) ?
    C1 K1 K4B . 3_456 117.9(2) ?
    C2 K1 K4B . 3_456 114.2(2) ?
    K4A K1 K4B 3_456 3_456 11.7(3) ?
    O3B K2 O2W . . 80.18(5) ?
    O3B K2 O3 . . 155.07(4) ?
    O2W K2 O3 . . 75.67(5) ?
    O3B K2 O6 . 6_656 76.67(5) ?
    O2W K2 O6 . 6_656 78.03(5) ?
    O3 K2 O6 . 6_656 103.92(4) ?
    O3B K2 O6B . 6_556 92.95(5) ?
    O2W K2 O6B . 6_556 75.63(5) ?
    O3 K2 O6B . 6_556 75.23(5) ?
    O6 K2 O6B 6_656 6_556 152.98(4) ?
    O3B K2 O2 . . 154.02(4) ?
    O2W K2 O2 . . 120.44(5) ?
    O3 K2 O2 . . 45.94(4) ?
    O6 K2 O2 6_656 . 120.63(4) ?
    O6B K2 O2 6_556 . 78.74(4) ?
    O3B K2 N3 . 6_656 106.02(4) ?
    O2W K2 N3 . 6_656 130.10(5) ?
    O3 K2 N3 . 6_656 94.35(4) ?
    O6 K2 N3 6_656 6_656 56.79(4) ?
    O6B K2 N3 6_556 6_656 149.67(5) ?
    O2 K2 N3 . 6_656 73.88(4) ?
    O3B K2 N3B . 6_556 77.60(5) ?
    O2W K2 N3B . 6_556 125.18(5) ?
    O3 K2 N3B . 6_556 111.66(4) ?
    O6 K2 N3B 6_656 6_556 141.08(5) ?
    O6B K2 N3B 6_556 6_556 56.45(4) ?
    O2 K2 N3B . 6_556 77.33(4) ?
    N3 K2 N3B 6_656 6_556 104.14(5) ?
    O3B K2 C1 . . 162.38(5) ?
    O2W K2 C1 . . 96.17(6) ?
    O3 K2 C1 . . 23.29(4) ?
    O6 K2 C1 6_656 . 119.69(5) ?
    O6B K2 C1 6_556 . 69.48(5) ?
    O2 K2 C1 . . 24.28(4) ?
    N3 K2 C1 6_656 . 89.59(5) ?
    N3B K2 C1 6_556 . 90.89(5) ?
    O3B K2 O2B . . 43.31(4) ?
    O2W K2 O2B . . 121.24(5) ?
    O3 K2 O2B . . 161.52(4) ?
    O6 K2 O2B 6_656 . 74.95(4) ?
    O6B K2 O2B 6_556 . 114.34(4) ?
    O2 K2 O2B . . 118.26(4) ?
    N3 K2 O2B 6_656 . 69.34(4) ?
    N3B K2 O2B 6_556 . 66.28(4) ?
    C1 K2 O2B . . 142.47(4) ?
    O3B K2 C1B . . 22.33(4) ?
    O2W K2 C1B . . 98.18(6) ?
    O3 K2 C1B . . 170.77(5) ?
    O6 K2 C1B 6_656 . 67.72(5) ?
    O6B K2 C1B 6_556 . 110.25(5) ?
    O2 K2 C1B . . 141.22(5) ?
    N3 K2 C1B 6_656 . 84.33(5) ?
    N3B K2 C1B 6_556 . 77.48(5) ?
    C1 K2 C1B . . 165.07(5) ?
    O2B K2 C1B . . 23.09(4) ?
    O3B K2 C6B . 6_556 99.54(5) ?
    O2W K2 C6B . 6_556 95.40(5) ?
    O3 K2 C6B . 6_556 76.89(4) ?
    O6 K2 C6B 6_656 6_556 172.82(5) ?
    O6B K2 C6B 6_556 6_556 20.01(4) ?
    O2 K2 C6B . 6_556 65.14(4) ?
    N3 K2 C6B 6_656 6_556 130.38(5) ?
    N3B K2 C6B 6_556 6_556 41.68(4) ?
    C1 K2 C6B . 6_556 63.46(5) ?
    O2B K2 C6B . 6_556 106.60(4) ?
    C1B K2 C6B . 6_556 110.89(5) ?
    O3W K3A O7 2_654 . 74.60(13) ?
    O3W K3A O4 2_654 6_656 93.60(12) ?
    O7 K3A O4 . 6_656 149.9(2) ?
    O3W K3A O1W 2_654 6_656 90.25(12) ?
    O7 K3A O1W . 6_656 134.80(18) ?
    O4 K3A O1W 6_656 6_656 71.35(10) ?
    O3W K3A N2 2_654 6_656 102.80(15) ?
    O7 K3A N2 . 6_656 97.36(14) ?
    O4 K3A N2 6_656 6_656 57.62(10) ?
    O1W K3A N2 6_656 6_656 127.71(15) ?
    O3W K3A O7B 2_654 . 159.98(16) ?
    O7 K3A O7B . . 123.54(12) ?
    O4 K3A O7B 6_656 . 74.25(12) ?
    O1W K3A O7B 6_656 . 70.95(12) ?
    N2 K3A O7B 6_656 . 84.34(12) ?
    O3W K3A O4WA 2_654 . 137.03(17) ?
    O7 K3A O4WA . . 70.82(9) ?
    O4 K3A O4WA 6_656 . 128.73(16) ?
    O1W K3A O4WA 6_656 . 96.31(15) ?
    N2 K3A O4WA 6_656 . 106.17(12) ?
    O7B K3A O4WA . . 55.03(8) ?
    O3W K3A O5W 2_654 . 91.65(14) ?
    O7 K3A O5W . . 73.88(12) ?
    O4 K3A O5W 6_656 . 135.11(18) ?
    O1W K3A O5W 6_656 . 64.08(12) ?
    N2 K3A O5W 6_656 . 160.64(13) ?
    O7B K3A O5W . . 86.35(13) ?
    O4WA K3A O5W . . 54.85(10) ?
    O3W K3A O4WB 2_654 . 115.5(2) ?
    O7 K3A O4WB . . 66.17(18) ?
    O4 K3A O4WB 6_656 . 142.0(2) ?
    O1W K3A O4WB 6_656 . 84.0(2) ?
    N2 K3A O4WB 6_656 . 130.4(2) ?
    O7B K3A O4WB . . 70.46(19) ?
    O3W K3A C2 2_654 6_656 106.96(13) ?
    O7 K3A C2 . 6_656 139.22(17) ?
    O4 K3A C2 6_656 6_656 19.39(5) ?
    O1W K3A C2 6_656 6_656 85.77(11) ?
    N2 K3A C2 6_656 6_656 41.94(7) ?
    O7B K3A C2 . 6_656 65.93(10) ?
    O4WA K3A C2 . 6_656 115.84(13) ?
    O5W K3A C2 . 6_656 144.82(17) ?
    O3W K3A K4B 2_654 2_654 21.2(3) ?
    O7 K3A K4B . 2_654 95.2(3) ?
    O4 K3A K4B 6_656 2_654 73.1(3) ?
    O1W K3A K4B 6_656 2_654 78.9(2) ?
    N2 K3A K4B 6_656 2_654 95.5(2) ?
    O7B K3A K4B . 2_654 141.0(3) ?
    O4WA K3A K4B . 2_654 155.3(3) ?
    O5W K3A K4B . 2_654 102.4(2) ?
    C2 K3A K4B 6_656 2_654 88.2(3) ?
    O3W K3A K1 2_654 6_656 112.95(11) ?
    O7 K3A K1 . 6_656 167.00(15) ?
    O4 K3A K1 6_656 6_656 42.72(7) ?
    O1W K3A K1 6_656 6_656 38.45(7) ?
    N2 K3A K1 6_656 6_656 91.31(11) ?
    O7B K3A K1 . 6_656 47.58(7) ?
    O4WA K3A K1 . 6_656 97.50(12) ?
    O5W K3A K1 . 6_656 94.88(13) ?
    C2 K3A K1 6_656 6_656 50.58(6) ?
    K4B K3A K1 2_654 6_656 93.6(2) ?
    O3W K3A H1W4 2_654 . 152.5 ?
    O7 K3A H1W4 . . 82.7 ?
    O4 K3A H1W4 6_656 . 113.6 ?
    O1W K3A H1W4 6_656 . 95.0 ?
    N2 K3A H1W4 6_656 . 95.2 ?
    O7B K3A H1W4 . . 41.2 ?
    O4WA K3A H1W4 . . 15.6 ?
    O5W K3A H1W4 . . 66.9 ?
    C2 K3A H1W4 6_656 . 100.3 ?
    K4B K3A H1W4 2_654 . 169.3 ?
    K1 K3A H1W4 6_656 . 86.9 ?
    O3W K3A H5WB 2_654 . 105.0 ?
    O7 K3A H5WB . . 73.7 ?
    O4 K3A H5WB 6_656 . 136.4 ?
    O1W K3A H5WB 6_656 . 69.6 ?
    N2 K3A H5WB 6_656 . 147.0 ?
    O7B K3A H5WB . . 75.4 ?
    O4WA K3A H5WB . . 40.9 ?
    O5W K3A H5WB . . 14.2 ?
    C2 K3A H5WB 6_656 . 139.3 ?
    K4B K3A H5WB 2_654 . 116.6 ?
    K1 K3A H5WB 6_656 . 93.8 ?
    H1W4 K3A H5WB . . 52.7 ?
    O7 K3B O1W . 6_656 133.9(2) ?
    O7 K3B O7B . . 131.8(5) ?
    O1W K3B O7B 6_656 . 74.2(2) ?
    O7 K3B O4WA . . 74.4(2) ?
    O1W K3B O4WA 6_656 . 102.1(4) ?
    O7B K3B O4WA . . 60.0(3) ?
    O7 K3B O4 . 6_656 142.7(5) ?
    O1W K3B O4 6_656 6_656 69.98(15) ?
    O7B K3B O4 . 6_656 76.28(15) ?
    O4WA K3B O4 . 6_656 135.7(5) ?
    O7 K3B O3W . 2_654 70.7(3) ?
    O1W K3B O3W 6_656 2_654 85.4(3) ?
    O7B K3B O3W . 2_654 156.9(3) ?
    O4WA K3B O3W . 2_654 137.15(18) ?
    O4 K3B O3W 6_656 2_654 86.7(4) ?
    O7 K3B O4WB . . 68.8(2) ?
    O1W K3B O4WB 6_656 . 87.6(3) ?
    O7B K3B O4WB . . 76.2(4) ?
    O4 K3B O4WB 6_656 . 148.3(4) ?
    O3W K3B O4WB 2_654 . 114.3(3) ?
    O7 K3B O5W . . 75.20(14) ?
    O1W K3B O5W 6_656 . 65.33(14) ?
    O7B K3B O5W . . 92.1(4) ?
    O4WA K3B O5W . . 58.2(2) ?
    O4 K3B O5W 6_656 . 135.30(19) ?
    O3W K3B O5W 2_654 . 89.0(2) ?
    O7 K3B N2 . 6_656 96.10(18) ?
    O1W K3B N2 6_656 6_656 125.9(2) ?
    O7B K3B N2 . 6_656 87.4(2) ?
    O4WA K3B N2 . 6_656 111.6(4) ?
    O4 K3B N2 6_656 6_656 56.26(13) ?
    O3W K3B N2 2_654 6_656 96.2(4) ?
    O5W K3B N2 . 6_656 167.8(4) ?
    O7 K3B C2 . 6_656 136.7(3) ?
    O1W K3B C2 6_656 6_656 85.01(14) ?
    O7B K3B C2 . 6_656 67.41(13) ?
    O4WA K3B C2 . 6_656 121.9(4) ?
    O4 K3B C2 6_656 6_656 19.60(5) ?
    O3W K3B C2 2_654 6_656 100.7(4) ?
    O5W K3B C2 . 6_656 148.1(2) ?
    N2 K3B C2 6_656 6_656 41.43(8) ?
    O7 K3B K1 . 6_656 172.3(2) ?
    O1W K3B K1 6_656 6_656 39.15(8) ?
    O7B K3B K1 . 6_656 48.23(8) ?
    O4WA K3B K1 . 6_656 102.6(3) ?
    O4 K3B K1 6_656 6_656 43.58(8) ?
    O3W K3B K1 2_654 6_656 108.7(3) ?
    O5W K3B K1 . 6_656 97.18(18) ?
    N2 K3B K1 6_656 6_656 91.58(11) ?
    C2 K3B K1 6_656 6_656 50.88(7) ?
    O7 K3B K4B . 2_654 89.6(4) ?
    O1W K3B K4B 6_656 2_654 74.3(4) ?
    O7B K3B K4B . 2_654 138.6(3) ?
    O4WA K3B K4B . 2_654 154.1(3) ?
    O4 K3B K4B 6_656 2_654 68.1(4) ?
    O3W K3B K4B 2_654 2_654 19.4(3) ?
    O5W K3B K4B . 2_654 98.4(3) ?
    N2 K3B K4B 6_656 2_654 89.9(4) ?
    C2 K3B K4B 6_656 2_654 83.7(4) ?
    K1 K3B K4B 6_656 2_654 90.6(3) ?
    O7 K3B H1W4 . . 87.3 ?
    O1W K3B H1W4 6_656 . 101.2 ?
    O7B K3B H1W4 . . 45.0 ?
    O4WA K3B H1W4 . . 16.9 ?
    O4 K3B H1W4 6_656 . 119.2 ?
    O3W K3B H1W4 2_654 . 154.0 ?
    O5W K3B H1W4 . . 71.5 ?
    N2 K3B H1W4 6_656 . 100.0 ?
    C2 K3B H1W4 6_656 . 105.0 ?
    K1 K3B H1W4 6_656 . 91.2 ?
    K4B K3B H1W4 2_654 . 170.0 ?
    O7 K3B H5WB . . 75.7 ?
    O1W K3B H5WB 6_656 . 71.6 ?
    O7B K3B H5WB . . 81.8 ?
    O4WA K3B H5WB . . 44.5 ?
    O4 K3B H5WB 6_656 . 139.6 ?
    O3W K3B H5WB 2_654 . 102.2 ?
    O5W K3B H5WB . . 14.0 ?
    N2 K3B H5WB 6_656 . 155.9 ?
    C2 K3B H5WB 6_656 . 145.6 ?
    K1 K3B H5WB 6_656 . 97.1 ?
    K4B K3B H5WB 2_654 . 112.4 ?
    H1W4 K3B H5WB . . 57.6 ?
    O3W K4A O3B . . 144.09(5) ?
    O3W K4A O7B . 8_566 116.45(5) ?
    O3B K4A O7B . 8_566 99.01(5) ?
    O3W K4A O4B . . 106.80(6) ?
    O3B K4A O4B . . 60.94(4) ?
    O7B K4A O4B 8_566 . 96.81(5) ?
    O3W K4A O2W . . 104.92(6) ?
    O3B K4A O2W . . 78.94(5) ?
    O7B K4A O2W 8_566 . 90.47(5) ?
    O4B K4A O2W . . 139.85(5) ?
    O3W K4A O6 . 6_656 70.42(5) ?
    O3B K4A O6 . 6_656 76.37(5) ?
    O7B K4A O6 8_566 6_656 165.73(5) ?
    O4B K4A O6 . 6_656 92.69(4) ?
    O2W K4A O6 . 6_656 75.44(5) ?
    O3W K4A C1B . . 125.55(5) ?
    O3B K4A C1B . . 21.38(4) ?
    O7B K4A C1B 8_566 . 113.59(5) ?
    O4B K4A C1B . . 46.47(4) ?
    O2W K4A C1B . . 94.60(5) ?
    O6 K4A C1B 6_656 . 66.25(5) ?
    O3W K4A C2B . . 110.36(5) ?
    O3B K4A C2B . . 45.75(5) ?
    O7B K4A C2B 8_566 . 112.13(5) ?
    O4B K4A C2B . . 21.63(4) ?
    O2W K4A C2B . . 121.52(5) ?
    O6 K4A C2B 6_656 . 74.55(5) ?
    C1B K4A C2B . . 27.05(5) ?
    O3W K4A C7B . 8_566 97.56(5) ?
    O3B K4A C7B . 8_566 117.90(5) ?
    O7B K4A C7B 8_566 8_566 18.91(4) ?
    O4B K4A C7B . 8_566 104.56(5) ?
    O2W K4A C7B . 8_566 94.93(5) ?
    O6 K4A C7B 6_656 8_566 161.44(5) ?
    C1B K4A C7B . 8_566 131.24(5) ?
    C2B K4A C7B . 8_566 123.72(5) ?
    O3W K4A K2 . . 112.75(5) ?
    O3B K4A K2 . . 45.40(3) ?
    O7B K4A K2 8_566 . 120.72(4) ?
    O4B K4A K2 . . 98.76(3) ?
    O2W K4A K2 . . 45.59(3) ?
    O6 K4A K2 6_656 . 46.85(3) ?
    C1B K4A K2 . . 52.60(3) ?
    C2B K4A K2 . . 77.78(3) ?
    C7B K4A K2 8_566 . 134.15(4) ?
    O3W K4A K1 . 3_556 117.46(5) ?
    O3B K4A K1 . 3_556 78.47(4) ?
    O7B K4A K1 8_566 3_556 53.51(4) ?
    O4B K4A K1 . 3_556 43.77(3) ?
    O2W K4A K1 . 3_556 132.91(4) ?
    O6 K4A K1 6_656 3_556 136.40(3) ?
    C1B K4A K1 . 3_556 77.55(4) ?
    C2B K4A K1 . 3_556 62.40(3) ?
    C7B K4A K1 8_566 3_556 61.41(4) ?
    K2 K4A K1 . 3_556 123.652(17) ?
    O3W K4B O4B . . 135.2(8) ?
    O3W K4B O6 . 6_656 82.0(5) ?
    O4B K4B O6 . 6_656 96.4(4) ?
    O3W K4B O7 . 6_656 62.4(4) ?
    O4B K4B O7 . 6_656 79.1(4) ?
    O6 K4B O7 6_656 6_656 57.1(3) ?
    O3W K4B O4WB . 6_656 84.3(6) ?
    O4B K4B O4WB . 6_656 56.6(4) ?
    O6 K4B O4WB 6_656 6_656 117.5(5) ?
    O7 K4B O4WB 6_656 6_656 62.6(4) ?
    O3W K4B O7B . 8_566 122.4(5) ?
    O4B K4B O7B . 8_566 88.6(4) ?
    O6 K4B O7B 6_656 8_566 137.4(7) ?
    O7 K4B O7B 6_656 8_566 162.7(6) ?
    O3W K4B O5W . 6_656 59.8(4) ?
    O4B K4B O5W . 6_656 85.9(4) ?
    O6 K4B O5W 6_656 6_656 123.3(6) ?
    O7 K4B O5W 6_656 6_656 68.1(4) ?
    O7B K4B O5W 8_566 6_656 99.1(4) ?
    O3W K4B O3B . . 150.9(7) ?
    O4B K4B O3B . . 54.9(3) ?
    O6 K4B O3B 6_656 . 69.2(3) ?
    O7 K4B O3B 6_656 . 102.3(4) ?
    O4WB K4B O3B 6_656 . 111.5(5) ?
    O7B K4B O3B 8_566 . 79.9(4) ?
    O5W K4B O3B 6_656 . 140.8(5) ?
    O3W K4B C2B . . 133.3(7) ?
    O4B K4B C2B . . 21.17(12) ?
    O6 K4B C2B 6_656 . 75.6(3) ?
    O7 K4B C2B 6_656 . 71.1(3) ?
    O4WB K4B C2B 6_656 . 71.3(4) ?
    O7B K4B C2B 8_566 . 101.2(5) ?
    O5W K4B C2B 6_656 . 100.5(4) ?
    O3B K4B C2B . . 42.9(2) ?
    O3W K4B O6B . 8_566 95.5(5) ?
    O4B K4B O6B . 8_566 80.1(4) ?
    O6 K4B O6B 6_656 8_566 172.1(7) ?
    O7 K4B O6B 6_656 8_566 115.1(5) ?
    O7B K4B O6B 8_566 8_566 49.9(2) ?
    O5W K4B O6B 6_656 8_566 49.7(2) ?
    O3B K4B O6B . 8_566 113.5(5) ?
    C2B K4B O6B . 8_566 101.2(4) ?
    O3W K4B K1 . 3_556 136.5(6) ?
    O4B K4B K1 . 3_556 42.0(2) ?
    O6 K4B K1 6_656 3_556 135.1(5) ?
    O7 K4B K1 6_656 3_556 113.5(4) ?
    O7B K4B K1 8_566 3_556 50.5(2) ?
    O5W K4B K1 6_656 3_556 78.1(3) ?
    O3B K4B K1 . 3_556 71.2(3) ?
    C2B K4B K1 . 3_556 61.0(3) ?
    O6B K4B K1 8_566 3_556 44.33(19) ?
    C7 O1 Ni1 . . 113.55(12) ?
    C1 O2 Ni1 . . 112.85(11) ?
    C1 O2 K2 . . 87.38(10) ?
    Ni1 O2 K2 . . 147.29(7) ?
    C1 O3 K1 . 5_656 143.74(13) ?
    C1 O3 K2 . . 91.90(11) ?
    K1 O3 K2 5_656 . 114.99(5) ?
    C1 O3 K1 . . 104.05(12) ?
    K1 O3 K1 5_656 . 96.95(4) ?
    K2 O3 K1 . . 96.36(5) ?
    C2 O4 K3A . 6_556 113.48(14) ?
    C2 O4 K3B . 6_556 110.5(2) ?
    C2 O4 K1 . . 100.39(12) ?
    K3A O4 K1 6_556 . 97.80(11) ?
    K3B O4 K1 6_556 . 94.6(2) ?
    C4 O5 C5 . . 109.67(15) ?
    C6 O6 K4B . 6_556 117.5(4) ?
    C6 O6 K2 . 6_556 113.93(12) ?
    K4B O6 K2 6_556 6_556 101.5(4) ?
    C6 O6 K4A . 6_556 127.32(13) ?
    K2 O6 K4A 6_556 6_556 85.11(4) ?
    C7 O7 K3A . . 132.83(17) ?
    C7 O7 K3B . . 133.15(17) ?
    C7 O7 K4B . 6_556 109.9(3) ?
    K3A O7 K4B . 6_556 115.4(3) ?
    K3B O7 K4B . 6_556 113.2(3) ?
    K1 O1W K3A . 6_556 102.44(11) ?
    K1 O1W K3B . 6_556 100.96(14) ?
    K1 O1W H1W1 . . 118.2 ?
    K3A O1W H1W1 6_556 . 106.9 ?
    K3B O1W H1W1 6_556 . 111.9 ?
    K1 O1W H2W1 . . 114.3 ?
    K3A O1W H2W1 6_556 . 103.7 ?
    K3B O1W H2W1 6_556 . 99.8 ?
    H1W1 O1W H2W1 . . 109.7 ?
    K2 O2W K4A . . 86.48(5) ?
    K2 O2W K1 . . 87.99(5) ?
    K4A O2W K1 . . 168.91(7) ?
    K2 O2W H1W2 . . 131.5 ?
    K4A O2W H1W2 . . 90.2 ?
    K1 O2W H1W2 . . 86.3 ?
    K2 O2W H2W2 . . 118.8 ?
    K4A O2W H2W2 . . 97.9 ?
    K1 O2W H2W2 . . 93.2 ?
    H1W2 O2W H2W2 . . 109.6 ?
    K4B O3W K3A . 2_655 131.1(5) ?
    K3A O3W K4A 2_655 . 119.59(11) ?
    K4B O3W K3B . 2_655 132.7(5) ?
    K4A O3W K3B . 2_655 121.30(15) ?
    K4B O3W H1W3 . . 77.2 ?
    K3A O3W H1W3 2_655 . 111.5 ?
    K4A O3W H1W3 . . 83.7 ?
    K3B O3W H1W3 2_655 . 110.2 ?
    K4B O3W H2W3 . . 100.3 ?
    K3A O3W H2W3 2_655 . 121.6 ?
    K4A O3W H2W3 . . 108.4 ?
    K3B O3W H2W3 2_655 . 121.0 ?
    H1W3 O3W H2W3 . . 104.6 ?
    K3B O4WA H1W4 . . 56.6 ?
    K3A O4WA H1W4 . . 58.4 ?
    K3B O4WA H2W4 . . 109.2 ?
    K3A O4WA H2W4 . . 108.2 ?
    H1W4 O4WA H2W4 . . 109.5 ?
    K3B O5W K4B . 6_556 103.2(3) ?
    K3B O5W H5WC . . 151.0 ?
    K3A O5W H5WC . . 155.6 ?
    K4B O5W H5WC 6_556 . 78.9 ?
    K3A O5W H5WB . . 48.8 ?
    K4B O5W H5WB 6_556 . 96.7 ?
    H5WC O5W H5WB . . 106.8 ?
    K3B O4WB K4B . 6_556 103.9(5) ?
    K3A O4WB K4B . 6_556 101.1(4) ?
    K3B O4WB H3W4 . . 102.6 ?
    K3A O4WB H3W4 . . 103.2 ?
    K4B O4WB H3W4 6_556 . 66.6 ?
    K3B O4WB H4W4 . . 139.2 ?
    K3A O4WB H4W4 . . 136.3 ?
    K4B O4WB H4W4 6_556 . 61.3 ?
    H3W4 O4WB H4W4 . . 104.5 ?
    C2 N1 N2 . . 116.68(15) ?
    C2 N1 Ni1 . . 116.46(12) ?
    N2 N1 Ni1 . . 126.77(12) ?
    N1 N2 C4 . . 110.56(14) ?
    N1 N2 C3 . . 109.18(14) ?
    C4 N2 C3 . . 108.78(15) ?
    N1 N2 K3A . 6_556 107.01(13) ?
    C4 N2 K3A . 6_556 107.21(13) ?
    C3 N2 K3A . 6_556 114.08(12) ?
    N1 N2 K3B . 6_556 105.80(15) ?
    C4 N2 K3B . 6_556 112.0(3) ?
    C3 N2 K3B . 6_556 110.5(3) ?
    N4 N3 C5 . . 110.76(15) ?
    N4 N3 C3 . . 109.68(14) ?
    C5 N3 C3 . . 108.53(15) ?
    N4 N3 K2 . 6_556 108.26(10) ?
    C5 N3 K2 . 6_556 115.07(11) ?
    C3 N3 K2 . 6_556 104.28(10) ?
    C6 N4 N3 . . 117.21(15) ?
    C6 N4 Ni1 . . 116.14(12) ?
    N3 N4 Ni1 . . 126.28(12) ?
    O3 C1 O2 . . 125.22(17) ?
    O3 C1 C2 . . 119.59(17) ?
    O2 C1 C2 . . 115.18(15) ?
    O3 C1 K2 . . 64.80(10) ?
    O2 C1 K2 . . 68.34(10) ?
    C2 C1 K2 . . 148.69(12) ?
    O3 C1 K1 . . 54.99(10) ?
    O2 C1 K1 . . 140.18(13) ?
    C2 C1 K1 . . 78.81(10) ?
    K2 C1 K1 . . 81.17(4) ?
    O4 C2 N1 . . 128.58(17) ?
    O4 C2 C1 . . 121.66(16) ?
    N1 C2 C1 . . 109.76(15) ?
    O4 C2 K1 . . 58.41(10) ?
    N1 C2 K1 . . 144.78(13) ?
    C1 C2 K1 . . 74.82(10) ?
    O4 C2 K3A . 6_556 47.13(11) ?
    N1 C2 K3A . 6_556 87.14(12) ?
    C1 C2 K3A . 6_556 150.62(14) ?
    K1 C2 K3A . 6_556 77.71(9) ?
    O4 C2 K3B . 6_556 49.9(2) ?
    N1 C2 K3B . 6_556 86.22(14) ?
    C1 C2 K3B . 6_556 147.7(2) ?
    K1 C2 K3B . 6_556 76.31(12) ?
    N3 C3 N2 . . 114.33(15) ?
    N3 C3 H3A . . 108.7 ?
    N2 C3 H3A . . 108.7 ?
    N3 C3 H3B . . 108.7 ?
    N2 C3 H3B . . 108.7 ?
    H3A C3 H3B . . 107.6 ?
    O5 C4 N2 . . 112.75(15) ?
    O5 C4 H4A . . 109.0 ?
    N2 C4 H4A . . 109.0 ?
    O5 C4 H4B . . 109.0 ?
    N2 C4 H4B . . 109.0 ?
    H4A C4 H4B . . 107.8 ?
    O5 C5 N3 . . 113.17(15) ?
    O5 C5 H5A . . 108.9 ?
    N3 C5 H5A . . 108.9 ?
    O5 C5 H5B . . 108.9 ?
    N3 C5 H5B . . 108.9 ?
    H5A C5 H5B . . 107.8 ?
    O6 C6 N4 . . 128.70(17) ?
    O6 C6 C7 . . 121.70(17) ?
    N4 C6 C7 . . 109.59(16) ?
    O6 C6 K2 . 6_556 47.14(10) ?
    N4 C6 K2 . 6_556 86.88(11) ?
    C7 C6 K2 . 6_556 152.63(13) ?
    O7 C7 O1 . . 125.28(18) ?
    O7 C7 C6 . . 119.73(17) ?
    O1 C7 C6 . . 114.98(16) ?
    N1B Ni1B N4B . . 95.98(7) y
    N1B Ni1B O2B . . 85.01(6) y
    N4B Ni1B O2B . . 177.89(7) y
    N1B Ni1B O1B . . 178.86(7) y
    N4B Ni1B O1B . . 85.08(7) y
    O2B Ni1B O1B . . 93.94(6) y
    C7B O1B Ni1B . . 112.61(12) ?
    C1B O2B Ni1B . . 112.81(12) ?
    C1B O2B K2 . . 78.99(10) ?
    Ni1B O2B K2 . . 150.81(7) ?
    C1B O3B K4A . . 105.49(12) ?
    C1B O3B K2 . . 99.92(12) ?
    K4A O3B K2 . . 90.02(5) ?
    C1B O3B K4B . . 93.9(3) ?
    K2 O3B K4B . . 92.3(3) ?
    C2B O4B K1 . 3_556 142.90(14) ?
    C2B O4B K4B . . 106.2(3) ?
    K1 O4B K4B 3_556 . 95.3(3) ?
    C2B O4B K4A . . 101.84(12) ?
    K1 O4B K4A 3_556 . 90.10(5) ?
    C4B O5B C5B . . 109.77(15) ?
    C6B O6B K2 . 6_656 108.65(13) ?
    C6B O6B K1 . 6_656 119.80(13) ?
    K2 O6B K1 6_656 6_656 95.01(5) ?
    C6B O6B K4B . 8_565 98.8(3) ?
    K2 O6B K4B 6_656 8_565 150.5(3) ?
    K1 O6B K4B 6_656 8_565 80.1(3) ?
    C7B O7B K4A . 8_565 114.78(13) ?
    C7B O7B K3B . . 120.48(16) ?
    K4A O7B K3B 8_565 . 123.07(13) ?
    C7B O7B K3A . . 120.27(16) ?
    K4A O7B K3A 8_565 . 123.98(10) ?
    C7B O7B K1 . 6_656 110.33(13) ?
    K4A O7B K1 8_565 6_656 82.14(4) ?
    K3B O7B K1 . 6_656 90.9(2) ?
    K3A O7B K1 . 6_656 88.18(8) ?
    C7B O7B K4B . 8_565 104.3(3) ?
    K3B O7B K4B . 8_565 134.9(3) ?
    K3A O7B K4B . 8_565 135.4(3) ?
    K1 O7B K4B 6_656 8_565 78.1(3) ?
    C2B N1B N2B . . 116.70(16) ?
    C2B N1B Ni1B . . 116.37(13) ?
    N2B N1B Ni1B . . 126.63(12) ?
    N1B N2B C4B . . 110.68(15) ?
    N1B N2B C3B . . 109.51(14) ?
    C4B N2B C3B . . 108.53(15) ?
    N4B N3B C5B . . 110.58(15) ?
    N4B N3B C3B . . 109.35(15) ?
    C5B N3B C3B . . 108.84(16) ?
    N4B N3B K2 . 6_656 104.06(10) ?
    C5B N3B K2 . 6_656 123.74(11) ?
    C3B N3B K2 . 6_656 99.25(11) ?
    C6B N4B N3B . . 116.71(16) ?
    C6B N4B Ni1B . . 116.48(13) ?
    N3B N4B Ni1B . . 126.38(12) ?
    O3B C1B O2B . . 124.92(18) ?
    O3B C1B C2B . . 119.87(17) ?
    O2B C1B C2B . . 115.19(16) ?
    O3B C1B K2 . . 57.75(10) ?
    O2B C1B K2 . . 77.92(10) ?
    C2B C1B K2 . . 142.67(13) ?
    O3B C1B K4A . . 53.12(10) ?
    O2B C1B K4A . . 143.73(13) ?
    C2B C1B K4A . . 78.17(10) ?
    K2 C1B K4A . . 73.31(4) ?
    O4B C2B N1B . . 128.98(18) ?
    O4B C2B C1B . . 121.58(17) ?
    N1B C2B C1B . . 109.44(16) ?
    O4B C2B K4A . . 56.53(11) ?
    N1B C2B K4A . . 147.78(14) ?
    C1B C2B K4A . . 74.78(10) ?
    O4B C2B K4B . . 52.6(3) ?
    N1B C2B K4B . . 136.4(3) ?
    C1B C2B K4B . . 86.4(3) ?
    N3B C3B N2B . . 114.29(15) ?
    N3B C3B H3B1 . . 108.7 ?
    N2B C3B H3B1 . . 108.7 ?
    N3B C3B H3B2 . . 108.7 ?
    N2B C3B H3B2 . . 108.7 ?
    H3B1 C3B H3B2 . . 107.6 ?
    O5B C4B N2B . . 113.06(16) ?
    O5B C4B H4B1 . . 109.0 ?
    N2B C4B H4B1 . . 109.0 ?
    O5B C4B H4B2 . . 109.0 ?
    N2B C4B H4B2 . . 109.0 ?
    H4B1 C4B H4B2 . . 107.8 ?
    O5B C5B N3B . . 112.88(16) ?
    O5B C5B H5B1 . . 109.0 ?
    N3B C5B H5B1 . . 109.0 ?
    O5B C5B H5B2 . . 109.0 ?
    N3B C5B H5B2 . . 109.0 ?
    H5B1 C5B H5B2 . . 107.8 ?
    O6B C6B N4B . . 129.67(19) ?
    O6B C6B C7B . . 121.00(18) ?
    N4B C6B C7B . . 109.32(16) ?
    O6B C6B K2 . 6_656 51.34(11) ?
    N4B C6B K2 . 6_656 86.86(12) ?
    C7B C6B K2 . 6_656 146.62(13) ?
    O7B C7B O1B . . 124.88(19) ?
    O7B C7B C6B . . 119.26(18) ?
    O1B C7B C6B . . 115.85(17) ?
    O7B C7B K4A . 8_565 46.30(11) ?
    O1B C7B K4A . 8_565 132.10(13) ?
    C6B C7B K4A . 8_565 91.96(11) ?
loop_
    _geom_torsion_atom_site_label_1
    _geom_torsion_atom_site_label_2
    _geom_torsion_atom_site_label_3
    _geom_torsion_atom_site_label_4
    _geom_torsion_site_symmetry_1
    _geom_torsion_site_symmetry_2
    _geom_torsion_site_symmetry_3
    _geom_torsion_site_symmetry_4
    _geom_torsion
    _geom_torsion_publ_flag
    O3B K4A K4B O3W . . . . -136.2(12) ?
    O7B K4A K4B O3W 8_566 . . . 97.0(17) ?
    O4B K4A K4B O3W . . . . -172.4(19) ?
    O2W K4A K4B O3W . . . . -23(2) ?
    O6 K4A K4B O3W 6_656 . . . -75.9(16) ?
    C1B K4A K4B O3W . . . . -135.8(14) ?
    C2B K4A K4B O3W . . . . -151.6(18) ?
    C7B K4A K4B O3W 8_566 . . . 85.3(17) ?
    K2 K4A K4B O3W . . . . -80.6(18) ?
    K1 K4A K4B O3W 3_556 . . . 146.5(16) ?
    O3W K4A K4B O4B . . . . 172.4(19) ?
    O3B K4A K4B O4B . . . . 36.2(10) ?
    O7B K4A K4B O4B 8_566 . . . -90.7(6) ?
    O2W K4A K4B O4B . . . . 149.0(7) ?
    O6 K4A K4B O4B 6_656 . . . 96.5(4) ?
    C1B K4A K4B O4B . . . . 36.6(5) ?
    C2B K4A K4B O4B . . . . 20.78(14) ?
    C7B K4A K4B O4B 8_566 . . . -102.3(3) ?
    K2 K4A K4B O4B . . . . 91.7(7) ?
    K1 K4A K4B O4B 3_556 . . . -41.1(3) ?
    O3W K4A K4B O6 . . . 6_656 75.9(16) ?
    O3B K4A K4B O6 . . . 6_656 -60.3(10) ?
    O7B K4A K4B O6 8_566 . . 6_656 172.8(3) ?
    O4B K4A K4B O6 . . . 6_656 -96.5(4) ?
    O2W K4A K4B O6 . . . 6_656 52.5(11) ?
    C1B K4A K4B O6 . . . 6_656 -59.9(5) ?
    C2B K4A K4B O6 . . . 6_656 -75.7(3) ?
    C7B K4A K4B O6 8_566 . . 6_656 161.16(10) ?
    K2 K4A K4B O6 . . . 6_656 -4.8(9) ?
    K1 K4A K4B O6 3_556 . . 6_656 -137.6(2) ?
    O3W K4A K4B O7 . . . 6_656 103(3) ?
    O3B K4A K4B O7 . . . 6_656 -33(3) ?
    O7B K4A K4B O7 8_566 . . 6_656 -159.8(13) ?
    O4B K4A K4B O7 . . . 6_656 -69.2(17) ?
    O2W K4A K4B O7 . . . 6_656 80(2) ?
    O6 K4A K4B O7 6_656 . . 6_656 27.3(15) ?
    C1B K4A K4B O7 . . . 6_656 -33(2) ?
    C2B K4A K4B O7 . . . 6_656 -48.4(17) ?
    C7B K4A K4B O7 8_566 . . 6_656 -171.5(16) ?
    K2 K4A K4B O7 . . . 6_656 23(2) ?
    K1 K4A K4B O7 3_556 . . 6_656 -110.2(18) ?
    O3W K4A K4B O4WB . . . 6_656 -155(3) ?
    O3B K4A K4B O4WB . . . 6_656 68.6(18) ?
    O7B K4A K4B O4WB 8_566 . . 6_656 -58.3(17) ?
    O4B K4A K4B O4WB . . . 6_656 32.4(12) ?
    O2W K4A K4B O4WB . . . 6_656 -178.6(5) ?
    O6 K4A K4B O4WB 6_656 . . 6_656 128.9(15) ?
    C1B K4A K4B O4WB . . . 6_656 69.0(15) ?
    C2B K4A K4B O4WB . . . 6_656 53.2(13) ?
    C7B K4A K4B O4WB 8_566 . . 6_656 -69.9(14) ?
    K2 K4A K4B O4WB . . . 6_656 124.2(12) ?
    K1 K4A K4B O4WB 3_556 . . 6_656 -8.7(14) ?
    O3W K4A K4B O7B . . . 8_566 -97.0(17) ?
    O3B K4A K4B O7B . . . 8_566 126.8(13) ?
    O4B K4A K4B O7B . . . 8_566 90.7(6) ?
    O2W K4A K4B O7B . . . 8_566 -120.4(13) ?
    O6 K4A K4B O7B 6_656 . . 8_566 -172.8(3) ?
    C1B K4A K4B O7B . . . 8_566 127.3(8) ?
    C2B K4A K4B O7B . . . 8_566 111.5(5) ?
    C7B K4A K4B O7B 8_566 . . 8_566 -11.7(3) ?
    K2 K4A K4B O7B . . . 8_566 -177.6(12) ?
    K1 K4A K4B O7B 3_556 . . 8_566 49.6(5) ?
    O3W K4A K4B O5W . . . 6_656 -110(3) ?
    O3B K4A K4B O5W . . . 6_656 113.5(19) ?
    O7B K4A K4B O5W 8_566 . . 6_656 -13(3) ?
    O4B K4A K4B O5W . . . 6_656 77(2) ?
    O2W K4A K4B O5W . . . 6_656 -133.8(18) ?
    O6 K4A K4B O5W 6_656 . . 6_656 174(2) ?
    C1B K4A K4B O5W . . . 6_656 114(2) ?
    C2B K4A K4B O5W . . . 6_656 98(2) ?
    C7B K4A K4B O5W 8_566 . . 6_656 -25(2) ?
    K2 K4A K4B O5W . . . 6_656 169.0(15) ?
    K1 K4A K4B O5W 3_556 . . 6_656 36(2) ?
    O3W K4A K4B O3B . . . . 136.2(12) ?
    O7B K4A K4B O3B 8_566 . . . -126.8(13) ?
    O4B K4A K4B O3B . . . . -36.2(10) ?
    O2W K4A K4B O3B . . . . 112.8(14) ?
    O6 K4A K4B O3B 6_656 . . . 60.3(10) ?
    C1B K4A K4B O3B . . . . 0.4(5) ?
    C2B K4A K4B O3B . . . . -15.4(9) ?
    C7B K4A K4B O3B 8_566 . . . -138.5(10) ?
    K2 K4A K4B O3B . . . . 55.6(6) ?
    K1 K4A K4B O3B 3_556 . . . -77.3(8) ?
    O3W K4A K4B C2B . . . . 151.6(18) ?
    O3B K4A K4B C2B . . . . 15.4(9) ?
    O7B K4A K4B C2B 8_566 . . . -111.5(5) ?
    O4B K4A K4B C2B . . . . -20.78(14) ?
    O2W K4A K4B C2B . . . . 128.2(9) ?
    O6 K4A K4B C2B 6_656 . . . 75.7(3) ?
    C1B K4A K4B C2B . . . . 15.8(4) ?
    C7B K4A K4B C2B 8_566 . . . -123.12(18) ?
    K2 K4A K4B C2B . . . . 71.0(7) ?
    K1 K4A K4B C2B 3_556 . . . -61.87(15) ?
    O3W K4A K4B O6B . . . 8_566 -108.1(18) ?
    O3B K4A K4B O6B . . . 8_566 115.7(7) ?
    O7B K4A K4B O6B 8_566 . . 8_566 -11.2(10) ?
    O4B K4A K4B O6B . . . 8_566 79.5(5) ?
    O2W K4A K4B O6B . . . 8_566 -131.5(8) ?
    O6 K4A K4B O6B 6_656 . . 8_566 176.0(7) ?
    C1B K4A K4B O6B . . . 8_566 116.1(4) ?
    C2B K4A K4B O6B . . . 8_566 100.3(5) ?
    C7B K4A K4B O6B 8_566 . . 8_566 -22.8(6) ?
    K2 K4A K4B O6B . . . 8_566 171.2(3) ?
    K1 K4A K4B O6B 3_556 . . 8_566 38.4(4) ?
    O3W K4A K4B K1 . . . 3_556 -146.5(16) ?
    O3B K4A K4B K1 . . . 3_556 77.3(8) ?
    O7B K4A K4B K1 8_566 . . 3_556 -49.6(5) ?
    O4B K4A K4B K1 . . . 3_556 41.1(3) ?
    O2W K4A K4B K1 . . . 3_556 -170.0(10) ?
    O6 K4A K4B K1 6_656 . . 3_556 137.6(2) ?
    C1B K4A K4B K1 . . . 3_556 77.7(3) ?
    C2B K4A K4B K1 . . . 3_556 61.87(15) ?
    C7B K4A K4B K1 8_566 . . 3_556 -61.3(2) ?
    K2 K4A K4B K1 . . . 3_556 132.8(7) ?
    N4 Ni1 O1 C7 . . . . 4.19(14) ?
    O2 Ni1 O1 C7 . . . . -174.48(14) ?
    N4 Ni1 N1 C2 . . . . 175.16(14) ?
    O2 Ni1 N1 C2 . . . . -6.16(14) ?
    N4 Ni1 N1 N2 . . . . -1.06(16) ?
    O2 Ni1 N1 N2 . . . . 177.62(15) ?
    C2 N1 N2 C4 . . . . -86.08(19) ?
    Ni1 N1 N2 C4 . . . . 90.13(17) ?
    C2 N1 N2 C3 . . . . 154.28(16) ?
    Ni1 N1 N2 C3 . . . . -29.5(2) ?
    C2 N1 N2 K3A . . . 6_556 30.35(19) ?
    Ni1 N1 N2 K3A . . . 6_556 -153.43(12) ?
    C2 N1 N2 K3B . . . 6_556 35.4(4) ?
    Ni1 N1 N2 K3B . . . 6_556 -148.4(3) ?
    C5 N3 N4 C6 . . . . 98.02(19) ?
    C3 N3 N4 C6 . . . . -142.21(17) ?
    K2 N3 N4 C6 6_556 . . . -29.02(19) ?
    C5 N3 N4 Ni1 . . . . -89.34(18) ?
    C3 N3 N4 Ni1 . . . . 30.4(2) ?
    K2 N3 N4 Ni1 6_556 . . . 143.62(10) ?
    N1 Ni1 N4 C6 . . . . 173.36(15) ?
    O1 Ni1 N4 C6 . . . . -6.73(14) ?
    N1 Ni1 N4 N3 . . . . 0.65(16) ?
    O1 Ni1 N4 N3 . . . . -179.44(15) ?
    K1 O3 C1 O2 5_656 . . . -105.7(2) ?
    K2 O3 C1 O2 . . . . 33.8(2) ?
    K1 O3 C1 O2 . . . . 130.80(17) ?
    K1 O3 C1 C2 5_656 . . . 75.6(3) ?
    K2 O3 C1 C2 . . . . -144.95(15) ?
    K1 O3 C1 C2 . . . . -47.91(18) ?
    K1 O3 C1 K2 5_656 . . . -139.4(2) ?
    K1 O3 C1 K2 . . . . 97.04(7) ?
    K1 O3 C1 K1 5_656 . . . 123.5(2) ?
    K2 O3 C1 K1 . . . . -97.04(7) ?
    Ni1 O2 C1 O3 . . . . 173.77(16) ?
    K2 O2 C1 O3 . . . . -32.75(19) ?
    Ni1 O2 C1 C2 . . . . -7.5(2) ?
    K2 O2 C1 C2 . . . . 146.01(14) ?
    Ni1 O2 C1 K2 . . . . -153.48(10) ?
    Ni1 O2 C1 K1 . . . . -110.71(16) ?
    K2 O2 C1 K1 . . . . 42.77(17) ?
    K3A O4 C2 N1 6_556 . . . -34.1(3) ?
    K3B O4 C2 N1 6_556 . . . -38.5(4) ?
    K1 O4 C2 N1 . . . . -137.41(19) ?
    K3A O4 C2 C1 6_556 . . . 145.53(17) ?
    K3B O4 C2 C1 6_556 . . . 141.1(3) ?
    K1 O4 C2 C1 . . . . 42.23(18) ?
    K3A O4 C2 K1 6_556 . . . 103.30(14) ?
    K3B O4 C2 K1 6_556 . . . 98.9(3) ?
    K3B O4 C2 K3A 6_556 . . 6_556 -4.4(3) ?
    K1 O4 C2 K3A . . . 6_556 -103.30(14) ?
    K3A O4 C2 K3B 6_556 . . 6_556 4.4(3) ?
    K1 O4 C2 K3B . . . 6_556 -98.9(3) ?
    N2 N1 C2 O4 . . . . -0.1(3) ?
    Ni1 N1 C2 O4 . . . . -176.74(17) ?
    N2 N1 C2 C1 . . . . -179.80(15) ?
    Ni1 N1 C2 C1 . . . . 3.6(2) ?
    N2 N1 C2 K1 . . . . -88.3(2) ?
    Ni1 N1 C2 K1 . . . . 95.1(2) ?
    N2 N1 C2 K3A . . . 6_556 -24.43(16) ?
    Ni1 N1 C2 K3A . . . 6_556 158.96(12) ?
    N2 N1 C2 K3B . . . 6_556 -28.6(3) ?
    Ni1 N1 C2 K3B . . . 6_556 154.8(3) ?
    O3 C1 C2 O4 . . . . 1.9(3) ?
    O2 C1 C2 O4 . . . . -176.93(17) ?
    K2 C1 C2 O4 . . . . -87.6(3) ?
    K1 C1 C2 O4 . . . . -36.38(17) ?
    O3 C1 C2 N1 . . . . -178.40(17) ?
    O2 C1 C2 N1 . . . . 2.8(2) ?
    K2 C1 C2 N1 . . . . 92.1(2) ?
    K1 C1 C2 N1 . . . . 143.32(14) ?
    O3 C1 C2 K1 . . . . 38.29(16) ?
    O2 C1 C2 K1 . . . . -140.55(16) ?
    K2 C1 C2 K1 . . . . -51.2(2) ?
    O3 C1 C2 K3A . . . 6_556 59.6(3) ?
    O2 C1 C2 K3A . . . 6_556 -119.2(2) ?
    K2 C1 C2 K3A . . . 6_556 -29.9(4) ?
    K1 C1 C2 K3A . . . 6_556 21.3(2) ?
    O3 C1 C2 K3B . . . 6_556 65.7(5) ?
    O2 C1 C2 K3B . . . 6_556 -113.1(4) ?
    K2 C1 C2 K3B . . . 6_556 -23.8(5) ?
    K1 C1 C2 K3B . . . 6_556 27.4(4) ?
    N4 N3 C3 N2 . . . . -69.27(19) ?
    C5 N3 C3 N2 . . . . 51.86(19) ?
    K2 N3 C3 N2 6_556 . . . 174.98(11) ?
    N1 N2 C3 N3 . . . . 68.50(19) ?
    C4 N2 C3 N3 . . . . -52.22(19) ?
    K3A N2 C3 N3 6_556 . . . -171.85(14) ?
    K3B N2 C3 N3 6_556 . . . -175.6(3) ?
    C5 O5 C4 N2 . . . . -59.19(19) ?
    N1 N2 C4 O5 . . . . -64.63(19) ?
    C3 N2 C4 O5 . . . . 55.24(19) ?
    K3A N2 C4 O5 6_556 . . . 179.06(14) ?
    K3B N2 C4 O5 6_556 . . . 177.64(17) ?
    C4 O5 C5 N3 . . . . 59.2(2) ?
    N4 N3 C5 O5 . . . . 65.7(2) ?
    C3 N3 C5 O5 . . . . -54.8(2) ?
    K2 N3 C5 O5 6_556 . . . -171.15(11) ?
    K4B O6 C6 N4 6_556 . . . 151.4(4) ?
    K2 O6 C6 N4 6_556 . . . 33.0(3) ?
    K4A O6 C6 N4 6_556 . . . 135.77(18) ?
    K4B O6 C6 C7 6_556 . . . -29.9(5) ?
    K2 O6 C6 C7 6_556 . . . -148.30(14) ?
    K4A O6 C6 C7 6_556 . . . -45.5(3) ?
    K4B O6 C6 K2 6_556 . . 6_556 118.4(4) ?
    K4A O6 C6 K2 6_556 . . 6_556 102.78(16) ?
    N3 N4 C6 O6 . . . . -0.5(3) ?
    Ni1 N4 C6 O6 . . . . -173.90(17) ?
    N3 N4 C6 C7 . . . . -179.34(15) ?
    Ni1 N4 C6 C7 . . . . 7.3(2) ?
    N3 N4 C6 K2 . . . 6_556 23.05(15) ?
    Ni1 N4 C6 K2 . . . 6_556 -150.34(10) ?
    K3A O7 C7 O1 . . . . 12.2(4) ?
    K3B O7 C7 O1 . . . . 4.8(6) ?
    K4B O7 C7 O1 6_556 . . . -151.0(4) ?
    K3A O7 C7 C6 . . . . -167.15(17) ?
    K3B O7 C7 C6 . . . . -174.6(5) ?
    K4B O7 C7 C6 6_556 . . . 29.6(4) ?
    Ni1 O1 C7 O7 . . . . 179.31(18) ?
    Ni1 O1 C7 C6 . . . . -1.3(2) ?
    O6 C6 C7 O7 . . . . -3.3(3) ?
    N4 C6 C7 O7 . . . . 175.6(2) ?
    K2 C6 C7 O7 6_556 . . . -60.2(4) ?
    O6 C6 C7 O1 . . . . 177.25(18) ?
    N4 C6 C7 O1 . . . . -3.8(2) ?
    K2 C6 C7 O1 6_556 . . . 120.4(2) ?
    N4B Ni1B O1B C7B . . . . 6.27(14) ?
    O2B Ni1B O1B C7B . . . . -171.86(14) ?
    N1B Ni1B O2B C1B . . . . 9.98(14) ?
    O1B Ni1B O2B C1B . . . . -169.56(14) ?
    N1B Ni1B O2B K2 . . . . -99.18(14) ?
    O1B Ni1B O2B K2 . . . . 81.28(13) ?
    N4B Ni1B N1B C2B . . . . 172.86(15) ?
    O2B Ni1B N1B C2B . . . . -9.00(15) ?
    N4B Ni1B N1B N2B . . . . -0.66(16) ?
    O2B Ni1B N1B N2B . . . . 177.48(16) ?
    C2B N1B N2B C4B . . . . -83.8(2) ?
    Ni1B N1B N2B C4B . . . . 89.67(18) ?
    C2B N1B N2B C3B . . . . 156.56(17) ?
    Ni1B N1B N2B C3B . . . . -29.9(2) ?
    C5B N3B N4B C6B . . . . 98.5(2) ?
    C3B N3B N4B C6B . . . . -141.70(17) ?
    K2 N3B N4B C6B 6_656 . . . -36.42(18) ?
    C5B N3B N4B Ni1B . . . . -89.30(18) ?
    C3B N3B N4B Ni1B . . . . 30.5(2) ?
    K2 N3B N4B Ni1B 6_656 . . . 135.82(11) ?
    N1B Ni1B N4B C6B . . . . 172.60(15) ?
    O1B Ni1B N4B C6B . . . . -7.82(15) ?
    N1B Ni1B N4B N3B . . . . 0.35(17) ?
    O1B Ni1B N4B N3B . . . . 179.92(16) ?
    K4A O3B C1B O2B . . . . 134.87(18) ?
    K2 O3B C1B O2B . . . . 42.1(2) ?
    K4B O3B C1B O2B . . . . 135.1(3) ?
    K4A O3B C1B C2B . . . . -43.4(2) ?
    K2 O3B C1B C2B . . . . -136.21(15) ?
    K4B O3B C1B C2B . . . . -43.2(3) ?
    K4A O3B C1B K2 . . . . 92.80(8) ?
    K4B O3B C1B K2 . . . . 93.0(3) ?
    K2 O3B C1B K4A . . . . -92.80(8) ?
    K4B O3B C1B K4A . . . . 0.2(3) ?
    Ni1B O2B C1B O3B . . . . 172.58(16) ?
    K2 O2B C1B O3B . . . . -35.41(19) ?
    Ni1B O2B C1B C2B . . . . -9.1(2) ?
    K2 O2B C1B C2B . . . . 142.93(16) ?
    Ni1B O2B C1B K2 . . . . -152.01(9) ?
    Ni1B O2B C1B K4A . . . . -114.02(18) ?
    K2 O2B C1B K4A . . . . 37.99(18) ?
    K1 O4B C2B N1B 3_556 . . . 113.4(2) ?
    K4B O4B C2B N1B . . . . -123.6(4) ?
    K4A O4B C2B N1B . . . . -140.3(2) ?
    K1 O4B C2B C1B 3_556 . . . -67.2(3) ?
    K4B O4B C2B C1B . . . . 55.8(4) ?
    K4A O4B C2B C1B . . . . 39.1(2) ?
    K1 O4B C2B K4A 3_556 . . . -106.3(2) ?
    K4B O4B C2B K4A . . . . 16.7(4) ?
    K1 O4B C2B K4B 3_556 . . . -123.0(5) ?
    K4A O4B C2B K4B . . . . -16.7(4) ?
    N2B N1B C2B O4B . . . . -0.2(3) ?
    Ni1B N1B C2B O4B . . . . -174.38(18) ?
    N2B N1B C2B C1B . . . . -179.70(15) ?
    Ni1B N1B C2B C1B . . . . 6.1(2) ?
    N2B N1B C2B K4A . . . . -87.5(3) ?
    Ni1B N1B C2B K4A . . . . 98.3(2) ?
    N2B N1B C2B K4B . . . . -73.8(5) ?
    Ni1B N1B C2B K4B . . . . 112.1(4) ?
    O3B C1B C2B O4B . . . . 1.1(3) ?
    O2B C1B C2B O4B . . . . -177.33(18) ?
    K2 C1B C2B O4B . . . . -73.7(3) ?
    K4A C1B C2B O4B . . . . -33.06(18) ?
    O3B C1B C2B N1B . . . . -179.34(18) ?
    O2B C1B C2B N1B . . . . 2.2(2) ?
    K2 C1B C2B N1B . . . . 105.8(2) ?
    K4A C1B C2B N1B . . . . 146.49(15) ?
    O3B C1B C2B K4A . . . . 34.17(17) ?
    O2B C1B C2B K4A . . . . -144.27(17) ?
    K2 C1B C2B K4A . . . . -40.66(17) ?
    O3B C1B C2B K4B . . . . 42.3(3) ?
    O2B C1B C2B K4B . . . . -136.1(3) ?
    K2 C1B C2B K4B . . . . -32.5(3) ?
    K4A C1B C2B K4B . . . . 8.1(3) ?
    N4B N3B C3B N2B . . . . -69.1(2) ?
    C5B N3B C3B N2B . . . . 51.8(2) ?
    K2 N3B C3B N2B 6_656 . . . -177.62(12) ?
    N1B N2B C3B N3B . . . . 68.8(2) ?
    C4B N2B C3B N3B . . . . -52.1(2) ?
    C5B O5B C4B N2B . . . . -59.4(2) ?
    N1B N2B C4B O5B . . . . -64.8(2) ?
    C3B N2B C4B O5B . . . . 55.4(2) ?
    C4B O5B C5B N3B . . . . 58.9(2) ?
    N4B N3B C5B O5B . . . . 65.6(2) ?
    C3B N3B C5B O5B . . . . -54.5(2) ?
    K2 N3B C5B O5B 6_656 . . . -170.11(11) ?
    K2 O6B C6B N4B 6_656 . . . 41.0(3) ?
    K1 O6B C6B N4B 6_656 . . . 148.43(18) ?
    K4B O6B C6B N4B 8_565 . . . -128.0(4) ?
    K2 O6B C6B C7B 6_656 . . . -140.07(15) ?
    K1 O6B C6B C7B 6_656 . . . -32.6(2) ?
    K4B O6B C6B C7B 8_565 . . . 50.9(4) ?
    K1 O6B C6B K2 6_656 . . 6_656 107.42(14) ?
    K4B O6B C6B K2 8_565 . . 6_656 -169.0(3) ?
    N3B N4B C6B O6B . . . . -0.7(3) ?
    Ni1B N4B C6B O6B . . . . -173.75(18) ?
    N3B N4B C6B C7B . . . . -179.74(15) ?
    Ni1B N4B C6B C7B . . . . 7.2(2) ?
    N3B N4B C6B K2 . . . 6_656 30.15(15) ?
    Ni1B N4B C6B K2 . . . 6_656 -142.88(10) ?
    K4A O7B C7B O1B 8_565 . . . 117.66(19) ?
    K3B O7B C7B O1B . . . . -48.1(4) ?
    K3A O7B C7B O1B . . . . -51.5(3) ?
    K1 O7B C7B O1B 6_656 . . . -151.74(17) ?
    K4B O7B C7B O1B 8_565 . . . 125.8(4) ?
    K4A O7B C7B C6B 8_565 . . . -61.2(2) ?
    K3B O7B C7B C6B . . . . 133.0(3) ?
    K3A O7B C7B C6B . . . . 129.56(17) ?
    K1 O7B C7B C6B 6_656 . . . 29.4(2) ?
    K4B O7B C7B C6B 8_565 . . . -53.1(4) ?
    K3B O7B C7B K4A . . . 8_565 -165.7(3) ?
    K3A O7B C7B K4A . . . 8_565 -169.2(2) ?
    K1 O7B C7B K4A 6_656 . . 8_565 90.60(11) ?
    K4B O7B C7B K4A 8_565 . . 8_565 8.2(3) ?
    Ni1B O1B C7B O7B . . . . 177.15(17) ?
    Ni1B O1B C7B C6B . . . . -3.9(2) ?
    Ni1B O1B C7B K4A . . . 8_565 -123.19(13) ?
    O6B C6B C7B O7B . . . . -2.1(3) ?
    N4B C6B C7B O7B . . . . 177.02(18) ?
    K2 C6B C7B O7B 6_656 . . . -67.7(3) ?
    O6B C6B C7B O1B . . . . 178.91(19) ?
    N4B C6B C7B O1B . . . . -2.0(2) ?
    K2 C6B C7B O1B 6_656 . . . 113.3(2) ?
    O6B C6B C7B K4A . . . 8_565 -41.5(2) ?
    N4B C6B C7B K4A . . . 8_565 137.66(14) ?
    K2 C6B C7B K4A 6_656 . . 8_565 -107.1(2) ?
loop_
    _geom_hbond_atom_site_label_D
    _geom_hbond_atom_site_label_H
    _geom_hbond_atom_site_label_A
    _geom_hbond_site_symmetry_A
    _geom_hbond_distance_DH
    _geom_hbond_distance_HA
    _geom_hbond_distance_DA
    _geom_hbond_angle_DHA
    _geom_hbond_publ_flag
    O1W H1W1 O6 2 0.92 1.94 2.840(2) 165.5 yes
    O1W H2W1 O5W 6_556 0.83 2.61 3.120(4) 121.2 yes
    O1W H2W1 O3B 3_456 0.83 2.23 3.001(2) 154.1 yes
    O2W H2W2 O4 5_656 0.93 1.83 2.754(2) 171.3 yes
    O4WA H2W4 O4B 6_556 0.91 2.44 2.993(2) 119.1 yes
    O4WA H2W4 N2B 6_556 0.91 2.02 2.895(3) 160.9 yes
    O5W H5WC O6B 3_455 0.85 1.95 2.774(3) 162.4 yes
    O4WB H3W4 O4B 6_556 0.85 2.09 2.848(9) 148.7 yes
    O4WB H4W4 O6B 3_455 0.88 2.15 3.024(9) 174.0 yes
_shelx_space_group_comment
;
The symmetry employed for this shelxl refinement is uniquely defined
by the following loop, which should always be used as a source of
symmetry information in preference to the above space-group names.
They are only intended as comments.
;
_shelx_estimated_absorpt_T_min     0.572
_shelx_estimated_absorpt_T_max     0.653
_shelx_hkl_file
;
   2   0   0    4.76    0.29
  -2   0   0    5.72    0.24
   2   0   0    5.03    0.24
   3   0   0    0.06    0.08
  -3   0   0    0.00    0.08
  -3   0   0    0.02    0.12
  -4   0   0   15.75    0.71
   4   0   0   16.80    0.75
   4   0   0   17.66    0.86
  -4   0   0   17.36    0.83
  -5   0   0   -0.08    0.14
   5   0   0   -0.14    0.10
  -6   0   0    0.83    0.17
   6   0   0    0.66    0.19
  -7   0   0   -0.12    0.18
   7   0   0   -0.18    0.14
  -8   0   0    6.73    0.46
   8   0   0    5.44    0.34
   9   0   0    0.01    0.14
  10   0   0    3.92    0.34
 -10   0   0    3.11    0.54
 -11   0   0    1.13    0.46
  12   0   0   26.49    1.17
  13   0   0    0.45    0.18
  14   0   0   11.70    0.74
  15   0   0    0.63    0.40
  16   0   0   36.29    1.63
  17   0   0    0.77    0.24
  18   0   0    3.97    0.39
  19   0   0   -0.09    0.25
  20   0   0    5.92    0.72
  20   0   0    6.37    0.49
  21   0   0   -0.47    0.36
  21   0   0   -0.27    0.34
   0   1   0   -0.01    0.02
   1   1   0    0.00    0.03
   1  -1   0   -0.04    0.04
   3   1   0   -0.01    0.09
   3  -1   0    0.06    0.09
   3  -1   0   -0.02    0.12
  -3  -1   0   -0.28    0.17
  -3   1   0   -0.12    0.09
   3   1   0    0.16    0.13
   4   1   0  186.00    8.59
   4  -1   0  208.31    8.30
  -4  -1   0  208.38    8.45
   4  -1   0  187.87    8.32
  -5  -1   0   -0.38    0.20
   5  -1   0   -0.29    0.17
  -5   1   0   -0.49    0.14
   5   1   0   -0.50    0.10
  -6  -1   0   85.23    3.68
   6  -1   0   84.23    3.77
   6   1   0   81.02    3.37
  -6   1   0   90.01    4.22
   7   1   0    0.17    0.23
  -7  -1   0   -0.42    0.32
   8   1   0   80.23    3.57
   8  -1   0   77.65    3.51
  -8  -1   0   83.81    3.58
  -8   1   0   84.51    3.70
  -9   1   0    0.05    0.18
   9   1   0    0.07    0.20
   9  -1   0    0.13    0.22
  10   1   0   75.94    3.03
 -10  -1   0   76.31    3.60
 -10   1   0   75.98    3.15
  10  -1   0   74.27    3.40
 -11   1   0    0.04    0.26
  11  -1   0    0.49    0.23
 -11  -1   0   -0.18    0.49
  11   1   0    0.16    0.20
  12  -1   0   16.98    0.89
 -12  -1   0   22.82    1.18
  12   1   0   19.02    1.10
 -13  -1   0   -0.11    0.27
  13  -1   0    0.17    0.22
  13   1   0    0.22    0.32
  14  -1   0   43.99    1.92
  14   1   0   44.38    1.80
  15  -1   0    0.49    0.39
  15   1   0    0.32    0.23
  16   1   0   47.02    2.35
  16  -1   0   47.93    2.02
  17  -1   0    0.26    0.41
  17   1   0    0.57    0.31
  18  -1   0   10.90    0.72
  18  -1   0   10.12    0.68
  18   1   0   11.07    0.90
  19   1   0    0.85    0.41
  19  -1   0    0.14    0.30
  20   1   0   10.70    1.07
  20  -1   0   11.27    1.08
  20  -1   0   10.85    0.94
  21  -1   0    0.32    0.30
  21   1   0    0.66    0.31
   0   2   0    7.18    0.42
   0   2   0    7.61    0.31
   0   2   0    6.58    0.32
   1   2   0    0.14    0.05
   1   2   0    0.05    0.05
   1  -2   0    0.05    0.06
  -1  -2   0    0.14    0.04
   2  -2   0    4.10    0.22
   2  -2   0    3.96    0.18
   2   2   0    3.91    0.19
  -2   2   0    4.75    0.22
  -2  -2   0    4.25    0.21
   2   2   0    3.96    0.27
  -2  -2   0    4.85    0.29
  -2   2   0    4.27    0.21
   3  -2   0    0.12    0.10
  -3  -2   0    0.32    0.15
   3   2   0    0.17    0.08
  -3   2   0    0.01    0.11
   3  -2   0    0.37    0.14
   3   2   0    0.07    0.08
  -3   2   0    0.17    0.08
   4   2   0    7.24    0.37
   4   2   0    7.83    0.53
   4  -2   0    6.73    0.48
  -4   2   0    6.47    0.36
   4  -2   0    7.78    0.38
  -4  -2   0    8.06    0.38
  -4  -2   0    6.16    0.33
  -4   2   0    7.89    0.44
   4  -2   0    7.69    0.45
  -5  -2   0   -0.07    0.10
   5   2   0    0.05    0.09
   5  -2   0   -0.14    0.17
  -5   2   0   -0.31    0.19
  -5  -2   0   -0.08    0.13
   6  -2   0   71.72    3.39
   6   2   0   67.53    2.88
  -6   2   0   71.63    3.05
  -6  -2   0   70.60    2.97
  -7   2   0   -0.04    0.19
   7  -2   0    0.17    0.15
   7   2   0    0.03    0.22
  -7  -2   0    0.20    0.20
   8   2   0    2.33    0.22
   8  -2   0    1.94    0.30
  -8  -2   0    1.93    0.31
  -8   2   0    2.00    0.24
   9  -2   0    0.13    0.22
   9   2   0   -0.07    0.23
  -9  -2   0    0.28    0.23
 -10   2   0  333.65   14.54
 -10  -2   0  332.45   14.10
  10  -2   0  339.15   14.27
  10   2   0  329.65   13.39
  11  -2   0    0.36    0.35
 -11  -2   0    1.32    0.74
  11   2   0    0.80    0.45
  12  -2   0   42.96    2.04
 -12  -2   0   39.50    1.79
  12   2   0   43.91    1.87
 -13  -2   0    0.02    0.31
  13  -2   0   -0.23    0.33
  13   2   0   -0.10    0.33
  14  -2   0   59.29    2.49
 -14  -2   0   57.10    2.76
  14   2   0   60.19    2.71
  15  -2   0    0.60    0.35
  15   2   0    0.75    0.32
  15  -2   0    0.39    0.24
  16  -2   0    4.13    0.37
  16  -2   0    3.51    0.39
  16   2   0    3.58    0.49
  17  -2   0    0.00    0.22
  17   2   0   -0.24    0.32
  18   2   0   14.21    1.13
  18  -2   0   15.31    0.89
  18  -2   0   14.14    0.93
  19  -2   0   -0.03    0.18
  19   2   0   -0.15    0.23
  19  -2   0    0.05    0.33
  20  -2   0    4.66    0.46
  20  -2   0    4.34    0.63
  20   2   0    4.55    0.54
  21  -2   0    0.75    0.33
  21   2   0   -0.43    0.36
   0   3   0    0.99    0.10
   0  -3   0    1.17    0.14
   0   3   0    0.94    0.10
   0   3   0    0.89    0.18
   1   3   0    0.01    0.08
   1   3   0    0.03    0.05
  -1  -3   0    0.12    0.13
  -1  -3   0    0.08    0.06
  -1   3   0    0.13    0.06
   1  -3   0    0.09    0.06
  -2   3   0   97.00    3.68
   2  -3   0   96.36    4.59
  -2  -3   0  102.91    4.03
   2  -3   0   99.90    4.10
  -2   3   0   99.79    3.84
   2   3   0   96.63    4.21
  -2  -3   0  100.15    4.54
   2  -3   0  100.87    4.10
  -3   3   0   -0.02    0.10
  -3  -3   0   -0.03    0.10
   3  -3   0   -0.10    0.13
  -3  -3   0   -0.08    0.09
   3  -3   0    0.04    0.08
   3  -3   0    0.01    0.11
  -3   3   0   -0.11    0.07
   3   3   0    0.12    0.10
   3   3   0   -0.11    0.08
  -5  -3   0   -0.07    0.10
  -5  -3   0   -0.33    0.15
   5   3   0   -0.10    0.08
   5  -3   0    0.20    0.16
   5  -3   0   -0.05    0.09
   6   3   0  194.31    7.84
   6  -3   0  193.38    8.45
  -6  -3   0  205.14    8.41
   6  -3   0  192.60    7.66
  -7  -3   0   -0.32    0.28
   7   3   0   -0.15    0.13
   7  -3   0   -0.41    0.20
   8  -3   0  242.78   11.28
  -8  -3   0  242.71   10.71
   8   3   0  240.08    9.96
   8  -3   0  238.73   10.50
   9  -3   0   -0.13    0.14
   9   3   0   -0.14    0.20
 -10  -3   0    4.56    0.41
  10  -3   0    5.36    0.35
  10  -3   0    4.30    0.39
  11  -3   0   -0.01    0.20
 -11  -3   0    0.20    0.20
  11   3   0    0.11    0.20
  11  -3   0    0.47    0.20
  12  -3   0  270.55   10.49
  12   3   0  272.12   11.12
  12  -3   0  272.87   11.39
 -12  -3   0  277.56   11.88
  13  -3   0   -0.13    0.40
 -13  -3   0   -0.06    0.47
  13  -3   0    0.19    0.30
  13   3   0    0.41    0.36
 -14  -3   0    3.79    0.38
  14   3   0    4.22    0.39
  14  -3   0    3.19    0.46
  15   3   0    0.71    0.38
  15  -3   0    0.55    0.24
  16   3   0    8.06    0.64
  16  -3   0    9.08    0.76
  16  -3   0    9.65    0.54
  17  -3   0    0.02    0.31
  17   3   0   -0.31    0.24
  18  -3   0    0.78    0.31
  18   3   0    0.96    0.42
  18  -3   0    1.23    0.31
  19  -3   0    0.74    0.31
  20  -3   0    0.11    0.25
  20  -3   0    0.27    0.28
  20   3   0   -0.09    0.23
  21   3   0    0.05    0.24
  21  -3   0    0.60    0.51
   1   4   0   -0.05    0.05
  -1   4   0    0.10    0.07
  -1  -4   0    0.01    0.06
  -1  -4   0    0.02    0.04
   1  -4   0    0.07    0.06
   1   4   0   -0.06    0.04
   1   4   0    0.13    0.08
  -1  -4   0    0.06    0.10
  -2  -4   0   31.47    1.38
  -2   4   0   31.45    1.33
   2   4   0   32.55    1.37
   2   4   0   32.54    1.57
   2  -4   0   34.13    1.84
  -2  -4   0   32.72    1.47
   2  -4   0   31.79    1.34
   2   4   0   30.75    1.35
  -2   4   0   32.34    1.31
   3   4   0    0.00    0.05
   3   4   0   -0.14    0.10
  -3  -4   0    0.06    0.07
   3  -4   0    0.04    0.08
  -3   4   0    0.00    0.11
  -3  -4   0   -0.10    0.08
  -3   4   0    0.02    0.08
   3  -4   0   -0.02    0.09
  -4  -4   0    9.84    0.51
   4  -4   0   10.18    0.68
   4   4   0    9.85    0.50
   4  -4   0   10.03    0.44
   4  -4   0    9.03    0.47
  -4   4   0    9.67    0.41
   4   4   0    9.86    0.51
  -4  -4   0    9.12    0.48
   5  -4   0    0.11    0.13
   5   4   0    0.20    0.15
  -5  -4   0   -0.17    0.21
   5   4   0    0.13    0.14
   5  -4   0    0.02    0.17
   6   4   0   17.43    0.72
   6  -4   0   16.65    0.77
  -6  -4   0   17.71    0.80
   6  -4   0   17.04    0.81
  -7  -4   0   -0.24    0.25
   7  -4   0   -0.26    0.20
   7   4   0   -0.21    0.15
   7  -4   0    0.03    0.13
   8  -4   0    0.15    0.21
   8  -4   0    0.17    0.17
  -8  -4   0    0.55    0.21
   8   4   0    0.26    0.12
   9   4   0   -0.03    0.21
   9  -4   0    0.19    0.16
   9  -4   0    0.17    0.24
  -9  -4   0   -0.31    0.21
  10   4   0    0.45    0.20
 -10  -4   0    0.18    0.29
  10  -4   0    0.16    0.19
 -11  -4   0   -0.11    0.28
  11  -4   0   -0.11    0.18
  11  -4   0    0.12    0.29
  11   4   0    0.23    0.24
  12  -4   0   20.17    0.96
  12   4   0   21.37    0.97
 -12  -4   0   21.26    1.22
  12  -4   0   20.94    0.95
 -13  -4   0   -0.22    0.25
  13  -4   0    0.07    0.25
  13  -4   0    0.03    0.16
  14  -4   0   -0.26    0.29
  14  -4   0    0.43    0.27
 -14  -4   0   -0.10    0.24
  14   4   0    0.44    0.25
  15  -4   0    0.21    0.19
  15  -4   0    0.52    0.37
  16  -4   0   81.19    3.59
  16  -4   0   73.87    3.38
  16   4   0   71.13    3.20
  17  -4   0   -0.11    0.22
  17   4   0   -0.22    0.20
  17  -4   0   -0.41    0.23
  18  -4   0    1.88    0.31
  18   4   0    2.68    0.35
  18  -4   0    2.81    0.37
  19   4   0    0.32    0.33
  20  -4   0   35.16    2.08
  20   4   0   36.84    2.66
  20  -4   0   36.86    2.90
   0   5   0   -0.28    0.09
   0  -5   0   -0.26    0.06
   0   5   0   -0.35    0.07
   0   5   0   -0.24    0.05
   0  -5   0   -0.29    0.05
   0  -5   0   -0.42    0.16
   1   5   0    0.14    0.07
  -1  -5   0    0.07    0.07
   1  -5   0    0.17    0.08
  -1   5   0    0.21    0.08
  -1   5   0    0.03    0.10
   1   5   0    0.19    0.05
  -1  -5   0    0.08    0.09
   3   5   0    0.00    0.07
   3  -5   0   -0.02    0.08
   3  -5   0    0.05    0.11
   3  -5   0   -0.12    0.14
   3   5   0   -0.05    0.07
  -3  -5   0    0.04    0.07
  -4   5   0  142.61    7.20
  -4  -5   0  150.03    6.72
   4  -5   0  151.24    6.59
   4  -5   0  143.86    7.53
   4  -5   0  154.76    6.37
   4   5   0  154.90    6.93
   5  -5   0    0.21    0.18
   5   5   0    0.12    0.17
  -5  -5   0    0.02    0.14
  -5  -5   0    0.22    0.12
   5  -5   0    0.19    0.17
   5   5   0    0.12    0.09
   6   5   0   33.38    1.49
   6  -5   0   30.86    1.36
   6  -5   0   33.47    1.66
  -6  -5   0   33.66    1.45
  -7  -5   0    0.39    0.29
   7   5   0    0.09    0.10
   8   5   0    1.05    0.18
   8  -5   0    1.19    0.13
  -8  -5   0    0.77    0.23
   9  -5   0   -0.25    0.19
   9  -5   0    0.01    0.20
  -9  -5   0   -0.28    0.19
   9   5   0   -0.24    0.15
  10   5   0   31.73    1.36
 -10  -5   0   32.03    1.56
  10  -5   0   29.08    1.42
  10  -5   0   28.46    1.36
 -11  -5   0   -0.04    0.29
  11  -5   0   -0.18    0.18
  11   5   0   -0.22    0.16
  11  -5   0   -0.03    0.25
  12   5   0    1.21    0.30
  12  -5   0    0.90    0.22
  12  -5   0    1.29    0.21
  13  -5   0   -0.10    0.22
  13  -5   0    0.20    0.16
 -13  -5   0   -0.53    0.41
  14  -5   0    0.12    0.27
 -14  -5   0    0.05    0.33
  14   5   0    0.35    0.31
  14  -5   0    0.31    0.23
  15  -5   0    0.12    0.29
  15   5   0    0.10    0.22
  15  -5   0    0.16    0.25
 -15  -5   0    0.24    0.31
  16   5   0   20.01    0.94
  16  -5   0   18.15    0.93
  16  -5   0   19.76    1.09
  17  -5   0   -0.29    0.28
  17   5   0   -0.42    0.33
  17  -5   0   -0.11    0.29
  18  -5   0    5.99    0.59
  18   5   0    5.99    0.49
  18  -5   0    5.61    0.50
  19  -5   0   -0.01    0.22
  19   5   0    0.01    0.25
  19  -5   0    0.06    0.30
  20  -5   0    0.71    0.31
  20   5   0   -0.41    0.40
  20  -5   0    0.55    0.37
  -1   6   0    0.17    0.07
  -1  -6   0    0.03    0.06
  -1  -6   0    0.08    0.07
   1   6   0    0.01    0.07
   1  -6   0    0.01    0.06
  -1  -6   0    0.08    0.09
   1  -6   0    0.31    0.13
  -2  -6   0   14.95    0.65
   2  -6   0   16.36    0.70
  -2   6   0   14.99    0.74
  -2  -6   0   15.04    0.76
   2  -6   0   15.21    0.74
   2   6   0   14.85    0.57
   2   6   0   14.77    0.64
   3  -6   0    0.05    0.07
   3   6   0    0.10    0.09
  -3   6   0   -0.09    0.07
   3  -6   0    0.03    0.07
  -3  -6   0    0.01    0.11
   3  -6   0   -0.07    0.15
  -4  -6   0    1.10    0.10
   4  -6   0    1.12    0.16
   4   6   0    1.06    0.16
  -4  -6   0    0.82    0.14
   4   6   0    0.83    0.15
   5   6   0   -0.16    0.15
  -5  -6   0   -0.23    0.11
   5  -6   0   -0.27    0.14
   5  -6   0   -0.08    0.14
   6   6   0   46.90    2.12
  -6  -6   0   46.45    1.92
   6  -6   0   43.02    1.86
   6  -6   0   42.47    1.98
   7  -6   0   -0.09    0.19
  -7  -6   0   -0.23    0.25
   7   6   0   -0.14    0.12
   7  -6   0   -0.03    0.20
  -8  -6   0   18.22    0.87
   8   6   0   17.55    0.79
   8  -6   0   17.80    0.79
   8  -6   0   19.20    0.78
   9   6   0    0.02    0.13
   9  -6   0   -0.29    0.25
   9  -6   0    0.27    0.18
  -9  -6   0    0.35    0.19
  10  -6   0  106.80    4.47
  10  -6   0  112.80    5.03
 -10  -6   0  110.70    5.23
  10   6   0  107.96    4.50
  11   6   0    0.00    0.21
 -11  -6   0    0.22    0.24
  11  -6   0    0.48    0.16
  11  -6   0   -0.11    0.21
 -12  -6   0   31.41    1.56
  12  -6   0   33.39    1.86
  12   6   0   30.23    1.30
  12  -6   0   29.99    1.37
  13  -6   0   -0.36    0.22
  13   6   0    0.15    0.19
  14  -6   0   85.80    4.43
  14   6   0   79.76    3.94
  14  -6   0   82.53    3.60
 -14  -6   0   80.22    3.92
  15  -6   0    0.00    0.31
  15   6   0   -0.20    0.30
 -15  -6   0   -0.29    0.32
  15  -6   0   -0.06    0.25
  16   6   0   42.67    2.50
  16  -6   0   41.12    2.05
  16  -6   0   40.34    2.35
  17  -6   0   -0.21    0.41
  17  -6   0    0.12    0.19
  17   6   0   -0.28    0.31
  18  -6   0   15.52    1.36
  18   6   0   16.51    1.15
  18  -6   0   19.58    1.08
  19  -6   0    0.09    0.31
  19   6   0    0.42    0.23
  19  -6   0    0.29    0.21
  20   6   0    6.84    0.74
  20  -6   0    5.07    0.46
  20  -6   0    5.29    0.78
   0  -7   0    0.14    0.21
   0   7   0   -0.02    0.07
   0  -7   0   -0.08    0.18
   0   7   0    0.02    0.14
   1  -7   0   -0.06    0.09
  -1  -7   0   -0.09    0.13
  -1   7   0   -0.05    0.11
   1  -7   0    0.06    0.15
  -1  -7   0    0.13    0.06
   1   7   0    0.12    0.07
  -1  -7   0    0.15    0.08
  -1   7   0    0.07    0.06
   2   7   0   39.54    1.52
   2  -7   0   40.96    1.60
  -2  -7   0   42.62    2.00
  -2   7   0   40.52    2.24
   2   7   0   42.41    1.99
  -2   7   0   42.17    1.97
  -2  -7   0   40.98    1.73
   2  -7   0   42.41    1.71
  -3  -7   0    0.11    0.08
   3  -7   0    0.38    0.16
   3   7   0    0.05    0.09
   3  -7   0   -0.06    0.14
   3  -7   0    0.01    0.16
  -3  -7   0    0.15    0.11
   4  -7   0    6.05    0.29
   4   7   0    5.38    0.28
  -4  -7   0    4.90    0.31
   4  -7   0    5.29    0.38
  -4  -7   0    5.17    0.28
   4   7   0    5.17    0.31
   5  -7   0    0.27    0.17
  -5  -7   0    0.03    0.10
  -5  -7   0   -0.08    0.15
   5  -7   0    0.04    0.16
   5   7   0    0.06    0.14
   6  -7   0    0.49    0.13
  -6  -7   0    0.36    0.15
   6  -7   0    0.13    0.18
   6   7   0    0.25    0.11
   7   7   0    0.26    0.17
   7  -7   0   -0.17    0.16
  -7  -7   0   -0.18    0.12
   7  -7   0   -0.16    0.21
   8   7   0    2.26    0.16
  -8  -7   0    1.79    0.32
   9  -7   0    0.08    0.15
   9  -7   0    0.28    0.19
  -9  -7   0    0.24    0.24
  10  -7   0   25.28    1.08
  10  -7   0   23.97    1.09
  10   7   0   24.05    1.06
 -10  -7   0   23.11    1.23
 -11  -7   0    0.05    0.24
  11  -7   0    0.14    0.20
  11   7   0    0.25    0.23
  11  -7   0   -0.17    0.21
  12   7   0  552.34   24.67
  12  -7   0  544.31   22.73
  12  -7   0  555.02   22.79
 -13  -7   0    0.03    0.31
  13   7   0    0.38    0.26
  13  -7   0   -0.19    0.19
 -14  -7   0    2.44    0.46
  14  -7   0    3.16    0.35
  14  -7   0    3.00    0.32
  14   7   0    3.12    0.28
  15  -7   0   -0.10    0.20
  15   7   0   -0.01    0.26
  15  -7   0   -0.52    0.32
 -15  -7   0    0.34    0.26
  16   7   0   36.23    2.00
  16  -7   0   38.29    2.00
  16  -7   0   38.85    1.82
  17  -7   0   -0.25    0.21
  17   7   0    0.44    0.37
  17  -7   0   -0.26    0.27
  18  -7   0    0.02    0.18
  18   7   0   -0.07    0.23
  18  -7   0    0.02    0.44
  19  -7   0    0.55    0.29
  19  -7   0    0.26    0.32
  19   7   0    0.22    0.21
  20  -7   0    0.33    0.26
  20   7   0    0.10    0.31
  20  -7   0    0.47    0.29
   0  -8   0  137.79    6.38
   0  -8   0  135.28    5.56
   0   8   0  127.54    5.76
  -1  -8   0    0.04    0.08
  -1   8   0    0.05    0.13
   1  -8   0   -0.11    0.16
   1   8   0   -0.01    0.08
   1  -8   0   -0.15    0.10
  -2  -8   0   33.47    1.54
  -2   8   0   32.36    1.55
  -2   8   0   32.90    1.61
   2   8   0   30.03    1.71
   2  -8   0   33.43    1.39
   2   8   0   32.07    1.36
  -2  -8   0   33.53    1.38
  -2  -8   0   29.55    1.23
   2  -8   0   30.85    1.46
   3  -8   0    0.20    0.14
   3  -8   0    0.19    0.19
   3   8   0    0.03    0.07
  -3   8   0    0.01    0.11
  -3   8   0   -0.03    0.06
   3  -8   0   -0.22    0.14
   3   8   0   -0.12    0.09
   4  -8   0   41.87    1.72
  -4  -8   0   40.53    1.94
   4  -8   0   46.56    2.12
   4   8   0   44.71    1.82
  -4  -8   0   45.24    2.27
   4   8   0   41.22    1.97
   5  -8   0    0.00    0.11
   5  -8   0   -0.21    0.16
  -5  -8   0   -0.01    0.06
  -5  -8   0   -0.07    0.09
   5   8   0   -0.04    0.10
   6  -8   0   10.73    0.68
   6  -8   0   11.37    0.55
  -6  -8   0   11.44    0.57
   6   8   0   11.77    0.59
   7   8   0   -0.16    0.13
  -7  -8   0   -0.22    0.12
   7  -8   0   -0.07    0.12
   8  -8   0  275.67   11.81
   8   8   0  278.35   12.13
   8  -8   0  283.70   10.51
   9  -8   0   -0.33    0.22
  10   8   0  114.88    4.88
  10  -8   0  110.07    4.77
  10  -8   0  107.79    4.34
 -10  -8   0  113.28    5.35
  11  -8   0    0.22    0.19
 -11  -8   0    0.17    0.21
 -12  -8   0    5.28    0.53
  12  -8   0    6.25    0.52
  12   8   0    6.18    0.41
  12  -8   0    5.89    0.41
  13  -8   0    0.00    0.19
 -13  -8   0    0.07    0.23
  13  -8   0   -0.01    0.23
  14  -8   0   33.58    1.60
  14  -8   0   33.51    1.55
  14   8   0   34.42    1.76
 -14  -8   0   34.75    1.70
  15   8   0    0.00    0.27
 -15  -8   0    0.13    0.30
  16  -8   0    1.12    0.34
  16   8   0    0.51    0.20
  16  -8   0    0.84    0.27
  17   8   0   -0.10    0.26
  17  -8   0   -0.17    0.24
  18   8   0    0.62    0.24
  18  -8   0    0.76    0.26
  18  -8   0    0.57    0.24
  19  -8   0   -0.05    0.31
  19   8   0   -0.18    0.20
  19  -8   0    0.66    0.41
  20  -8   0   21.48    1.98
  20   8   0   22.25    1.85
  20  -8   0   18.81    1.93
   0  -9   0   -0.17    0.18
  -1  -9   0    0.50    0.21
  -1  -9   0    0.02    0.08
  -1   9   0    0.08    0.07
  -1   9   0    0.15    0.07
   1   9   0    0.13    0.06
   1  -9   0    0.20    0.09
   1   9   0    0.07    0.09
   2   9   0    9.88    0.40
  -2   9   0    9.89    0.61
   2  -9   0    9.08    0.43
  -2  -9   0   10.37    0.55
  -2   9   0    9.61    0.47
   2   9   0    9.36    0.45
   2  -9   0    8.17    0.46
  -2  -9   0    9.36    0.40
   3  -9   0   -0.05    0.10
   3   9   0    0.14    0.06
   3  -9   0    0.29    0.21
   3   9   0    0.10    0.07
  -3  -9   0    0.08    0.10
   4  -9   0    4.77    0.38
  -4  -9   0    3.95    0.22
   4   9   0    4.06    0.26
   4   9   0    3.69    0.22
   4  -9   0    3.82    0.26
  -4  -9   0    3.74    0.19
   5  -9   0   -0.01    0.11
  -5  -9   0    0.03    0.11
   5  -9   0   -0.18    0.13
  -5  -9   0    0.03    0.05
   6  -9   0  192.72    9.34
   6   9   0  195.72    8.37
   6  -9   0  180.23    8.96
   7   9   0    0.05    0.13
   7  -9   0    0.38    0.13
   7  -9   0    0.19    0.18
  -8  -9   0   16.98    0.91
   8  -9   0   18.68    0.76
   8   9   0   18.23    0.84
   8  -9   0   17.51    0.83
   9  -9   0    0.19    0.23
  -9  -9   0   -0.06    0.21
   9   9   0   -0.08    0.12
  10  -9   0   48.64    2.36
  10  -9   0   51.74    2.15
  10   9   0   51.60    2.17
 -10  -9   0   53.25    2.36
  11  -9   0    0.23    0.21
 -11  -9   0    0.01    0.24
  11   9   0    0.08    0.21
  11  -9   0    0.05    0.22
  12  -9   0    4.97    0.45
  12  -9   0    5.65    0.54
  12   9   0    4.25    0.31
 -12  -9   0    3.93    0.46
  13  -9   0   -0.17    0.18
  13   9   0   -0.15    0.16
  13  -9   0    0.35    0.26
 -13  -9   0   -0.12    0.21
  14   9   0   30.61    2.16
 -14  -9   0   32.01    2.25
  14  -9   0   33.03    1.69
  14  -9   0   30.24    1.45
  15  -9   0   -0.04    0.18
  15   9   0    0.06    0.16
 -15  -9   0   -0.09    0.22
  15  -9   0   -0.58    0.34
  16  -9   0    5.50    0.47
  16  -9   0    5.54    0.44
  16   9   0    4.03    0.45
  17  -9   0    0.37    0.34
  17   9   0    0.19    0.31
  18   9   0   77.69    7.00
  18  -9   0   79.39    3.70
  18  -9   0   75.69    5.37
  19   9   0   -0.54    0.32
  19  -9   0   -0.48    0.30
  19  -9   0   -0.21    0.32
   0 -10   0  263.22   10.60
  -1 -10   0    0.13    0.09
   1 -10   0   -0.08    0.09
  -1 -10   0    0.01    0.17
  -1  10   0   -0.10    0.09
   1  10   0   -0.06    0.06
   1 -10   0    0.04    0.18
   2  10   0   41.31    1.75
  -2  10   0   41.59    1.78
   2  10   0   39.53    2.46
   2 -10   0   43.76    1.79
  -2 -10   0   41.68    1.78
   2 -10   0   40.30    1.84
  -2  10   0   40.07    2.28
  -2 -10   0   39.17    1.82
   3 -10   0   -0.04    0.08
   3  10   0    0.10    0.06
  -3  10   0    0.20    0.12
  -3 -10   0    0.09    0.08
  -3 -10   0    0.06    0.07
   4  10   0   89.94    4.10
  -4  10   0   87.89    3.96
  -4 -10   0   89.08    3.98
   4  10   0   88.73    5.29
   4 -10   0   91.57    3.58
   4 -10   0   83.21    3.80
  -5 -10   0   -0.06    0.11
   5 -10   0    0.10    0.11
   5  10   0   -0.11    0.08
   5 -10   0   -0.04    0.16
   6  10   0    8.39    0.43
   6 -10   0    9.34    0.43
   6 -10   0    8.97    0.42
  -6 -10   0    8.56    0.47
   7 -10   0    0.12    0.18
   7  10   0    0.13    0.14
   8 -10   0   45.62    2.10
   8  10   0   46.52    2.19
   8 -10   0   43.88    1.84
  -8 -10   0   46.05    2.47
  -9 -10   0    0.20    0.14
   9 -10   0   -0.17    0.20
   9 -10   0   -0.01    0.17
  10 -10   0    5.88    0.45
  10  10   0    5.84    0.44
 -10 -10   0    5.61    0.42
  10 -10   0    6.29    0.39
  11 -10   0    0.34    0.20
  11 -10   0    0.11    0.26
  11  10   0    0.04    0.14
 -11 -10   0    0.39    0.31
  12 -10   0   19.13    1.12
 -12 -10   0   18.82    1.27
  12 -10   0   18.53    1.08
  12  10   0   20.35    0.83
  13 -10   0    0.05    0.34
  13 -10   0   -0.12    0.30
  13  10   0    0.14    0.15
  14 -10   0   -0.01    0.22
  14 -10   0   -0.29    0.19
 -14 -10   0    0.39    0.31
  14  10   0    0.08    0.31
  15 -10   0   -0.17    0.21
  15  10   0   -0.28    0.17
  15 -10   0   -0.24    0.29
  16 -10   0   17.02    0.84
  16  10   0   16.10    1.05
  16 -10   0   16.79    1.07
  17  10   0   -0.14    0.19
  17 -10   0    0.10    0.30
  17 -10   0    0.43    0.29
  18 -10   0    1.08    0.41
  18  10   0    0.98    0.33
  19 -10   0   -0.27    0.29
  19  10   0    0.26    0.19
   0 -11   0    0.61    0.25
   0  11   0    0.24    0.15
   0  11   0    0.55    0.35
   0 -11   0    0.29    0.52
   1  11   0    0.17    0.06
  -1  11   0    0.09    0.06
  -1 -11   0    0.00    0.06
  -1  11   0    0.07    0.08
   1 -11   0    0.11    0.07
   1 -11   0    0.10    0.14
  -2 -11   0   27.64    1.99
  -2  11   0   28.99    1.23
  -2  11   0   28.82    1.34
  -2 -11   0   28.73    1.30
   2 -11   0   28.72    1.15
  -2 -11   0   28.12    1.39
   2 -11   0   30.46    1.38
   2  11   0   28.50    1.67
   2  11   0   28.00    1.54
  -3 -11   0    0.02    0.07
   3 -11   0    0.09    0.07
   3  11   0    0.12    0.08
  -3  11   0    0.12    0.11
  -3 -11   0    0.04    0.05
   4 -11   0   28.83    1.21
  -4  11   0   27.28    1.41
  -4 -11   0   29.00    1.20
   4  11   0   28.51    1.49
  -4 -11   0   29.35    1.26
   4 -11   0   28.26    1.42
   4  11   0   28.34    1.92
   5  11   0   -0.03    0.08
   5 -11   0   -0.01    0.12
  -5 -11   0   -0.10    0.07
  -5 -11   0    0.02    0.06
   6 -11   0    9.22    0.50
  -6 -11   0   10.14    0.51
   6  11   0   10.94    0.46
   6 -11   0   10.72    0.50
   7 -11   0    0.43    0.27
   7 -11   0   -0.12    0.18
  -7 -11   0    0.08    0.15
   8 -11   0   12.03    0.80
   8 -11   0   12.48    0.68
  -8 -11   0   14.12    0.73
   8  11   0   13.48    0.65
   9  11   0    0.02    0.21
   9 -11   0   -0.02    0.21
   9 -11   0   -0.25    0.20
  -9 -11   0    0.20    0.19
 -10 -11   0   34.43    2.24
  10  11   0   37.04    1.63
  10 -11   0   37.24    1.71
  10 -11   0   36.66    1.53
  11 -11   0    0.46    0.20
  11 -11   0    0.17    0.24
  12  11   0   58.97    3.50
  12 -11   0   58.22    2.93
  12 -11   0   60.92    2.53
 -12 -11   0   60.55    2.69
  13  11   0    0.35    0.23
  13 -11   0   -0.26    0.20
 -13 -11   0    0.30    0.26
  13 -11   0   -0.38    0.33
  14 -11   0   16.03    0.99
  14 -11   0   17.79    1.14
  14  11   0   16.70    1.15
  15  11   0    0.01    0.21
  16 -11   0   37.86    2.60
  16 -11   0   35.27    2.36
  16  11   0   39.79    2.97
  17 -11   0   -0.39    0.31
  17  11   0    0.35    0.26
  17 -11   0    0.02    0.23
  18 -11   0    2.35    0.32
  18 -11   0    2.31    0.52
  18  11   0    2.07    0.36
   0  12   0    4.13    0.24
   0 -12   0    3.94    0.22
   0  12   0    3.72    0.24
   0 -12   0    4.28    0.26
   1  12   0    0.08    0.05
  -1 -12   0   -0.03    0.15
   1  12   0    0.19    0.07
  -1  12   0    0.07    0.05
  -2  12   0   17.58    1.15
   2 -12   0   17.85    0.78
   2  12   0   17.65    0.99
  -2 -12   0   16.52    1.05
   2  12   0   16.22    0.98
  -2 -12   0   18.32    0.99
   2 -12   0   18.27    0.74
  -2  12   0   17.25    0.84
   2 -12   0   17.49    1.41
  -2 -12   0   18.76    1.03
   3 -12   0    0.04    0.08
   3  12   0   -0.06    0.08
   3  12   0    0.07    0.04
  -3  12   0   -0.13    0.11
  -3 -12   0   -0.05    0.07
  -4  12   0   28.22    1.51
   4 -12   0   26.55    1.44
  -4 -12   0   25.99    1.32
   4  12   0   27.73    1.65
  -4 -12   0   28.94    1.50
   4  12   0   26.86    1.23
   5 -12   0    0.36    0.33
   5 -12   0    0.06    0.10
  -5  12   0   -0.15    0.19
  -5 -12   0   -0.08    0.11
   6 -12   0    5.65    0.39
   6 -12   0    5.74    0.40
  -6 -12   0    6.97    0.33
   6  12   0    5.79    0.34
   7 -12   0    0.26    0.20
   7 -12   0    0.04    0.23
  -7  12   0   -0.03    0.16
  -7 -12   0    0.03    0.11
   7  12   0   -0.01    0.11
  -8 -12   0   14.05    0.91
   8 -12   0   13.85    0.77
   8 -12   0   14.16    0.71
   8  12   0   13.98    0.64
  -9 -12   0    0.07    0.12
   9  12   0    0.29    0.14
   9 -12   0   -0.18    0.18
 -10 -12   0  159.76   10.01
  10 -12   0  156.12    6.59
  10 -12   0  155.14    9.73
  10  12   0  152.81    6.56
  11 -12   0   -0.31    0.27
 -11 -12   0   -0.19    0.24
  11  12   0   -0.07    0.12
  11 -12   0    0.12    0.24
  12  12   0    6.63    0.45
  12 -12   0    4.52    0.45
  12 -12   0    6.16    0.38
 -13 -12   0   -0.02    0.21
  13 -12   0    0.45    0.22
  13 -12   0    0.53    0.32
  14  12   0   33.40    2.48
  14 -12   0   35.69    1.87
  14 -12   0   32.09    1.89
  15 -12   0   -0.23    0.26
  15 -12   0   -0.20    0.27
  15  12   0    0.01    0.17
  16  12   0    1.24    0.28
  16 -12   0    1.97    0.34
  17 -12   0    0.11    0.25
  17  12   0    0.39    0.20
  17 -12   0    0.14    0.27
  18 -12   0    1.54    0.36
  18 -12   0    1.40    0.38
   0  13   0    0.00    0.07
   0  13   0   -0.01    0.05
   0 -13   0   -0.02    0.05
   0 -13   0   -0.13    0.19
   2 -13   0  112.28    4.64
   2 -13   0  109.66    5.32
   2  13   0  107.62    4.64
  -2 -13   0  105.09    4.92
   3 -13   0    0.01    0.10
   3 -13   0   -0.09    0.21
   3  13   0    0.11    0.06
  -3  13   0   -0.14    0.12
  -3 -13   0    0.08    0.07
   4  13   0    0.32    0.08
  -4 -13   0    0.29    0.09
   4 -13   0    0.32    0.14
  -5  13   0    0.24    0.22
   5  13   0    0.14    0.07
  -5 -13   0    0.13    0.10
   5 -13   0    0.18    0.21
   5  13   0    0.20    0.08
  -6  13   0  117.51    6.32
   6 -13   0  113.65    5.23
   7  13   0   -0.09    0.10
   7 -13   0   -0.28    0.18
  -7  13   0    0.00    0.16
   7 -13   0    0.05    0.22
  -7 -13   0    0.01    0.14
   8 -13   0    4.66    0.33
   8  13   0    4.06    0.30
  -8  13   0    3.58    0.37
  -8 -13   0    4.62    0.32
  -9 -13   0   -0.30    0.18
   9 -13   0    0.31    0.19
   9 -13   0    0.00    0.19
  10 -13   0    2.94    0.36
  10  13   0    2.95    0.27
 -11 -13   0   -0.22    0.23
  11 -13   0   -0.28    0.25
  11  13   0    0.21    0.18
  11 -13   0   -0.31    0.24
  12 -13   0   14.21    1.14
 -12 -13   0   14.15    1.26
  12  13   0   14.24    0.81
  12 -13   0   11.92    1.05
  13  13   0    0.25    0.13
  13 -13   0   -0.33    0.36
  13 -13   0    0.04    0.30
  14  13   0    4.65    0.31
  14 -13   0    3.38    0.35
  14 -13   0    4.07    0.40
  15 -13   0   -0.08    0.31
  15  13   0    0.20    0.18
  15 -13   0    0.25    0.36
  16 -13   0    3.12    0.38
  16 -13   0    3.50    0.42
  17 -13   0    0.34    0.21
  17 -13   0    0.68    0.33
   0 -14   0   55.86    2.31
   0  14   0   53.29    2.45
   0 -14   0   52.83    2.68
   0  14   0   54.50    2.99
  -1 -14   0    0.11    0.06
   1 -14   0    0.05    0.07
   1  14   0   -0.03    0.05
   1  14   0    0.04    0.05
  -1  14   0   -0.01    0.09
   1 -14   0   -0.06    0.16
   2  14   0    9.79    0.64
  -2  14   0   10.20    0.59
   2 -14   0   10.27    0.50
   2  14   0    9.54    0.49
  -2 -14   0    9.32    0.63
   2 -14   0    9.01    0.70
   3  14   0   -0.03    0.05
  -3  14   0   -0.14    0.11
   3 -14   0   -0.03    0.10
   4 -14   0   14.16    0.62
   4 -14   0   14.75    0.67
   4  14   0   14.67    0.74
  -4  14   0   13.93    0.85
  -5  14   0    0.48    0.20
   5 -14   0   -0.16    0.18
   5  14   0    0.26    0.09
   5 -14   0    0.06    0.13
   6 -14   0   45.59    2.57
  -6  14   0   42.50    1.90
   7 -14   0    0.19    0.11
  -8  14   0    0.68    0.17
   8 -14   0    0.67    0.19
   8 -14   0    0.70    0.37
   8  14   0    0.70    0.15
   9  14   0   -0.02    0.07
   9 -14   0    0.21    0.18
   9 -14   0   -0.17    0.20
  -9  14   0   -0.17    0.19
  10  14   0   29.71    1.64
  10 -14   0   30.30    1.43
  10 -14   0   26.77    1.76
  12  14   0   12.32    0.80
  12 -14   0    9.64    0.61
  12 -14   0   11.29    0.73
  13 -14   0    0.12    0.19
  13 -14   0    0.14    0.20
  14 -14   0    2.63    0.29
  14 -14   0    2.33    0.37
  15 -14   0    0.39    0.27
  15 -14   0   -0.13    0.33
  16 -14   0    9.62    0.75
  16 -14   0   10.21    0.97
  17 -14   0    0.15    0.23
   0  15   0    0.53    0.09
   0 -15   0    0.24    0.22
  -1 -15   0    0.17    0.25
   1  15   0    0.07    0.05
   1 -15   0    0.05    0.22
  -1  15   0    0.15    0.07
   2  15   0   14.93    0.84
   2 -15   0   16.52    0.71
  -2  15   0   15.90    0.75
   3 -15   0    0.18    0.10
  -3  15   0   -0.11    0.11
   3  15   0    0.02    0.04
  -4  15   0    5.01    0.36
   4 -15   0    4.43    0.28
   4 -15   0    3.92    0.36
   4  15   0    5.04    0.35
   5 -15   0    0.03    0.09
   5  15   0    0.13    0.06
  -6  15   0    1.58    0.19
   7 -15   0   -0.21    0.14
   8 -15   0    0.38    0.17
  -8  15   0    0.51    0.16
   9 -15   0    0.42    0.21
  -9  15   0    0.03    0.15
  10 -15   0    7.71    0.55
  10 -15   0    7.11    0.47
 -10  15   0    8.16    0.66
  11 -15   0    0.38    0.22
  11 -15   0    0.12    0.23
 -11  15   0    0.53    0.26
 -12  15   0    3.13    0.39
  12 -15   0    2.80    0.34
  12 -15   0    3.21    0.36
  13 -15   0    0.03    0.24
  13 -15   0    0.35    0.18
  14 -15   0    0.38    0.18
 -14  15   0    0.67    0.28
  15 -15   0    0.08    0.25
 -15  15   0   -0.26    0.28
  16 -15   0   -0.31    0.29
  16 -15   0    0.38    0.33
 -16  15   0    0.33    0.32
   0 -16   0    9.55    0.61
  -1 -16   0   -0.10    0.20
   1 -16   0   -0.13    0.27
  -2  16   0   28.72    2.45
   3 -16   0   -0.12    0.20
  -3  16   0    0.03    0.10
  -4  16   0    0.27    0.16
  -5  16   0   -0.03    0.17
   5 -16   0   -0.07    0.28
  -6  16   0  169.56    8.16
   6 -16   0  166.85    7.19
  -7  16   0   -0.01    0.13
  -8  16   0    0.93    0.21
   8 -16   0    0.82    0.19
   9 -16   0   -0.25    0.18
   9 -16   0    0.05    0.16
  10 -16   0   13.02    0.81
  10 -16   0   11.99    1.00
 -10  16   0   13.13    1.05
 -11  16   0   -0.25    0.25
  11 -16   0   -0.33    0.21
  11 -16   0    0.00    0.22
 -12  16   0   22.30    2.14
  12 -16   0   19.86    1.48
  12 -16   0   20.87    1.77
  13 -16   0   -0.15    0.25
  13 -16   0   -0.35    0.20
  14 -16   0   16.19    1.07
  14 -16   0   13.17    1.30
 -14  16   0   16.03    1.31
  15 -16   0    0.37    0.27
  15 -16   0    0.08    0.24
 -15  16   0    0.54    0.30
   0 -17   0   -0.21    0.22
   1 -17   0   -0.29    0.25
   2 -17   0   35.82    1.82
   4 -17   0   15.26    0.86
   5 -17   0    0.35    0.27
   6 -17   0   29.78    1.60
   7 -17   0    0.38    0.22
   8 -17   0   19.44    1.18
  -8  17   0   21.75    1.25
  -9  17   0    0.47    0.19
   9 -17   0    0.18    0.23
 -10  17   0   13.24    1.33
  10 -17   0   14.87    0.86
 -11  17   0    0.24    0.28
  11 -17   0    0.41    0.25
  12 -17   0    5.37    0.49
 -13  17   0   -0.36    0.33
  13 -17   0   -0.31    0.26
 -14  17   0   32.95    3.86
  14 -17   0   35.70    2.59
   0 -18   0    3.17    0.31
   2 -18   0    4.43    0.39
   5 -18   0    0.12    0.30
   6 -18   0   -0.12    0.19
   7 -18   0    0.11    0.22
   8 -18   0   13.64    0.75
   9 -18   0   -0.09    0.21
  10 -18   0   10.97    0.81
  12 -18   0    4.10    0.49
  13 -18   0    0.44    0.28
   0 -19   0    0.22    0.23
   1 -19   0    0.01    0.37
   2 -19   0   36.15    1.77
   4 -19   0    1.76    0.38
   5 -19   0   -0.26    0.21
   6 -19   0    2.40    0.37
   7 -19   0   -0.02    0.23
   8 -19   0    8.87    0.69
   9 -19   0    0.47    0.22
  10 -19   0    1.53    0.43
  12 -19   0    5.54    0.57
   0 -20   0    1.35    0.34
   1 -20   0    0.50    0.27
   2 -20   0    1.24    0.38
   3 -20   0    0.76    0.41
   4 -20   0    4.70    0.49
   5 -20   0    0.08    0.26
   6 -20   0    0.08    0.25
   7 -20   0    1.14    0.39
   8 -20   0   12.62    1.08
   9 -20   0   -0.24    0.34
  10 -20   0   -0.02    0.34
  11 -20   0    0.87    0.40
   1 -21   0    0.71    0.29
   2 -21   0    0.47    0.30
   3 -21   0    0.08    0.22
   4 -21   0    0.02    0.27
   5 -21   0   -0.25    0.28
   6 -21   0    0.54    0.33
   7 -21   0   -0.11    0.21
   8 -21   0    2.24    0.53
  10 -21   0    1.17    0.35
   1 -22   0    0.21    0.31
   2 -22   0    0.19    0.32
   3 -22   0   -0.35    0.26
   4 -22   0   11.94    1.03
   5 -22   0    0.26    0.40
   6 -22   0   -0.02    0.32
   7 -22   0    0.30    0.41
   8 -22   0   15.83    1.56
   2 -23   0    0.97    0.33
   3 -23   0   -0.14    0.37
   5 -23   0   -0.06    0.22
  -1   0  -1   -0.05    0.02
   2   0  -1    0.13    0.09
  -2   0  -1    0.07    0.05
   2   0  -1    0.16    0.08
  -2   0   1   -0.09    0.15
   3   0   1   -0.02    0.12
   3   0  -1    0.12    0.13
  -3   0   1    0.06    0.11
   3   0  -1    0.24    0.15
  -3   0  -1    0.12    0.10
  -3   0   1    0.11    0.06
   3   0   1    0.13    0.07
  -4   0   1   -0.17    0.13
   4   0  -1   -0.12    0.15
  -4   0  -1   -0.07    0.09
   4   0   1    0.01    0.17
   4   0   1   -0.09    0.11
  -4   0  -1    0.10    0.12
   4   0  -1   -0.07    0.12
  -5   0  -1   -0.20    0.21
   5   0   1    0.14    0.14
  -5   0   1   -0.39    0.24
   6   0   1   -0.09    0.20
  -6   0   1    0.25    0.25
   6   0  -1   -0.21    0.17
  -6   0  -1    0.19    0.14
   7   0   1   -0.12    0.14
   7   0  -1   -0.10    0.16
  -8   0  -1    0.03    0.22
   8   0   1   -0.37    0.24
  -8   0   1   -0.04    0.19
   8   0  -1    0.04    0.26
   9   0  -1   -0.03    0.13
   9   0   1    0.03    0.15
  -9   0   1    0.14    0.18
  10   0  -1    0.06    0.18
 -10   0  -1    0.20    0.18
  11   0   1   -0.02    0.16
  11   0  -1   -0.44    0.30
 -11   0   1    0.37    0.27
  12   0   1    0.00    0.31
 -12   0   1    0.21    0.29
  12   0  -1   -0.34    0.24
  13   0   1    0.46    0.32
 -13   0   1   -0.45    0.45
  13   0  -1   -0.28    0.25
  14   0  -1    0.67    0.45
 -14   0   1    0.28    0.34
  14   0   1    0.64    0.40
  16   0  -1    0.01    0.31
  16   0   1    0.94    0.35
  17   0  -1    0.48    0.23
  17   0   1   -0.21    0.35
  18   0  -1    0.10    0.25
  18   0   1    0.31    0.33
  19   0   1    0.52    0.45
  19   0   1   -0.01    0.18
  19   0  -1   -0.29    0.39
  20   0   1    0.32    0.30
  20   0  -1   -0.10    0.28
  20   0   1    0.07    0.24
  21   0  -1    0.10    0.20
  21   0   1   -0.01    0.39
  21   0  -1   -0.17    0.26
  21   0   1    0.37    0.21
   1   1  -1   32.61    1.33
   2   1  -1  257.11   10.11
   2   1   1  252.14    9.99
   3   1  -1   16.31    0.71
   3  -1   1   16.67    0.67
  -3  -1  -1   17.34    0.68
  -3   1   1   15.97    0.80
   3  -1   1   14.96    0.73
   3   1  -1   15.38    0.86
  -3   1   1   14.61    0.86
  -3  -1  -1   15.70    0.64
   3   1   1   16.66    0.68
   3   1   1   14.73    0.69
  -3  -1   1   15.03    0.65
  -3   1  -1   16.45    0.63
   3  -1  -1   13.95    0.62
  -3  -1   1   16.63    1.06
   3  -1  -1   14.79    0.68
  -4   1   1  272.03   11.57
  -4  -1  -1  266.65   11.09
   4  -1   1  248.02   10.64
   4   1  -1  235.34   11.04
   4  -1  -1  248.97   11.72
   4   1   1  258.80   11.50
   4  -1  -1  270.97   11.37
  -4  -1   1  277.71   11.77
  -4   1  -1  244.56   10.68
  -5  -1  -1   66.93    3.23
   5   1  -1   72.23    3.18
   5  -1   1   71.61    3.40
  -5   1   1   72.97    3.14
  -5  -1  -1   74.15    3.35
  -5  -1   1   75.02    3.21
   5   1   1   72.13    3.10
   5  -1  -1   69.86    3.19
  -6  -1  -1    0.45    0.23
   6  -1   1    0.63    0.19
  -6   1   1    0.59    0.21
   6   1  -1    0.50    0.12
   6   1   1    0.52    0.22
  -6  -1   1    0.36    0.29
   6  -1  -1    0.19    0.20
  -6   1  -1    0.24    0.17
  -7   1   1    5.65    0.40
  -7  -1  -1    4.32    0.36
   7  -1   1    5.48    0.30
   7   1  -1    6.04    0.31
   7  -1  -1    5.06    0.35
  -7   1  -1    4.93    0.46
   7   1   1    6.11    0.36
  -7  -1   1    4.91    0.41
   8  -1   1   22.43    1.00
   8   1  -1   21.49    1.12
  -8  -1  -1   25.12    1.28
  -8   1   1   23.82    1.08
   8   1   1   21.37    0.96
   8  -1  -1   23.40    1.11
  -8  -1   1   23.94    1.05
  -9   1   1   29.51    1.37
  -9  -1  -1   29.45    1.39
   9   1  -1   32.58    1.42
   9  -1   1   31.24    1.39
   9  -1  -1   31.10    1.29
   9   1   1   29.90    1.18
  -9  -1   1   30.39    1.53
 -10  -1  -1    9.66    0.52
 -10   1   1   10.34    0.69
  10   1  -1    8.93    0.53
  10  -1   1    9.90    0.49
  10   1   1    9.24    0.53
  10  -1  -1    9.59    0.61
 -10  -1   1    9.05    0.63
  11  -1   1    0.57    0.18
 -11  -1  -1    0.76    0.30
  11   1  -1    0.28    0.26
  11  -1  -1    0.77    0.24
 -11  -1   1    1.11    0.27
  12   1  -1  166.21    6.81
  12  -1   1  165.27    6.93
 -12  -1   1  164.85    7.14
  12   1   1  164.16    6.69
  12  -1  -1  157.89    7.07
  13   1  -1    2.16    0.50
  13  -1   1    1.24    0.40
 -13  -1   1    2.62    0.55
  13  -1  -1    1.54    0.53
  13   1   1    1.99    0.41
  14  -1   1   33.02    1.53
  14   1  -1   33.88    1.49
  14  -1  -1   31.12    1.42
 -14  -1   1   29.86    1.65
  14   1   1   31.91    1.46
  15  -1   1   10.79    0.60
  15   1  -1   10.21    0.57
 -15  -1   1    7.59    0.54
  15  -1  -1    8.29    0.70
  15   1   1    9.24    0.56
  16   1  -1    6.43    0.44
  16  -1   1    6.32    0.47
  16  -1  -1    5.00    0.55
  16   1   1    4.79    0.45
  17   1  -1    2.44    0.37
  17  -1   1    2.04    0.30
  17  -1   1    2.42    0.35
  17  -1  -1    2.70    0.39
  17   1   1    2.18    0.33
  18   1  -1   11.91    0.78
  18  -1   1   11.27    0.76
  18  -1   1   11.91    0.80
  18  -1  -1   10.80    0.92
  18   1   1   12.00    1.04
  18  -1  -1   11.08    0.80
  19   1  -1   15.22    1.13
  19  -1   1   18.39    0.96
  19  -1   1   15.69    1.26
  19   1   1   13.28    0.99
  19  -1  -1   17.66    0.91
  19  -1  -1   15.05    1.09
  20   1  -1    0.56    0.38
  20  -1   1   -0.14    0.34
  20  -1  -1    0.23    0.31
  20   1   1    0.33    0.28
  20  -1  -1   -0.15    0.43
  21  -1   1   -0.28    0.21
  21  -1   1    0.72    0.46
  21   1  -1    0.53    0.37
  21  -1  -1   -0.10    0.24
  21   1   1   -0.15    0.44
  21   1   1   -0.35    0.30
   1  -2   1    0.78    0.09
  -1   2   1    0.91    0.08
  -1   2   1    0.70    0.07
  -1  -2  -1    0.89    0.07
   1   2  -1    0.91    0.06
   1  -2   1    0.75    0.11
   1   2  -1    0.97    0.09
  -1   2   1    0.88    0.06
   1  -2  -1    0.88    0.07
   1   2   1    0.87    0.06
  -1  -2   1    0.81    0.08
  -1   2  -1    0.84    0.06
   1   2   1    0.77    0.05
   1  -2  -1    0.90    0.07
  -2   2   1    2.89    0.20
   2  -2   1    3.37    0.20
  -2  -2  -1    3.22    0.21
  -2  -2  -1    2.92    0.16
  -2   2   1    3.17    0.17
   2  -2   1    2.76    0.18
   2   2  -1    3.03    0.21
   2   2  -1    2.86    0.24
   2  -2  -1    2.94    0.19
  -2   2  -1    2.86    0.19
   2   2   1    2.92    0.17
  -2  -2   1    2.58    0.16
   2  -2  -1    2.91    0.19
  -2   2  -1    3.01    0.19
   2   2   1    2.87    0.19
  -2  -2   1    3.18    0.19
  -3   2   1    5.80    0.30
  -3  -2  -1    6.16    0.32
  -3  -2  -1    6.20    0.27
   3  -2   1    6.36    0.30
   3   2  -1    6.21    0.32
   3  -2   1    6.25    0.32
   3   2  -1    5.64    0.30
  -3   2   1    6.45    0.36
  -3  -2   1    6.21    0.36
   3   2   1    6.58    0.35
   3  -2  -1    6.29    0.34
  -3  -2   1    6.06    0.37
   3  -2  -1    6.56    0.34
   3  -2  -1    6.33    0.33
  -3   2  -1    6.06    0.27
   3   2   1    6.13    0.32
   4  -2   1  167.56    7.12
  -4  -2  -1  171.64    7.11
   4  -2   1  176.35    7.32
  -4   2   1  156.94    8.70
   4  -2   1  157.38    7.18
  -4  -2  -1  171.34    7.43
   4   2  -1  167.05    7.11
   4  -2  -1  162.78    6.92
  -4   2  -1  157.62    7.43
  -4  -2   1  173.14    7.41
  -4  -2   1  165.43    7.28
   4  -2  -1  168.16    7.30
   4   2   1  169.06    7.28
   4   2   1  161.88    7.36
   5  -2   1  148.37    6.08
  -5  -2  -1  138.15    6.46
  -5   2   1  150.86    7.13
   5   2  -1  151.81    6.49
  -5  -2  -1  152.68    7.34
  -5  -2   1  154.58    7.28
   5   2   1  142.97    6.38
   5   2   1  136.43    6.41
   5  -2  -1  139.73    6.16
  -6  -2  -1   25.42    1.17
  -6   2   1   29.22    1.13
   6  -2   1   27.36    1.21
   6   2  -1   26.38    1.06
   6   2   1   26.19    1.03
  -6  -2   1   27.64    1.65
   6  -2  -1   26.15    1.14
   7   2  -1    6.86    0.39
  -7   2   1    6.94    0.57
  -7  -2  -1    7.01    0.47
   7  -2   1    6.61    0.46
  -7  -2   1    7.48    0.40
   7   2   1    6.46    0.38
   7  -2  -1    7.58    0.44
   8   2  -1   10.37    0.53
  -8   2   1   11.70    0.65
   8  -2   1   10.12    0.51
  -8  -2  -1   11.26    0.67
   8  -2  -1   10.96    0.51
  -8  -2   1   10.63    0.61
   8   2   1   11.04    0.51
  -9   2   1   16.04    0.98
  -9  -2  -1   15.76    0.79
   9  -2   1   15.44    0.79
   9   2  -1   15.13    0.75
   9   2   1   14.19    0.72
   9  -2  -1   15.11    0.72
  -9  -2   1   17.06    0.84
  10  -2   1    8.66    0.66
 -10   2   1    8.41    0.92
 -10  -2  -1    7.72    0.72
  10   2  -1    7.69    0.49
  10   2   1    7.93    0.51
  10  -2  -1    7.94    0.75
 -10  -2   1    6.73    0.60
 -11  -2  -1  100.13    4.35
 -11   2   1  105.98    4.52
  11   2  -1  104.59    4.39
  11  -2   1  108.69    4.40
 -11  -2   1  104.58    4.40
  11  -2  -1  105.16    4.14
  11   2   1  107.33    4.59
  12  -2   1    0.14    0.25
  12   2  -1    0.92    0.25
 -12  -2  -1    0.02    0.33
 -12  -2   1    0.68    0.48
  12  -2  -1    0.81    0.20
  12   2   1    0.50    0.27
  13   2  -1   11.57    0.71
  13  -2   1   13.19    0.86
  13  -2  -1   11.84    0.68
  13   2   1   10.94    0.72
 -13  -2   1   11.47    0.81
  14   2  -1    0.40    0.23
  14  -2   1    0.84    0.27
  14  -2  -1    0.14    0.40
 -14  -2   1    0.19    0.40
  15  -2   1   32.47    1.69
  15  -2   1   26.98    1.31
  15   2  -1   29.06    1.36
  15  -2  -1   27.94    1.29
  15   2   1   28.94    1.32
  16  -2   1    2.29    0.29
  16  -2   1    1.98    0.42
  16   2   1    2.06    0.34
  17  -2   1    9.08    0.69
  17  -2   1    8.10    0.52
  17   2  -1    9.02    0.74
  17  -2  -1    8.57    0.57
  17  -2  -1    8.99    0.57
  17   2   1    8.05    0.69
  18   2  -1    1.18    0.29
  18  -2   1    0.76    0.23
  18  -2   1    0.61    0.28
  18   2   1    0.16    0.37
  18  -2  -1    0.78    0.31
  19  -2   1    0.95    0.27
  19  -2   1    1.12    0.28
  19   2  -1    0.58    0.35
  19  -2  -1    0.46    0.33
  19   2   1    0.86    0.42
  19  -2  -1    0.72    0.35
  20  -2   1    0.54    0.27
  20  -2   1    0.32    0.24
  20   2  -1    0.78    0.28
  20   2   1    0.29    0.26
  20  -2  -1    0.46    0.31
  21   2  -1    0.25    0.26
  21  -2   1    0.46    0.29
  21  -2   1    0.77    0.32
   0   3  -1   -0.06    0.10
   0   3  -1   -0.10    0.06
   0  -3   1    0.01    0.09
   0   3   1   -0.05    0.07
   0   3  -1   -0.09    0.06
   0  -3   1   -0.10    0.08
   0   3   1   -0.01    0.03
   0   3   1   -0.05    0.02
   0  -3  -1    0.04    0.09
   1   3  -1    7.87    0.36
   1  -3   1    8.36    0.36
  -1  -3  -1    8.66    0.35
  -1   3   1    7.94    0.33
   1   3  -1    8.45    0.40
   1  -3   1    8.20    0.34
  -1   3   1    8.48    0.40
   1   3  -1    7.86    0.36
  -1  -3  -1    8.27    0.34
   1  -3  -1    7.72    0.34
   1   3   1    7.76    0.35
  -1   3  -1    7.97    0.34
  -1  -3   1    8.49    0.34
   1   3   1    8.12    0.39
  -1  -3   1    7.92    0.44
  -1   3  -1    8.60    0.48
   1  -3  -1    7.73    0.44
   1  -3  -1    7.95    0.35
  -1   3  -1    8.00    0.38
   1   3   1    8.08    0.35
   2   3  -1  125.52    5.03
  -2   3   1  125.42    5.05
  -2   3   1  128.51    5.64
   2   3  -1  129.32    5.82
   2  -3   1  129.86    5.64
  -2   3  -1  129.71    4.93
   2  -3  -1  129.72    5.70
   2  -3  -1  130.42    5.34
   2  -3  -1  133.19    5.32
   2   3   1  124.12    5.41
  -3   3   1    7.99    0.40
   3  -3   1    8.06    0.37
  -3  -3  -1    8.85    0.43
  -3  -3  -1    7.30    0.35
   3  -3   1    8.33    0.39
   3   3  -1    7.83    0.40
  -3   3   1    7.86    0.40
  -3   3   1    7.38    0.37
   3   3  -1    8.70    0.43
   3   3   1    8.23    0.43
  -3  -3   1    8.86    0.41
  -3   3  -1    7.97    0.38
   3  -3  -1    7.33    0.37
   3  -3  -1    8.64    0.44
   3  -3  -1    8.60    0.47
  -3   3  -1    7.91    0.40
  -3  -3   1    7.92    0.36
   3   3   1    7.75    0.41
  -4   3   1   39.57    1.75
  -4  -3  -1   38.17    1.68
  -4   3   1   41.03    1.99
   4  -3   1   42.49    1.80
   4   3  -1   39.71    1.74
   4   3  -1   41.57    1.81
  -4  -3  -1   40.49    1.76
   4  -3   1   39.88    1.70
   4  -3   1   43.16    1.91
   4  -3  -1   39.72    1.66
   4  -3  -1   42.68    1.82
   4   3   1   42.17    2.06
   4  -3  -1   42.51    1.80
   4   3   1   38.19    1.79
  -4   3  -1   39.55    2.24
  -4  -3   1   41.36    1.71
  -4  -3   1   41.27    1.95
  -4   3  -1   39.91    2.04
   5  -3   1  116.43    5.03
   5  -3   1  113.74    5.75
  -5  -3  -1  117.42    5.19
  -5   3   1  114.35    5.45
  -5  -3  -1  106.00    5.95
   5   3  -1  114.84    4.79
  -5  -3   1  118.81    5.64
   5   3   1  111.55    5.02
   5   3   1  102.01    5.15
   5  -3  -1  116.39    5.10
   5  -3  -1  114.57    5.01
   6  -3   1  195.91    8.45
  -6  -3  -1  179.59    8.23
   6  -3   1  197.61    8.39
  -6   3   1  188.88    7.59
   6   3  -1  188.08    7.57
   6   3   1  178.50    7.57
   6  -3  -1  193.11    8.20
  -6  -3   1  185.21    8.19
   6  -3  -1  186.81    8.38
  -7  -3  -1    0.95    0.18
   7   3  -1    0.87    0.14
  -7   3   1    0.57    0.24
   7  -3   1    0.82    0.21
  -7  -3   1    0.77    0.28
   7  -3  -1    0.49    0.20
   7  -3  -1    0.53    0.22
   7   3   1    0.83    0.21
  -8  -3  -1   13.16    0.70
  -8   3   1   12.31    0.77
   8  -3   1   13.81    0.65
   8  -3   1   13.59    0.77
   8   3  -1   14.16    0.61
   8  -3  -1   13.10    0.69
   8  -3  -1   13.68    0.72
   8   3   1   13.14    0.71
  -8  -3   1   15.02    0.79
   9   3  -1   20.19    0.92
   9  -3   1   19.15    0.95
   9  -3   1   17.53    0.81
  -9   3   1   18.55    1.06
  -9  -3  -1   17.77    0.92
   9  -3  -1   18.31    0.89
  -9  -3   1   21.14    1.01
   9   3   1   19.72    0.82
 -10  -3  -1    9.55    0.72
  10  -3   1    8.99    0.46
  10  -3   1   10.58    0.52
  10   3  -1    8.07    0.49
 -10   3   1   10.68    0.57
  10  -3  -1    8.90    0.48
 -10  -3   1   10.12    0.61
  10   3   1    7.82    0.44
  11  -3   1   37.12    1.70
 -11   3   1   37.81    1.87
  11   3  -1   38.61    1.72
  11  -3   1   37.66    1.78
 -11  -3  -1   40.59    1.97
 -11  -3   1   36.89    1.74
  11   3   1   37.97    1.62
  11  -3  -1   39.01    1.80
  12   3  -1  106.21    4.20
  12  -3   1  106.81    5.03
  12  -3   1  105.19    4.46
  12  -3  -1  106.04    4.18
  12   3   1   97.77    4.06
  12  -3  -1  103.53    4.59
 -12  -3   1  110.53    5.26
  13  -3   1    5.39    0.46
  13  -3   1    4.86    0.44
  13   3   1    4.69    0.36
  13  -3  -1    5.47    0.31
  13  -3  -1    5.70    0.46
 -13  -3   1    4.94    0.54
  14   3  -1   -0.26    0.22
  14  -3   1    0.56    0.33
  14  -3  -1   -0.07    0.23
 -14  -3   1   -0.45    0.42
  14   3   1    0.46    0.30
  14  -3  -1    0.04    0.32
  15  -3   1    0.10    0.20
  15  -3   1    0.23    0.18
  15  -3  -1    0.02    0.39
 -15  -3   1    0.64    0.29
  15  -3  -1    0.39    0.28
  15   3   1   -0.08    0.37
  16  -3   1   12.02    0.67
  16   3  -1   10.42    0.74
  16  -3   1   12.50    0.79
  16  -3  -1   13.23    0.78
  16  -3  -1   11.15    0.74
  16   3   1   11.15    0.70
  17  -3   1    4.57    0.34
  17   3  -1    5.45    0.45
  17  -3  -1    5.83    0.41
  17  -3  -1    5.99    0.57
  17   3   1    5.21    0.55
  18  -3   1    0.07    0.18
  18  -3   1    0.44    0.27
  18   3  -1    0.65    0.28
  18  -3  -1    0.18    0.19
  18  -3  -1    0.54    0.28
  18   3   1    0.23    0.27
  19  -3   1    0.36    0.23
  19   3  -1    0.03    0.27
  19   3   1    0.00    0.22
  19  -3  -1    0.06    0.23
  20  -3   1    0.27    0.23
  20   3  -1    0.50    0.41
  20  -3   1   -0.15    0.28
  20  -3  -1    0.02    0.21
  20   3   1   -0.26    0.35
  20  -3  -1    0.01    0.33
  21  -3   1    9.05    1.03
  21   3  -1    8.53    1.20
  21  -3   1   10.33    1.02
  21  -3  -1    8.81    0.92
  21  -3  -1    7.50    0.87
   1   4  -1    6.58    0.37
   1   4  -1    6.13    0.29
  -1  -4  -1    6.70    0.31
   1   4  -1    6.64    0.28
   1  -4   1    6.62    0.30
  -1  -4  -1    6.69    0.30
  -1   4   1    6.69    0.35
  -1   4   1    6.32    0.28
   1  -4   1    7.57    0.31
  -1  -4   1    6.28    0.38
   1  -4  -1    6.38    0.41
   1   4   1    6.47    0.32
  -1  -4   1    6.32    0.30
  -1  -4   1    6.47    0.32
   1   4   1    6.64    0.30
   1  -4  -1    7.01    0.36
  -1   4  -1    6.27    0.39
   1   4   1    6.11    0.27
  -1   4  -1    6.10    0.41
  -1   4  -1    6.27    0.29
   1  -4  -1    6.33    0.38
  -2   4   1  251.95   10.03
   2   4   1  256.23   10.10
   3  -4   1   45.91    1.96
   3  -4   1   44.65    1.86
  -3  -4  -1   46.41    2.18
  -3  -4  -1   43.68    1.98
   3   4  -1   46.40    2.04
   3   4  -1   41.19    1.94
  -3   4   1   43.91    2.44
  -3   4   1   40.56    1.95
   3  -4  -1   43.86    1.93
   3  -4  -1   44.72    1.84
   3   4   1   43.42    1.83
   3   4   1   45.58    2.14
   3  -4  -1   45.68    1.98
  -3   4  -1   44.59    1.76
  -3   4  -1   43.77    1.99
  -3  -4   1   45.38    2.12
  -3  -4   1   44.88    2.28
  -4  -4  -1   13.21    0.69
   4  -4   1   13.53    0.72
  -4  -4  -1   13.84    0.70
   4   4  -1   12.53    0.61
   4  -4   1   13.56    0.63
   4   4  -1   14.69    0.61
  -4   4   1   14.22    0.64
   4  -4   1   13.10    0.58
   4  -4  -1   14.38    0.64
  -4   4  -1   12.99    0.66
   4   4   1   13.62    0.69
  -4  -4   1   14.12    0.62
  -4  -4   1   13.39    0.62
   4  -4  -1   14.56    0.69
   4  -4  -1   13.27    0.63
   4   4   1   13.04    0.57
  -4   4  -1   14.09    0.75
  -5  -4  -1  165.54    7.52
   5  -4   1  156.32    6.99
   5   4  -1  163.67    7.29
   5  -4   1  164.68    6.91
  -5   4   1  164.17    6.43
   5  -4  -1  168.00    7.28
  -5  -4   1  167.86    7.25
   5  -4  -1  163.42    7.44
   6   4  -1    3.59    0.23
  -6   4   1    3.92    0.35
  -6  -4  -1    2.66    0.31
   6  -4   1    3.40    0.27
   6  -4   1    3.53    0.28
   6  -4  -1    3.15    0.30
   6   4   1    3.23    0.22
   6  -4  -1    3.49    0.23
  -6  -4   1    3.12    0.35
   7   4  -1    0.57    0.22
  -7  -4  -1    0.43    0.20
   7  -4   1    0.69    0.20
  -7   4   1    0.42    0.20
   7  -4   1    0.62    0.17
   7  -4  -1    0.52    0.16
  -7  -4   1    0.43    0.21
   7  -4  -1    0.48    0.24
  -8  -4  -1    0.35    0.15
   8  -4   1    0.00    0.23
   8  -4  -1    0.26    0.20
  -8  -4   1    0.03    0.28
   8   4   1    0.55    0.19
   8  -4  -1    0.10    0.17
   9  -4   1    1.27    0.21
   9  -4   1    1.58    0.30
   9   4  -1    1.21    0.21
   9   4   1    1.81    0.18
   9  -4  -1    1.57    0.19
   9  -4  -1    1.88    0.28
  10  -4   1   84.95    3.62
 -10  -4  -1   86.35    3.73
  10   4  -1   81.21    3.43
  10  -4   1   88.85    3.66
  10  -4  -1   85.64    3.67
  10  -4  -1   83.65    3.31
 -10  -4   1   87.30    4.01
  10   4   1   84.20    3.43
 -11  -4  -1   31.57    1.43
  11  -4   1   34.03    1.32
  11  -4   1   33.24    1.62
  11   4  -1   34.74    1.46
  11  -4  -1   34.19    1.45
  11   4   1   33.76    1.41
  11  -4  -1   32.98    1.41
 -11  -4   1   35.43    1.73
  12   4  -1   10.23    0.60
  12  -4   1   10.48    0.69
 -12  -4  -1   10.97    0.81
  12  -4   1   10.49    0.67
 -12  -4   1   11.50    0.68
  12  -4  -1   11.02    0.57
  12  -4  -1    9.81    0.62
  12   4   1   10.10    0.60
  13   4  -1    9.74    0.66
 -13  -4  -1   11.36    0.70
  13  -4   1   11.30    0.76
  13  -4   1   11.41    0.58
  13  -4  -1   11.15    0.74
  13  -4  -1   11.21    0.66
  13   4   1    9.71    0.66
  14  -4   1   30.42    1.52
  14   4  -1   30.98    1.41
  14  -4   1   31.74    1.62
  14   4   1   30.64    1.39
  14  -4  -1   28.43    1.56
  14  -4  -1   29.35    1.40
 -14  -4   1   33.35    1.79
  15  -4   1    4.73    0.45
  15   4  -1    3.69    0.37
  15  -4   1    3.65    0.46
  15  -4  -1    3.56    0.37
  15  -4  -1    4.53    0.43
 -15  -4   1    4.92    0.54
  15   4   1    5.24    0.48
  16  -4   1   13.57    1.04
  16   4  -1   16.44    0.89
  16  -4   1   13.21    0.76
  16  -4  -1   15.70    0.99
 -16  -4   1   15.18    0.99
  16   4   1   15.02    0.90
  16  -4  -1   12.55    0.76
  17  -4   1   -0.14    0.23
  17   4  -1   -0.29    0.20
  17  -4  -1    0.33    0.38
  17  -4  -1   -0.47    0.29
  18  -4   1    9.59    0.61
  18   4  -1    8.60    0.56
  18  -4   1    8.02    0.59
  18  -4  -1    8.19    0.70
  18   4   1    9.14    0.73
  18  -4  -1    7.60    0.68
  19   4  -1    2.30    0.33
  19  -4   1    2.58    0.38
  19  -4   1    2.41    0.48
  19  -4  -1    2.24    0.36
  19   4   1    2.03    0.35
  20  -4   1    4.60    0.52
  20   4  -1    5.20    0.46
  20  -4   1    5.77    0.81
  20   4   1    4.10    0.51
  20  -4  -1    3.87    0.43
  20  -4  -1    4.79    0.65
   0   5   1    0.44    0.12
   0   5  -1    0.59    0.15
   0   5  -1    0.56    0.08
   0  -5   1    0.44    0.15
   0   5   1    0.52    0.05
   0  -5  -1    0.38    0.11
   0  -5   1    0.45    0.14
   0  -5  -1    0.55    0.08
   0   5   1    0.38    0.07
   1  -5   1   31.37    1.41
  -1   5   1   30.95    2.08
   1   5  -1   30.71    1.34
  -1   5   1   30.30    1.26
   1   5  -1   30.81    1.24
  -1  -5  -1   30.00    1.21
  -1  -5  -1   31.00    1.36
   1   5  -1   31.70    1.19
   1  -5   1   29.29    1.23
   1  -5  -1   30.89    1.38
  -1   5  -1   28.74    1.35
   1   5   1   28.95    1.46
  -1   5  -1   30.20    1.24
  -1  -5   1   30.26    1.42
  -1  -5   1   30.23    1.30
   1  -5  -1   28.55    1.43
   1  -5  -1   29.89    1.44
   1   5   1   30.47    1.42
   1   5   1   29.13    1.25
  -1  -5   1   32.57    1.46
  -1   5  -1   30.17    1.86
  -3  -5  -1   12.47    0.58
   3  -5   1   12.41    0.61
  -3  -5  -1   12.69    0.50
   3   5  -1   11.08    0.53
   3   5  -1   12.39    0.57
   3  -5   1   12.40    0.61
  -3   5   1   11.90    0.56
  -3  -5   1   12.90    0.62
   3   5   1   12.14    0.70
  -3  -5   1   12.12    0.59
  -3   5  -1   11.71    0.52
   3  -5  -1   11.17    0.61
   3   5   1   12.61    0.64
   3  -5  -1   12.95    0.52
   3   5   1   10.57    0.47
   3  -5  -1   12.48    0.58
  -4  -5  -1   89.87    3.86
   4  -5   1   91.46    4.57
  -4   5   1   87.51    4.61
   4   5  -1   91.03    4.19
   4  -5   1   92.64    3.79
   4   5  -1   93.97    3.89
  -4  -5   1   96.51    4.43
   4   5   1   93.86    4.39
   4   5   1   90.76    3.72
  -4  -5   1   87.93    4.60
   4  -5  -1   93.85    4.77
   4  -5  -1   97.37    4.00
   5  -5   1  149.15    6.51
   5  -5   1  146.80    6.22
  -5  -5  -1  155.39    7.25
  -5  -5  -1  131.20    6.59
   5   5  -1  145.39    6.39
   5   5   1  146.21    6.31
   5  -5  -1  146.59    5.93
   5  -5  -1  144.58    6.07
  -5  -5   1  148.50    8.45
   6   5  -1    4.72    0.30
  -6  -5  -1    4.29    0.32
   6  -5   1    4.42    0.35
   6  -5   1    5.17    0.28
  -6  -5   1    5.40    0.37
   6   5   1    4.53    0.29
   6  -5  -1    5.17    0.27
   6  -5  -1    5.07    0.38
   7   5  -1   31.89    1.27
   7  -5   1   28.74    1.30
  -7  -5  -1   30.41    1.27
   7  -5   1   30.13    1.23
   7  -5  -1   31.76    1.62
  -7  -5   1   30.36    1.37
   7   5   1   30.04    1.41
   7  -5  -1   29.45    1.28
   8  -5   1    0.31    0.12
  -8  -5  -1    0.00    0.27
   8   5  -1    0.28    0.13
   8  -5   1    0.46    0.15
   8  -5  -1   -0.07    0.22
   8  -5  -1   -0.09    0.20
   8   5   1    0.21    0.13
   9  -5   1    0.20    0.21
   9  -5   1    0.14    0.16
  -9  -5  -1    0.06    0.15
   9   5  -1    0.23    0.23
   9  -5  -1   -0.09    0.23
   9   5   1    0.06    0.14
   9  -5  -1   -0.06    0.15
  10   5  -1    1.07    0.25
  10  -5   1    1.07    0.17
  10  -5   1    0.76    0.24
 -10  -5  -1    1.09    0.23
  10  -5  -1    0.85    0.19
 -10  -5   1    0.57    0.26
  10   5   1    1.23    0.25
  10  -5  -1    0.84    0.22
  11  -5   1    1.21    0.33
 -11  -5  -1    0.72    0.35
  11   5  -1    1.22    0.27
  11  -5   1    0.67    0.26
  11  -5  -1    1.01    0.28
  11  -5  -1    0.78    0.23
  11   5   1    0.91    0.19
 -11  -5   1    1.22    0.27
  12  -5   1    0.45    0.22
  12  -5   1    0.44    0.31
  12   5  -1    0.75    0.23
  12   5   1    0.29    0.18
  12  -5  -1    0.02    0.22
  13   5  -1    3.97    0.32
  13  -5   1    3.47    0.38
 -13  -5  -1    4.12    0.40
  13  -5  -1    4.26    0.40
  13   5   1    4.72    0.44
  13  -5  -1    4.09    0.32
  14  -5   1    2.01    0.24
  14  -5   1    2.50    0.40
  14   5  -1    1.66    0.30
  14  -5  -1    1.88    0.27
  14  -5  -1    1.65    0.36
 -14  -5   1    2.51    0.41
  15   5  -1   13.29    0.81
  15  -5   1   12.97    0.80
  15   5   1   13.10    0.65
  15  -5  -1   11.32    0.84
 -15  -5   1   11.26    0.65
  15  -5  -1   12.51    0.68
  16  -5   1    0.61    0.26
  16  -5   1    0.49    0.24
  16  -5  -1    0.83    0.25
  16  -5  -1    0.64    0.37
 -16  -5   1    0.82    0.30
  17  -5   1    3.05    0.39
  17  -5   1    2.94    0.32
  17  -5  -1    3.23    0.46
  17  -5  -1    3.47    0.35
  18   5  -1    2.63    0.33
  18  -5   1    3.53    0.43
  18  -5   1    2.58    0.32
  18  -5  -1    3.18    0.38
  18  -5  -1    2.71    0.42
  19   5  -1   14.20    1.04
  19  -5   1   15.07    1.13
  19  -5   1   16.99    1.18
  19   5   1   15.91    1.22
  19  -5  -1   13.08    1.03
  19  -5  -1   14.08    1.23
  20  -5   1    7.72    0.70
  20   5  -1    5.84    0.76
  20  -5   1    4.86    0.72
  20  -5  -1    6.00    0.67
  20  -5  -1    6.28    0.69
  20   5   1    7.47    0.83
   1  -6   1   56.83    2.56
  -1  -6  -1   60.14    2.55
  -1   6   1   56.92    2.39
  -1  -6  -1   54.73    2.52
   1   6  -1   57.01    2.68
  -1   6   1   58.14    2.83
   1  -6   1   58.02    2.55
  -1  -6  -1   56.44    2.40
   1   6  -1   56.06    2.78
  -1  -6   1   58.31    2.33
  -1   6  -1   57.12    2.99
   1  -6  -1   58.30    2.44
   1   6   1   56.20    2.54
  -1  -6   1   55.35    2.70
  -1   6  -1   55.82    2.58
  -1  -6   1   57.72    2.75
   1  -6  -1   54.89    2.40
  -2   6   1    6.05    0.29
  -2  -6  -1    6.79    0.36
   2   6  -1    6.44    0.41
  -2  -6  -1    6.88    0.33
   2   6  -1    6.32    0.33
  -2  -6  -1    6.29    0.27
   2  -6   1    6.44    0.43
   2  -6   1    6.42    0.30
  -2  -6   1    6.84    0.36
   2   6   1    6.17    0.30
  -2   6  -1    6.12    0.40
  -2   6  -1    6.01    0.29
   2  -6  -1    6.34    0.33
  -2  -6   1    7.00    0.34
   2  -6  -1    6.61    0.31
   2   6   1    6.63    0.26
   2  -6  -1    6.59    0.32
   3   6  -1   27.16    1.17
   3  -6   1   28.10    1.61
   3  -6   1   29.55    1.12
  -3  -6  -1   28.64    1.37
  -3  -6  -1   29.03    1.32
  -3   6   1   29.75    1.65
   3   6  -1   27.97    1.32
   3   6   1   30.27    1.45
   3  -6  -1   26.40    1.25
  -3  -6   1   28.61    1.24
   3  -6  -1   29.73    1.11
   3  -6  -1   29.28    1.18
  -3  -6   1   26.01    1.16
  -3   6  -1   29.32    1.34
   3   6   1   26.93    1.22
   4   6  -1   32.68    1.44
   4  -6   1   29.35    1.24
  -4  -6  -1   27.86    1.49
   4  -6   1   30.46    1.30
  -4  -6  -1   31.22    1.43
   4   6  -1   29.57    1.32
   4  -6  -1   32.57    1.35
   4   6   1   28.64    1.47
   4  -6  -1   27.38    1.60
  -4  -6   1   29.08    1.35
  -4  -6   1   31.31    1.38
   4  -6  -1   32.43    1.47
   4   6   1   30.67    1.35
  -5  -6  -1   21.64    1.11
  -5  -6  -1   18.58    0.91
   5  -6   1   20.79    0.84
   5   6  -1   19.70    0.86
   5  -6   1   20.01    0.82
   5   6   1   20.78    0.86
  -5  -6   1   20.60    1.04
   5  -6  -1   21.47    0.91
   5   6   1   18.92    1.07
   5  -6  -1   20.50    0.96
   6  -6   1    1.11    0.24
  -6  -6  -1    0.55    0.20
   6   6  -1    0.93    0.13
   6  -6   1    0.72    0.14
   6   6   1    0.85    0.11
   6  -6  -1    0.78    0.27
   6  -6  -1    1.18    0.25
  -6  -6   1    0.78    0.26
   7   6  -1   29.48    1.29
   7  -6   1   30.45    1.27
   7  -6   1   30.10    1.27
  -7  -6  -1   31.56    1.44
   7   6   1   30.52    1.28
   7  -6  -1   29.82    1.30
  -7  -6   1   30.98    1.56
   7  -6  -1   30.86    1.23
   8   6  -1    1.13    0.27
  -8  -6  -1    1.27    0.24
   8  -6   1    1.21    0.15
   8  -6   1    1.28    0.16
  -8  -6   1    1.13    0.24
   8  -6  -1    1.06    0.21
   9   6  -1   76.21    3.23
  -9  -6  -1   76.53    3.76
   9  -6   1   71.83    3.17
   9  -6   1   77.02    3.04
   9   6   1   75.38    3.06
  -9  -6   1   73.91    3.79
   9  -6  -1   77.53    4.01
   9  -6  -1   78.07    3.48
 -10  -6  -1   12.16    0.68
  10  -6   1   12.98    0.74
  10  -6   1   11.73    0.59
  10   6  -1   11.16    0.53
  10   6   1   12.14    0.52
  10  -6  -1   11.23    0.78
  10  -6  -1   12.58    0.64
  11  -6   1    5.85    0.37
 -11  -6  -1    5.30    0.41
  11  -6   1    6.17    0.42
  11   6  -1    5.92    0.37
  11  -6  -1    5.55    0.42
  11   6   1    5.06    0.36
 -11  -6   1    5.60    0.60
  11  -6  -1    5.29    0.51
  12  -6   1   29.59    1.65
  12  -6   1   27.09    1.26
  12   6  -1   28.19    1.27
 -12  -6  -1   29.02    1.36
  12   6   1   24.60    1.16
  12  -6  -1   27.88    1.49
  12  -6  -1   26.76    1.40
 -12  -6   1   31.76    1.26
  13   6  -1    6.47    0.60
  13  -6   1    8.14    0.46
  13  -6   1    8.72    0.51
  13  -6  -1    7.56    0.57
  13  -6  -1    8.14    0.66
  13   6   1    8.51    0.52
 -13  -6   1    7.73    0.59
  14  -6   1    6.71    0.46
  14  -6   1    5.37    0.41
  14   6  -1    5.78    0.53
  14  -6  -1    6.01    0.57
  14   6   1    6.11    0.46
 -14  -6   1    5.61    0.57
  14  -6  -1    6.06    0.54
  15  -6   1    0.30    0.26
  15  -6   1    0.19    0.19
  15  -6  -1    0.29    0.23
  15  -6  -1    0.06    0.25
 -15  -6   1    0.56    0.26
  16  -6   1   61.11    3.50
  16  -6   1   52.27    2.49
  16   6  -1   57.41    2.94
  16  -6  -1   57.71    3.40
  16  -6  -1   58.71    2.79
  16   6   1   56.13    2.92
  17  -6   1    4.81    0.58
  17   6  -1    6.47    0.48
  17  -6   1    4.48    0.48
  17  -6  -1    5.93    0.57
  17   6   1    4.81    0.54
  17  -6  -1    5.93    0.51
  18  -6   1    5.68    0.56
  18   6  -1    4.76    0.47
  18  -6   1    6.44    0.39
  18   6   1    6.21    0.63
  18  -6  -1    5.39    0.63
  18  -6  -1    5.54    0.69
  19  -6   1    1.35    0.27
  19  -6   1    1.07    0.41
  19   6  -1    0.79    0.40
  19  -6  -1    1.34    0.36
  19   6   1    1.11    0.36
  19  -6  -1    1.22    0.34
  20   6  -1   31.16    3.37
  20  -6   1   28.48    2.03
  20  -6   1   36.01    2.04
  20  -6  -1   35.06    2.76
  20   6   1   33.58    3.07
  20  -6  -1   33.24    3.20
   0   7  -1    0.15    0.30
   0   7  -1   -0.06    0.07
   0   7   1   -0.12    0.09
   0  -7  -1   -0.25    0.39
   0  -7   1   -0.02    0.36
   0  -7   1   -0.05    0.21
   1   7  -1  118.14    5.65
   1  -7   1  117.72    5.03
   1   7  -1  114.43    5.37
  -1   7   1  117.10    4.88
   1  -7   1  116.62    4.74
  -1  -7  -1  118.61    4.93
  -1  -7   1  117.82    5.89
   1  -7  -1  118.64    4.96
  -1  -7   1  105.03    5.31
  -1  -7   1  117.33    4.70
  -1   7  -1  114.83    5.21
  -1   7  -1  116.86    5.11
   2   7  -1    5.61    0.31
   2  -7   1    5.80    0.27
   2  -7   1    6.11    0.34
   2   7  -1    5.29    0.32
  -2  -7  -1    5.36    0.26
  -2  -7  -1    5.27    0.29
  -2   7   1    5.28    0.24
  -2  -7  -1    5.69    0.28
   2  -7  -1    6.22    0.34
  -2   7  -1    5.45    0.26
  -2   7  -1    6.10    0.36
   2   7   1    5.98    0.25
  -2  -7   1    6.32    0.33
   2  -7  -1    5.67    0.32
   2   7   1    5.74    0.26
  -2  -7   1    6.05    0.32
   2  -7  -1    6.27    0.33
   3  -7   1  148.07    5.70
  -3  -7  -1  145.48    6.38
  -3   7   1  135.97    6.54
   3  -7   1  139.93    5.41
   3   7  -1  143.76    6.19
   3   7  -1  141.92    6.65
   3  -7  -1  138.37    6.53
  -3  -7   1  138.28    6.23
  -3   7  -1  150.21    7.33
   3  -7  -1  145.42    5.76
  -3  -7   1  141.66    6.24
   3  -7  -1  142.96    5.58
  -3   7  -1  145.56    6.63
  -4  -7  -1    8.79    0.40
   4   7  -1    8.12    0.48
   4   7  -1    9.87    0.43
   4  -7   1   10.06    0.48
   4  -7   1    8.50    0.39
  -4  -7  -1    8.22    0.49
  -4  -7   1    8.43    0.46
   4  -7  -1    9.14    0.52
  -4  -7   1    8.28    0.39
   4   7   1    9.47    0.43
   4  -7  -1    8.75    0.39
  -5  -7  -1   23.39    1.25
  -5  -7  -1   24.08    1.27
   5  -7   1   25.77    1.19
   5   7  -1   24.16    1.02
   5  -7   1   24.81    1.00
   5   7   1   23.69    1.40
   5  -7  -1   25.17    1.06
   5   7   1   24.11    1.01
  -5  -7   1   25.98    1.17
   5  -7  -1   25.49    1.06
   6  -7   1    1.70    0.22
   6  -7   1    1.65    0.25
  -6  -7  -1    1.96    0.19
   6   7  -1    2.06    0.19
   6  -7  -1    1.56    0.24
   6   7   1    1.53    0.17
  -6  -7   1    2.29    0.22
   6  -7  -1    1.98    0.17
  -7  -7  -1  110.43    5.16
   7   7  -1  110.15    4.68
   7  -7   1  110.18    4.61
   7  -7   1  111.72    4.30
   7  -7  -1  110.06    4.45
   7   7   1  110.52    4.74
   7  -7  -1  104.48    4.16
  -7  -7   1  110.60    4.82
   8  -7   1    1.92    0.22
   8  -7   1    2.41    0.22
  -8  -7  -1    1.63    0.26
   8   7  -1    1.98    0.19
  -8  -7   1    2.07    0.28
   8   7   1    2.50    0.18
   8  -7  -1    2.08    0.28
   9  -7   1    3.41    0.27
   9   7  -1    3.84    0.34
   9  -7   1    3.88    0.31
  -9  -7  -1    3.66    0.27
   9  -7  -1    3.56    0.27
   9   7   1    3.19    0.28
  10  -7   1   73.29    3.00
  10   7  -1   75.92    3.37
 -10  -7  -1   79.15    4.19
  10  -7   1   78.04    3.10
  10   7   1   74.41    3.04
 -10  -7   1   73.32    3.48
  10  -7  -1   72.63    3.00
  10  -7  -1   77.29    3.26
 -11  -7  -1    0.99    0.29
  11  -7   1    0.69    0.23
  11  -7   1    0.61    0.23
  11  -7  -1    0.19    0.34
 -11  -7   1    0.98    0.27
  12   7  -1   28.23    1.31
  12  -7   1   28.39    1.26
 -12  -7  -1   24.44    1.47
  12  -7   1   26.75    1.58
 -12  -7   1   27.79    1.58
  12   7   1   27.65    1.60
  12  -7  -1   26.59    1.26
  12  -7  -1   25.43    1.39
  13  -7   1    0.02    0.19
  13   7  -1    0.52    0.24
  13  -7   1   -0.31    0.35
  13  -7  -1    0.45    0.29
  13  -7  -1    0.29    0.26
 -13  -7   1    0.30    0.24
  14  -7   1   11.00    0.79
  14  -7   1    9.69    0.69
  14   7  -1    9.76    0.66
  14   7   1   10.89    0.67
  14  -7  -1   12.43    0.64
 -14  -7   1   11.79    0.68
  14  -7  -1   12.34    0.64
  15   7  -1    0.88    0.28
 -15  -7   1    0.31    0.30
  15   7   1    0.48    0.32
  15  -7  -1    0.03    0.26
  15  -7  -1    0.44    0.30
  16   7  -1    4.21    0.37
  16  -7   1    4.77    0.62
  16  -7   1    4.06    0.42
  16  -7  -1    5.01    0.42
  16   7   1    3.38    0.41
  16  -7  -1    3.91    0.44
  17  -7   1    2.26    0.29
  17   7  -1    1.75    0.40
  17  -7   1    2.56    0.37
  17  -7  -1    2.27    0.31
  17   7   1    1.52    0.29
  17  -7  -1    1.49    0.32
  18   7  -1    4.30    0.36
  18  -7   1    4.58    0.49
  18  -7   1    5.54    0.55
  18  -7  -1    4.03    0.51
  18   7   1    5.86    0.49
  18  -7  -1    5.22    0.54
  19   7  -1    2.09    0.38
  19  -7   1    1.62    0.28
  19  -7  -1    1.64    0.33
  19   7   1    1.09    0.28
  19  -7  -1    1.50    0.25
  20   7  -1    0.22    0.26
  20  -7   1    0.27    0.40
  20  -7  -1   -0.05    0.35
  20  -7  -1    0.06    0.25
   0   8   1   85.88    3.97
   0  -8   1   90.37    3.60
   0  -8   1   88.94    3.75
   0  -8   1   84.14    3.90
   0   8   1   83.21    3.41
   0   8  -1   82.61    3.45
   0   8  -1   87.52    3.91
   0  -8  -1   89.04    3.69
   1  -8   1  154.87    6.56
   1  -8   1  154.81    6.97
   1   8  -1  144.47    6.16
   1   8  -1  151.91    6.77
  -1   8   1  145.71    6.31
  -1  -8  -1  156.78    6.74
   1  -8  -1  156.62    5.92
  -1  -8   1  155.62    6.05
   1  -8  -1  128.91    6.08
  -1   8  -1  146.20    7.33
  -2   8   1    3.50    0.17
  -2  -8  -1    3.65    0.21
  -2  -8  -1    3.16    0.15
   2   8  -1    3.37    0.23
  -2  -8  -1    3.12    0.32
   2  -8   1    2.99    0.27
   2   8  -1    3.18    0.18
   2  -8   1    3.79    0.24
  -2  -8   1    3.48    0.22
  -2   8  -1    3.42    0.21
   2   8   1    3.39    0.17
   2   8   1    3.40    0.16
   2  -8  -1    3.49    0.22
   2  -8  -1    3.15    0.17
  -2  -8   1    2.89    0.21
  -2   8  -1    3.21    0.26
   2  -8  -1    3.22    0.27
   3   8  -1   38.27    1.89
  -3   8   1   37.16    1.98
   3  -8   1   39.39    1.72
  -3  -8  -1   37.84    1.63
  -3  -8  -1   38.07    1.84
   3  -8   1   37.93    1.57
   3  -8  -1   34.76    2.31
  -3  -8   1   38.95    1.96
   3  -8  -1   39.41    1.67
   3  -8  -1   38.26    1.51
  -3  -8   1   40.42    1.86
   3   8   1   38.51    2.20
   3   8   1   38.40    1.92
  -3   8  -1   42.69    1.83
   4  -8   1    0.03    0.14
   4  -8   1    0.04    0.20
   4   8  -1    0.03    0.09
  -4  -8  -1    0.12    0.06
  -4  -8  -1    0.10    0.10
   4   8   1    0.19    0.08
   4  -8  -1    0.09    0.13
  -4  -8   1    0.33    0.17
  -4  -8   1    0.13    0.06
   4   8   1    0.18    0.09
   4  -8  -1    0.00    0.09
   5  -8   1    5.24    0.29
   5   8  -1    5.17    0.30
   5  -8   1    5.53    0.37
  -5  -8  -1    4.90    0.26
  -5  -8  -1    4.97    0.30
   5  -8  -1    5.50    0.33
   5   8   1    4.12    0.31
   5   8   1    4.67    0.27
  -5  -8   1    4.45    0.35
   5  -8  -1    5.18    0.26
   6  -8   1   39.96    1.73
   6   8  -1   38.44    1.79
  -6  -8  -1   40.30    1.90
   6  -8   1   39.77    1.61
   6  -8  -1   39.54    1.63
  -6  -8   1   41.82    1.90
   6  -8  -1   39.78    1.76
   6   8   1   40.83    1.67
   7  -8   1    9.50    0.47
   7   8  -1    9.12    0.44
  -7  -8  -1    8.92    0.51
   7  -8   1    8.89    0.44
   7  -8  -1    9.72    0.42
  -7  -8   1    9.82    0.55
   7  -8  -1    9.13    0.43
   7   8   1    8.85    0.44
   8   8  -1   30.79    1.29
  -8  -8  -1   33.16    1.54
   8  -8   1   29.84    1.36
   8  -8   1   29.90    1.41
   8  -8  -1   29.36    1.26
  -8  -8   1   31.84    1.62
   8  -8  -1   32.81    1.39
   8   8   1   30.66    1.38
  -9  -8  -1    7.33    0.51
   9   8  -1    8.82    0.43
   9  -8   1    9.22    0.48
   9  -8  -1    8.41    0.52
   9   8   1    7.82    0.47
   9  -8  -1    8.68    0.55
  -9  -8   1    9.02    0.52
  10  -8   1  233.44    9.23
  10   8  -1  247.42    9.72
 -10  -8  -1  257.60   11.91
  10  -8   1  232.50    9.64
 -10  -8   1  234.03   11.17
  10  -8  -1  239.24    9.36
  10   8   1  246.48   10.32
  10  -8  -1  225.79   10.01
  11   8  -1    8.15    0.45
 -11  -8  -1    8.45    0.52
  11  -8   1    8.40    0.43
  11  -8   1    8.14    0.49
  11  -8  -1    8.61    0.50
 -11  -8   1    8.81    0.70
  11   8   1    7.51    0.47
  11  -8  -1    7.71    0.48
 -12  -8  -1    7.56    0.52
  12  -8   1    7.04    0.48
  12   8  -1    8.18    0.59
  12  -8   1    8.63    0.54
  12  -8  -1    9.36    0.56
  12   8   1    7.61    0.53
 -12  -8   1    7.08    0.63
  13  -8   1    1.15    0.23
  13  -8   1    0.43    0.25
  13   8  -1    0.70    0.28
  13  -8  -1    0.36    0.20
  13   8   1    0.79    0.19
 -13  -8   1    0.49    0.39
  14  -8   1   45.00    2.03
  14  -8   1   47.86    2.14
  14   8  -1   45.36    2.59
  14   8   1   47.16    1.98
  14  -8  -1   48.68    2.08
  14  -8  -1   45.72    2.09
 -14  -8   1   45.83    2.47
  15  -8   1    7.13    0.53
  15  -8   1    6.60    0.59
  15   8  -1    6.91    0.46
  15  -8  -1    5.20    0.35
  15  -8  -1    6.07    0.52
  15   8   1    5.78    0.38
 -15  -8   1    4.99    0.45
  16   8  -1    4.93    0.41
  16  -8   1    5.43    0.44
  16  -8   1    4.51    0.38
  16   8   1    4.44    0.42
  16  -8  -1    4.07    0.37
  16  -8  -1    4.28    0.46
  17  -8   1    0.72    0.32
  17   8  -1    0.03    0.27
  17  -8  -1    0.42    0.26
  17   8   1    0.27    0.29
  18   8  -1    3.59    0.33
  18  -8   1    3.19    0.40
  18  -8   1    3.43    0.46
  18  -8  -1    3.14    0.50
  18   8   1    4.29    0.55
  18  -8  -1    4.27    0.45
  19  -8   1    0.14    0.28
  19   8  -1    0.20    0.33
  19  -8   1    0.39    0.31
  19  -8  -1    0.13    0.20
  19   8   1    0.40    0.24
  19  -8  -1    0.35    0.30
  20   8  -1    0.21    0.35
  20  -8  -1    0.45    0.28
  20   8   1    0.31    0.26
   0   9  -1    0.08    0.13
   0   9   1    0.13    0.14
   0  -9  -1   -0.05    0.14
   0   9  -1    0.04    0.06
   0  -9   1   -0.13    0.16
   0   9   1   -0.02    0.05
   0  -9  -1    0.09    0.14
   0  -9   1    0.09    0.16
  -1  -9  -1  439.49   18.07
   1  -9   1  435.53   17.65
   1  -9  -1  427.45   16.69
  -1  -9   1  435.29   17.25
  -2  -9  -1    0.21    0.07
   2  -9   1    0.27    0.07
   2   9  -1    0.12    0.06
  -2  -9  -1    0.19    0.07
   2   9  -1    0.13    0.11
  -2   9   1    0.26    0.07
  -2  -9  -1    0.65    0.31
  -2  -9   1    0.23    0.09
  -2  -9   1    0.08    0.08
   2  -9  -1    0.08    0.08
   2  -9  -1    0.14    0.08
   2   9   1    0.13    0.04
  -2   9  -1    0.07    0.14
   2   9   1    0.25    0.05
  -3   9   1   36.45    1.68
   3   9  -1   36.81    1.82
   3  -9   1   37.07    1.48
   3   9  -1   34.93    2.05
  -3  -9  -1   32.89    1.67
   3  -9   1   36.35    1.51
  -3   9   1   33.01    2.07
  -3  -9  -1   36.22    1.76
   3   9   1   35.85    1.70
  -3   9  -1   37.26    1.73
   3  -9  -1   34.52    1.60
   3  -9  -1   36.66    1.53
  -3  -9   1   35.80    2.06
   3  -9  -1   34.67    2.05
   3   9   1   33.69    1.71
  -3  -9   1   37.27    1.69
  -4  -9  -1  161.67    7.59
   4  -9   1  164.32    6.39
   4  -9   1  159.35    6.72
   4   9  -1  161.98    7.02
  -4  -9   1  158.89    7.06
  -4   9  -1  163.78    6.89
   4  -9  -1  171.74    8.21
   4  -9  -1  163.92    6.26
   4   9   1  163.63    7.50
  -4  -9   1  162.68    7.91
   5  -9   1    0.14    0.17
   5  -9   1   -0.16    0.20
  -5  -9  -1    0.00    0.11
   5   9  -1    0.08    0.12
   5   9   1    0.02    0.05
  -5  -9   1    0.17    0.15
   5   9   1    0.08    0.05
  -6  -9  -1    0.91    0.15
   6  -9   1    0.58    0.23
   6  -9  -1    0.84    0.22
   6   9   1    0.67    0.11
   6  -9  -1    0.63    0.20
  -6  -9   1    0.60    0.18
   7  -9   1    3.69    0.36
   7  -9   1    3.47    0.29
   7   9  -1    3.55    0.23
  -7  -9  -1    3.18    0.26
  -7  -9   1    3.37    0.34
   7  -9  -1    3.21    0.26
   7   9   1    3.57    0.25
   7  -9  -1    3.48    0.24
   8   9  -1   64.83    2.73
  -8  -9  -1   66.69    3.73
   8  -9   1   64.65    2.78
   8  -9   1   63.31    2.53
   8  -9  -1   65.54    2.81
   8  -9  -1   62.70    2.56
   8   9   1   63.00    2.84
  -8  -9   1   69.97    3.16
   9  -9   1   18.83    0.96
   9   9  -1   18.04    0.81
  -9  -9  -1   17.18    1.04
   9   9   1   17.12    0.79
  -9  -9   1   16.96    1.16
   9  -9  -1   19.30    0.79
 -10  -9  -1    0.78    0.31
  10   9  -1    1.41    0.29
  10  -9   1    0.92    0.24
  10   9   1    1.42    0.21
  10  -9  -1    1.65    0.31
 -10  -9   1    1.13    0.26
  11   9  -1   10.08    0.60
  11  -9   1   10.44    0.62
  11  -9   1   10.94    0.71
 -11  -9  -1   11.27    0.62
  11   9   1   11.02    0.66
  11  -9  -1   12.05    0.86
 -11  -9   1   11.22    0.69
  11  -9  -1   10.72    0.58
  12   9  -1   20.11    1.05
  12  -9   1   20.23    0.93
 -12  -9  -1   20.58    1.19
  12  -9   1   22.40    1.10
 -12  -9   1   21.80    1.08
  12  -9  -1   21.22    1.05
  12   9   1   21.43    1.21
  12  -9  -1   19.15    0.92
 -13  -9  -1    9.82    0.61
  13  -9   1   10.63    0.54
  13  -9   1    8.41    0.56
  13   9  -1    8.96    0.60
  13  -9  -1    9.53    0.55
  13   9   1    9.52    0.61
 -13  -9   1    8.43    0.62
  13  -9  -1    8.98    0.59
  14  -9   1    1.00    0.35
  14   9   1    1.18    0.28
  14  -9  -1    1.12    0.37
 -14  -9   1    1.78    0.39
  14  -9  -1    1.21    0.35
  15  -9   1    5.11    0.52
  15  -9   1    5.11    0.36
  15   9  -1    5.09    0.41
  15   9   1    5.44    0.47
  15  -9  -1    3.94    0.43
  15  -9  -1    4.25    0.45
 -15  -9   1    5.10    0.52
  16  -9   1   25.40    1.46
  16   9  -1   23.86    1.57
  16  -9   1   26.05    1.22
  16   9   1   24.93    1.75
  16  -9  -1   26.57    1.48
  16  -9  -1   25.80    1.20
  17  -9   1    3.01    0.37
  17  -9   1    2.91    0.39
  17   9  -1    2.33    0.27
  17   9   1    2.99    0.41
  17  -9  -1    2.74    0.40
  18  -9   1    2.21    0.43
  18  -9   1    1.81    0.26
  18   9  -1    2.32    0.36
  18  -9  -1    2.84    0.33
  18   9   1    2.30    0.27
  19  -9   1    3.48    0.44
  19  -9   1    3.39    0.47
  19   9  -1    2.62    0.40
  19  -9  -1    3.43    0.44
  19   9   1    2.89    0.34
  19  -9  -1    2.28    0.40
  -1 -10  -1    4.27    0.86
  -1 -10  -1    3.85    0.17
   1  10  -1    4.14    0.47
   1 -10   1    4.21    0.25
   1  10  -1    3.33    0.29
  -1  10   1    3.51    0.23
  -1  10   1    3.79    0.27
  -1 -10   1    3.68    0.24
  -1  10  -1    3.14    0.41
  -1 -10   1    4.23    0.65
  -1 -10   1    4.01    0.42
   1 -10  -1    3.39    0.20
  -1  10  -1    3.43    0.24
   1  10   1    3.50    0.19
   1 -10  -1    3.83    0.30
   2 -10   1   25.31    1.04
  -2  10   1   24.49    1.30
  -2  10   1   22.87    1.29
  -2 -10  -1   24.77    1.08
  -2 -10  -1   26.39    1.22
   2  10  -1   24.00    1.21
   2 -10   1   24.51    1.07
  -2 -10  -1   26.61    1.31
   2  10  -1   22.50    1.05
  -2 -10   1   23.40    0.94
   2 -10  -1   25.57    1.12
   2  10   1   23.20    1.06
  -2  10  -1   24.58    1.60
   2 -10  -1   25.74    1.83
  -2 -10   1   26.72    1.13
   2 -10  -1   24.30    1.08
   2  10   1   25.57    1.18
  -2  10  -1   24.53    1.07
   3  10  -1    4.02    0.26
  -3 -10  -1    4.06    0.17
   3  10  -1    3.92    0.26
   3 -10   1    3.93    0.24
  -3 -10  -1    4.25    0.22
   3 -10   1    4.14    0.26
  -3  10   1    3.82    0.25
   3 -10  -1    3.48    0.34
   3 -10  -1    4.25    0.23
  -3  10  -1    4.31    0.32
   3 -10  -1    4.04    0.27
  -3 -10   1    3.41    0.22
  -3 -10   1    4.28    0.26
   3  10   1    3.69    0.21
   3  10   1    3.93    0.20
   4  10  -1   95.83    5.94
  -4 -10  -1  100.46    4.51
   4 -10   1   97.04    4.09
  -4  10   1   97.38    4.73
   4  10  -1   98.38    4.30
   4 -10   1   99.72    4.78
   4 -10  -1   97.61    4.22
  -4  10  -1   93.56    4.72
   4  10   1   98.97    4.54
  -4 -10   1   98.07    6.24
   4 -10  -1  100.13    3.83
  -4 -10   1   98.43    4.57
   5 -10   1   44.61    1.87
   5 -10   1   45.49    2.08
   5  10  -1   44.77    1.95
  -5 -10  -1   43.00    1.96
  -5 -10  -1   45.72    2.37
   5 -10  -1   45.74    1.82
   5 -10  -1   46.85    2.20
  -5  10  -1   45.74    1.91
   5  10   1   47.75    2.05
  -5 -10   1   48.66    2.35
   5  10   1   42.66    3.06
   6 -10   1   26.15    1.17
  -6 -10  -1   25.26    1.27
   6  10  -1   26.05    1.32
   6 -10   1   25.92    1.22
   6 -10  -1   24.64    1.20
  -6 -10   1   27.74    1.22
   6 -10  -1   25.21    1.00
   6  10   1   25.81    1.24
  -7 -10  -1   12.97    0.69
   7 -10   1   10.92    0.55
   7  10  -1   10.83    0.52
   7 -10   1   10.97    0.58
  -7 -10   1   13.01    0.70
   7  10   1   11.88    0.52
   7 -10  -1   11.64    0.52
   7 -10  -1   12.22    0.56
   8 -10   1   13.99    0.74
   8  10  -1   15.14    0.66
   8 -10   1   15.28    0.87
  -8 -10  -1   15.55    0.81
   8 -10  -1   13.25    0.72
  -8 -10   1   14.63    0.89
   8 -10  -1   13.98    0.75
   8  10   1   15.60    0.73
  -9 -10  -1   46.28    2.23
   9  10  -1   47.18    1.95
   9 -10   1   46.64    2.18
  -9 -10   1   42.28    2.44
   9 -10  -1   46.24    1.97
   9  10   1   45.70    2.32
   9 -10  -1   45.64    2.01
  10  10  -1    1.21    0.20
  10 -10   1    1.84    0.40
 -10 -10  -1    1.45    0.24
  10 -10   1    1.67    0.23
  10 -10  -1    1.95    0.29
  10 -10  -1    1.63    0.21
 -10 -10   1    1.93    0.34
  10  10   1    1.40    0.22
 -11 -10  -1    6.52    0.46
  11 -10   1    6.62    0.40
  11 -10   1    6.08    0.40
  11  10  -1    5.25    0.38
  11  10   1    6.13    0.41
 -11 -10   1    6.90    0.57
  11 -10  -1    5.67    0.55
  11 -10  -1    5.93    0.38
  12 -10   1    2.95    0.36
  12 -10   1    3.03    0.35
  12  10  -1    2.27    0.24
  12 -10  -1    2.44    0.34
 -12 -10   1    2.19    0.39
  13 -10   1    2.41    0.29
  13 -10   1    2.64    0.37
 -13 -10  -1    2.17    0.32
  13  10  -1    1.86    0.32
 -13 -10   1    2.43    0.28
  13  10   1    1.89    0.32
  14 -10   1    0.09    0.33
  14 -10  -1    0.85    0.26
  14  10   1    0.59    0.17
  14 -10  -1    0.58    0.23
 -14 -10   1    0.44    0.28
  15 -10   1    1.15    0.33
  15 -10   1    1.07    0.30
  15  10   1    0.99    0.28
  15 -10  -1    0.93    0.32
  15 -10  -1    1.46    0.26
  16 -10   1    1.91    0.27
  16  10  -1    3.01    0.39
  16 -10  -1    2.22    0.30
  16  10   1    2.82    0.38
  16 -10  -1    2.38    0.36
 -16 -10   1    2.42    0.37
  17  10  -1   -0.22    0.20
  17 -10   1    0.05    0.23
  17 -10   1    0.65    0.37
  17 -10  -1    0.08    0.33
  17 -10  -1    0.54    0.27
  18  10  -1    0.93    0.31
  18 -10   1    0.57    0.30
  18 -10   1    1.08    0.39
  18  10   1    0.35    0.21
  18 -10  -1    0.45    0.31
  19  10  -1    1.53    0.28
  19 -10   1    1.60    0.39
  19 -10   1    1.88    0.41
  19 -10  -1    1.72    0.37
   0 -11   1    0.63    0.29
   0  11  -1    0.58    0.55
   0 -11   1    1.36    1.15
   0 -11  -1    0.49    0.82
  -1 -11  -1    5.85    0.30
  -1  11   1    5.38    0.26
   1  11  -1    4.91    0.32
  -1  11   1    5.85    0.30
  -1 -11  -1    5.47    0.37
   1 -11   1    6.44    0.34
   1  11  -1    5.04    0.26
   1 -11   1    5.29    0.42
   1 -11  -1    5.99    0.39
   1 -11  -1    5.88    0.35
   1  11   1    5.89    0.26
  -1 -11   1    5.86    0.36
   1  11   1    5.46    0.26
  -1  11  -1    5.49    0.27
   1 -11  -1    6.12    0.50
  -1  11  -1    6.11    0.33
  -1 -11   1    6.24    0.37
   2  11  -1   83.43    4.01
  -2 -11  -1   85.90    3.88
  -2  11   1   83.36    4.08
   2 -11   1   90.06    3.61
   2 -11   1   86.92    4.14
   2 -11  -1   83.39    3.79
  -2  11  -1   81.02    4.07
  -2 -11   1   75.52    4.82
   2  11   1   83.36    3.60
   2 -11  -1   83.88    3.46
  -2 -11   1   84.91    3.92
   3 -11   1   16.14    0.76
   3  11  -1   16.71    0.90
   3  11  -1   16.61    0.97
  -3  11   1   17.91    0.87
  -3 -11  -1   17.88    0.95
   3 -11   1   18.00    0.88
  -3 -11  -1   16.48    0.69
   3  11   1   16.41    0.82
   3 -11  -1   16.95    0.95
   3 -11  -1   17.01    0.84
  -3 -11   1   16.42    1.18
   3  11   1   17.09    1.01
  -3 -11   1   17.53    0.88
  -3  11  -1   17.00    0.83
   4 -11   1    0.84    0.29
   4  11  -1    0.41    0.10
   4 -11   1    0.51    0.16
   4  11  -1    0.50    0.08
  -4  11   1    0.33    0.15
  -4 -11  -1    0.48    0.09
   4  11   1    0.51    0.06
   4  11   1    0.65    0.08
  -4 -11   1    0.48    0.12
   4 -11  -1    0.50    0.08
  -4 -11   1    0.57    0.09
   5  11  -1    0.36    0.10
  -5 -11  -1    0.11    0.09
   5 -11   1    0.25    0.12
  -5  11  -1    0.24    0.17
   5  11   1    0.24    0.06
  -5 -11   1    0.19    0.08
   5  11   1    0.27    0.08
  -6 -11  -1    1.49    0.17
   6 -11   1    1.43    0.19
   6  11  -1    1.75    0.18
   6 -11   1    1.37    0.20
  -6 -11   1    1.53    0.19
   6 -11  -1    1.62    0.19
   6  11   1    1.51    0.13
  -6  11  -1    1.08    0.22
   6 -11  -1    1.38    0.23
  -7 -11  -1    9.59    0.48
   7 -11   1    8.48    0.44
   7  11  -1    7.79    0.43
   7 -11   1    9.29    0.48
   7  11   1    8.53    0.42
   7 -11  -1    9.85    0.51
  -7 -11   1    8.44    0.48
   8 -11   1    0.55    0.27
   8 -11   1    0.25    0.17
  -8 -11  -1    0.43    0.19
   8  11  -1    0.62    0.18
  -8 -11   1    0.30    0.23
   8  11   1    0.43    0.11
   9 -11   1    2.42    0.25
   9 -11   1    2.49    0.31
  -9 -11  -1    2.44    0.30
   9 -11  -1    1.66    0.25
  -9 -11   1    1.93    0.32
   9 -11  -1    1.91    0.21
   9  11   1    1.80    0.20
  10 -11   1   11.50    0.73
 -10 -11  -1   11.39    0.78
  10  11  -1   11.94    0.62
  10 -11  -1   12.37    0.66
  10 -11  -1   12.15    0.71
 -10 -11   1   11.99    0.83
  10  11   1   11.82    0.69
 -11 -11  -1    3.08    0.34
  11 -11   1    3.78    0.32
  11  11  -1    3.49    0.29
  11 -11  -1    2.84    0.35
 -11 -11   1    4.04    0.48
  11  11   1    3.29    0.25
  11 -11  -1    3.67    0.37
  12 -11   1    0.92    0.38
  12 -11  -1    0.66    0.20
  12  11   1    0.54    0.17
 -12 -11   1    0.29    0.23
  13 -11   1   17.56    1.00
  13 -11   1   15.73    0.97
  13  11  -1   15.84    0.96
 -13 -11   1   17.62    1.01
  13 -11  -1   17.06    0.93
  13 -11  -1   18.91    0.90
  13  11   1   17.19    1.17
  14 -11   1  105.19    6.08
  14 -11   1  108.30    5.48
  14  11  -1  107.33    6.42
  14 -11  -1  112.64    4.69
  14 -11  -1  105.96    5.82
 -14 -11   1  102.98    7.53
  14  11   1  106.89    4.80
  15 -11   1    1.87    0.45
  15  11  -1    1.30    0.31
  15 -11   1    1.31    0.28
  15 -11  -1    1.88    0.31
  15  11   1    1.96    0.27
  15 -11  -1    2.02    0.27
 -15 -11   1    1.43    0.29
  16 -11   1    0.45    0.33
  16  11  -1    0.37    0.18
  16 -11  -1   -0.16    0.34
  16  11   1    0.53    0.23
  16 -11  -1    0.25    0.25
  17  11  -1    1.65    0.33
  17 -11   1    1.50    0.32
  17  11   1    1.54    0.34
  17 -11  -1    1.40    0.29
  17 -11  -1    1.65    0.31
  18 -11   1   14.57    1.01
  18  11  -1   11.82    1.33
  18 -11   1   14.94    1.53
  18  11   1   11.85    1.12
  18 -11  -1   12.77    1.19
   0  12   1   19.16    1.02
   0  12  -1   19.81    0.95
   0  12   1   19.16    1.04
   0 -12  -1   19.54    0.84
   0 -12  -1   20.01    0.94
   0 -12   1   21.47    0.92
   0  12  -1   20.19    0.84
   0 -12   1   20.86    1.09
   0 -12  -1   20.67    0.88
  -1  12   1    2.23    0.16
  -1 -12  -1    2.04    0.12
   1 -12   1    1.99    0.15
  -1  12   1    1.97    0.12
   1  12  -1    2.18    0.15
  -1 -12  -1    2.25    0.23
   1  12  -1    2.04    0.12
  -1 -12   1    2.31    0.14
  -1  12  -1    1.93    0.18
   1  12   1    2.14    0.12
  -1 -12   1    2.43    0.25
   1 -12  -1    2.05    0.24
   1 -12  -1    1.72    0.12
   1  12   1    2.05    0.13
  -1  12  -1    1.91    0.17
   1 -12  -1    1.73    0.14
  -2 -12  -1   10.74    0.56
  -2  12   1    9.57    0.43
  -2  12   1    9.99    0.62
  -2 -12  -1    9.22    0.49
   2 -12   1   10.42    0.52
   2  12  -1    9.49    0.43
   2 -12   1    9.53    0.53
   2  12  -1    9.81    0.60
  -2  12  -1    8.96    0.62
  -2 -12   1   10.19    0.56
   2  12   1   10.39    0.42
  -2 -12   1    9.79    0.74
   2 -12  -1    8.86    0.41
   2 -12  -1   10.22    0.50
   2 -12  -1    9.31    0.58
   2  12   1    9.86    0.49
  -3 -12  -1   24.96    1.37
   3  12  -1   23.85    1.72
   3 -12   1   24.25    1.28
  -3  12   1   24.68    1.33
   3  12  -1   26.01    1.03
  -3 -12  -1   25.72    1.25
   3 -12  -1   23.95    1.37
  -3  12  -1   25.36    1.20
   3  12   1   23.55    1.16
   3  12   1   25.92    1.28
  -3 -12   1   24.62    1.36
  -3 -12   1   26.27    1.24
  -4 -12  -1    7.58    0.50
   4  12  -1    7.60    0.45
   4 -12   1    7.75    0.46
  -4 -12  -1    8.32    0.44
  -4  12   1    7.94    0.45
   4 -12  -1    7.99    0.43
   4  12   1    7.46    0.54
  -4  12  -1    8.23    0.50
   4  12   1    8.07    0.41
  -4 -12   1    8.40    0.51
  -4 -12   1    8.11    0.40
  -5 -12  -1   24.04    1.45
   5 -12   1   26.31    1.17
  -5  12   1   22.92    1.06
   5  12  -1   26.00    1.38
   5 -12   1   22.56    1.03
   5  12   1   22.54    1.91
  -5 -12   1   23.92    1.37
   5 -12  -1   22.78    1.05
  -5  12  -1   24.20    1.19
   5  12   1   25.51    1.53
   6 -12   1   19.11    0.97
  -6  12   1   18.46    1.10
   6 -12   1   18.64    0.80
  -6 -12  -1   18.96    1.02
   6  12  -1   18.71    0.88
   6 -12  -1   18.38    0.95
  -6 -12   1   17.00    1.11
  -6  12  -1   19.23    1.04
   6 -12  -1   16.45    0.89
   6  12   1   18.59    1.17
   7 -12   1   10.96    0.62
   7  12  -1   11.60    0.54
   7 -12   1   10.93    0.58
  -7 -12  -1   11.29    0.58
  -7 -12   1   11.22    0.69
  -7  12  -1   12.08    0.63
   7 -12  -1   10.37    0.60
   7 -12  -1   11.05    0.68
   7  12   1   11.86    0.55
   8 -12   1    4.26    0.32
   8 -12   1    5.51    0.42
  -8 -12  -1    5.57    0.50
   8  12  -1    5.49    0.31
   8  12   1    4.85    0.34
   8 -12  -1    5.20    0.31
  -8 -12   1    5.02    0.37
   8 -12  -1    4.96    0.42
   9  12  -1   -0.01    0.11
  -9 -12  -1   -0.10    0.18
  -9 -12   1    0.04    0.20
   9  12   1   -0.07    0.14
  10  12  -1  100.65    6.18
  10 -12   1   96.60    5.64
  10 -12   1  101.15    4.29
 -10 -12  -1  104.13    4.88
 -10 -12   1  107.57    4.77
  10  12   1   99.08    6.48
  10 -12  -1  108.88    5.46
  10 -12  -1  106.30    4.13
  11  12  -1   -0.01    0.13
 -11 -12  -1   -0.23    0.15
  11 -12   1   -0.21    0.20
  11 -12   1   -0.30    0.20
  11 -12  -1   -0.07    0.21
  11 -12  -1    0.11    0.22
  11  12   1   -0.12    0.21
  12 -12   1    0.83    0.25
  12  12  -1    1.44    0.18
  12 -12   1    1.18    0.34
  12  12   1    1.29    0.26
 -12 -12   1    1.45    0.31
  12 -12  -1    1.11    0.23
  13 -12   1    3.60    0.38
  13  12  -1    3.30    0.33
  13 -12   1    3.15    0.38
  13 -12  -1    3.10    0.35
  13  12   1    3.84    0.29
 -13 -12   1    3.29    0.43
  13 -12  -1    3.39    0.29
  14 -12   1   31.27    2.40
  14 -12   1   34.80    1.63
  14  12  -1   30.10    2.14
 -14 -12   1   31.30    2.76
  14 -12  -1   32.85    1.63
  14 -12  -1   30.26    1.93
  14  12   1   29.45    2.57
  15  12  -1    5.50    0.62
  15 -12   1    4.62    0.53
  15 -12   1    5.46    0.45
  15 -12  -1    6.31    0.56
  15 -12  -1    6.17    0.59
  15  12   1    6.19    0.48
  16 -12   1    0.52    0.25
  16  12  -1    0.02    0.29
  16 -12   1    0.28    0.23
  16 -12  -1    0.71    0.38
  16  12   1    0.76    0.22
  16 -12  -1    0.48    0.29
  17 -12   1    3.01    0.49
  17 -12   1    3.03    0.49
  17  12   1    2.89    0.40
  17 -12  -1    2.91    0.37
  17 -12  -1    2.54    0.39
  18  12  -1    2.01    0.33
  18 -12  -1    1.50    0.36
  18 -12  -1    1.90    0.37
   0 -13  -1    0.05    0.04
   0  13  -1    0.10    0.08
   0 -13   1   -0.11    0.09
   0  13  -1    0.00    0.08
   0  13   1    0.03    0.06
   0 -13   1   -0.07    0.23
   1 -13   1    2.56    0.17
  -1  13   1    2.55    0.16
  -1  13   1    2.62    0.17
   1  13  -1    2.68    0.16
  -1 -13  -1    2.85    0.14
   1  13  -1    2.92    0.16
  -1 -13  -1    2.63    0.15
  -1  13  -1    2.75    0.24
   1 -13  -1    2.92    0.40
   1 -13  -1    2.39    0.15
   1 -13  -1    2.21    0.18
  -1 -13   1    2.68    0.15
   1  13   1    2.93    0.13
   2  13  -1    0.32    0.08
  -2  13   1    0.42    0.09
   2  13  -1    0.39    0.09
  -2  13   1    0.44    0.09
   2 -13   1    0.40    0.12
   2 -13  -1    0.29    0.09
   2 -13  -1    0.24    0.19
  -2 -13   1    0.47    0.10
  -2  13  -1    0.23    0.12
   3  13  -1    1.08    0.10
  -3  13   1    1.03    0.16
  -3 -13  -1    1.49    0.09
   3 -13   1    1.43    0.15
   3  13  -1    1.40    0.12
  -3  13  -1    1.16    0.13
  -3 -13   1    1.49    0.19
   3  13   1    1.28    0.08
   3  13   1    1.52    0.08
   3 -13  -1    1.45    0.13
   4  13  -1   30.07    1.31
   4 -13   1   31.11    1.42
  -4  13   1   29.12    1.92
  -4 -13  -1   30.07    2.42
  -4  13  -1   31.82    1.67
   4 -13  -1   29.49    1.54
   4  13   1   28.60    1.39
  -4 -13   1   29.83    1.43
   4  13   1   30.09    1.81
   5 -13   1   12.05    0.63
  -5 -13  -1   12.10    0.82
   5 -13   1   11.39    0.60
  -5  13   1   10.48    0.54
   5  13  -1   12.95    0.54
   5 -13  -1   11.87    0.59
   5  13   1   10.22    0.57
   5  13   1   11.96    0.87
  -5 -13   1   11.37    0.62
  -5  13  -1   11.54    0.76
   5 -13  -1   11.76    0.59
   6 -13   1    1.12    0.36
   6 -13   1    1.01    0.15
  -6  13   1    0.94    0.22
  -6 -13  -1    0.88    0.14
  -6 -13   1    1.00    0.14
   6 -13  -1    0.77    0.17
   6  13   1    0.72    0.11
  -6  13  -1    0.56    0.15
   7 -13   1    1.62    0.16
  -7  13   1    1.67    0.19
   7 -13   1    1.08    0.26
  -7 -13  -1    1.94    0.26
  -7  13  -1    1.61    0.27
   7  13   1    1.36    0.16
  -7 -13   1    1.63    0.17
   8 -13   1   77.19    3.16
   8  13  -1   81.83    3.40
  -8 -13  -1   81.32    5.25
   8  13   1   81.98    3.66
  -8 -13   1   82.23    6.00
  -8  13  -1   80.29    4.62
   8 -13  -1   77.01    3.68
   9  13  -1    4.72    0.36
  -9 -13  -1    4.85    0.30
   9 -13   1    3.91    0.36
   9  13   1    3.81    0.39
   9 -13  -1    3.93    0.42
  -9 -13   1    4.52    0.31
   9 -13  -1    4.63    0.38
  -9  13  -1    4.34    0.32
  10  13  -1    5.64    0.50
  10 -13   1    6.03    0.51
 -10 -13  -1    6.20    0.56
  10 -13  -1    6.02    0.43
  10  13   1    5.82    0.49
 -10  13  -1    6.65    0.56
 -10 -13   1    6.22    0.46
  11 -13   1    5.86    0.46
  11 -13   1    7.06    0.56
  11  13  -1    6.10    0.52
  11  13   1    6.49    0.43
 -11 -13   1    6.93    0.43
  11 -13  -1    6.76    0.51
  11 -13  -1    6.13    0.70
  12 -13   1  150.29    9.76
  12 -13   1  143.31    7.12
  12  13  -1  141.93    8.20
 -12 -13   1  144.26   13.26
  12 -13  -1  150.56    5.62
  12  13   1  147.55    7.56
  12 -13  -1  151.38    7.43
  13 -13   1    8.84    0.64
  13 -13   1    6.89    0.55
  13  13  -1    8.24    0.67
 -13 -13   1    6.60    0.67
  13 -13  -1    7.84    0.60
  13  13   1    8.41    0.76
  13 -13  -1    7.37    0.73
  14 -13   1    2.70    0.33
  14 -13   1    2.22    0.28
  14  13  -1    1.98    0.29
  14 -13  -1    2.92    0.36
  14 -13  -1    2.36    0.28
  14  13   1    2.96    0.44
  15 -13   1    0.25    0.25
  15 -13   1    0.46    0.36
  15  13  -1    0.49    0.22
  15 -13  -1   -0.07    0.24
  15 -13  -1    0.29    0.20
  16  13  -1    8.76    1.00
  16 -13   1   10.84    0.88
  16 -13   1   11.15    1.15
  16 -13  -1   11.63    0.72
  16 -13  -1   10.89    0.98
  17 -13   1    0.93    0.29
  17 -13  -1    1.11    0.38
  17 -13  -1    1.21    0.43
   0  14  -1   10.24    0.71
   0 -14   1   10.61    0.67
   0  14   1   10.77    0.51
   0 -14   1   10.50    0.55
   0 -14  -1    9.86    0.55
   0  14  -1   10.53    0.50
   0  14   1   10.25    0.45
   1 -14   1   72.15    2.77
   1 -14   1   68.98    4.93
   1 -14  -1   68.34    2.85
  -1 -14   1   66.33    3.73
  -1  14  -1   71.33    4.38
  -2  14   1    8.95    0.40
   2 -14   1    8.01    0.54
   2  14  -1    8.55    0.38
   2  14  -1    7.49    0.67
  -2  14   1    8.52    0.59
   2 -14   1    8.90    0.67
  -2 -14  -1    8.73    0.50
  -2  14  -1    8.25    0.53
   2 -14  -1    8.68    0.35
  -2 -14   1    8.34    0.49
   2 -14  -1    8.52    0.51
   3  14  -1   33.11    1.57
   3 -14   1   38.56    2.30
   3 -14   1   36.76    1.72
  -3  14   1   33.80    1.52
   3 -14  -1   34.51    1.49
   3 -14  -1   29.70    1.62
  -3  14  -1   38.29    1.61
  -3 -14   1   32.81    1.82
  -4  14   1    2.48    0.23
   4 -14   1    1.78    0.27
   4  14  -1    2.14    0.15
   4 -14   1    2.24    0.21
   4 -14  -1    2.11    0.19
  -4  14  -1    1.76    0.23
  -4 -14   1    2.27    0.20
   4  14   1    2.60    0.14
  -5  14   1   -0.09    0.15
   5 -14   1   -0.13    0.21
   5 -14   1   -0.02    0.11
   5  14  -1    0.01    0.09
  -5  14  -1   -0.07    0.17
   5 -14  -1   -0.02    0.12
   5 -14  -1   -0.19    0.19
  -5 -14   1   -0.02    0.10
   5  14   1    0.00    0.05
   6 -14   1    6.80    0.49
   6  14  -1    7.82    0.66
  -6  14   1    7.42    0.47
   6 -14  -1    7.83    0.50
   6  14   1    7.98    0.58
  -6 -14   1    7.30    0.61
  -7  14   1    3.88    0.37
   7  14  -1    4.19    0.34
   7 -14   1    3.56    0.30
   7  14   1    3.93    0.35
  -7 -14   1    3.36    0.32
   7 -14  -1    3.33    0.25
  -7  14  -1    3.15    0.33
   8  14  -1    1.16    0.18
  -8  14   1    0.80    0.21
   8 -14   1    1.25    0.24
   8 -14   1    0.91    0.33
   8 -14  -1    1.47    0.21
   8 -14  -1    1.19    0.21
   8  14   1    1.09    0.14
  -8  14  -1    0.89    0.20
  -9  14   1    0.76    0.28
   9 -14   1    0.60    0.23
   9 -14   1    0.28    0.24
   9  14  -1    0.52    0.13
   9 -14  -1    0.34    0.20
  -9  14  -1    0.77    0.33
   9  14   1    0.74    0.12
  10  14  -1   18.87    1.64
  10 -14   1   19.29    1.40
  10 -14   1   20.79    0.99
  10  14   1   20.97    1.01
  10 -14  -1   18.11    0.98
 -10  14  -1   20.66    0.99
  10 -14  -1   18.71    0.94
  11 -14   1    0.46    0.19
  11  14  -1    0.30    0.16
  11 -14   1    0.68    0.35
  11 -14  -1    0.47    0.20
 -11  14  -1    0.32    0.33
  11 -14  -1    0.54    0.22
  12 -14   1    7.37    0.54
  12 -14   1    6.75    0.54
  12  14  -1    6.90    0.54
  12 -14  -1    7.78    0.71
  12 -14  -1    7.15    0.56
  13 -14   1    2.13    0.44
  13 -14   1    3.12    0.43
  13 -14  -1    2.52    0.36
  14 -14   1    9.75    0.67
  14 -14   1   10.45    0.92
  14 -14  -1    9.73    0.82
  15 -14   1    3.88    0.59
  15 -14   1    3.48    0.42
  15 -14  -1    2.62    0.36
  15 -14  -1    2.99    0.35
  16 -14   1    9.11    0.74
  16 -14   1    8.88    0.79
  16 -14  -1    8.28    0.85
  16 -14  -1    8.99    0.95
  17 -14   1    3.50    0.58
  17 -14   1    3.89    0.41
  17 -14  -1    4.93    0.46
   0 -15   1    0.08    0.18
   0  15   1    0.05    0.03
   0 -15  -1    0.09    0.22
  -1  15   1    9.34    0.51
   1 -15   1    9.99    0.58
   1 -15   1    9.45    0.71
   1  15  -1    9.06    0.73
   1 -15  -1    9.13    0.62
  -1 -15   1    9.63    0.65
  -1  15  -1    9.19    0.78
   2 -15   1  182.91    7.83
   3 -15   1    1.07    0.17
  -3  15  -1    1.06    0.18
   4  15  -1   -0.06    0.07
   4 -15   1    0.10    0.18
  -4  15   1   -0.08    0.10
   4 -15  -1   -0.22    0.18
  -4  15  -1   -0.14    0.09
   4 -15  -1   -0.01    0.08
  -5  15   1   -0.01    0.13
   5 -15   1   -0.15    0.11
   5 -15  -1   -0.10    0.10
  -5  15  -1   -0.11    0.20
   6 -15   1   37.44    2.70
   6  15  -1   38.85    3.36
  -6  15   1   40.04    2.77
  -6  15  -1   40.98    2.40
   7 -15   1   15.65    0.81
  -7  15   1   16.33    0.91
   7 -15   1   15.06    1.20
   7  15  -1   15.28    1.69
  -7  15  -1   15.23    1.05
   7 -15  -1   17.49    0.73
   8  15  -1    0.46    0.13
   8 -15   1    0.74    0.24
   8 -15   1    0.22    0.29
  -8  15   1    0.29    0.15
   8 -15  -1    0.49    0.19
  -8  15  -1    0.79    0.29
   8 -15  -1    0.47    0.17
   9 -15   1    9.04    0.62
  -9  15   1   10.97    0.89
   9 -15   1   10.07    0.75
  -9  15  -1   10.38    0.71
   9 -15  -1   10.70    0.74
  10 -15   1    2.08    0.28
 -10  15   1    2.52    0.37
  10 -15  -1    2.67    0.30
 -10  15  -1    2.31    0.32
  11 -15   1   16.81    1.00
  11 -15   1   17.08    0.82
 -11  15  -1   17.80    1.04
  11 -15  -1   17.44    0.99
  11 -15  -1   17.34    1.31
  12 -15   1    1.00    0.38
  12 -15  -1    0.80    0.26
  12 -15  -1    1.02    0.30
  13 -15   1   12.07    0.89
  13 -15   1   11.47    0.96
 -13  15  -1   11.39    0.90
  13 -15  -1   11.71    1.05
  13 -15  -1   11.20    0.95
  14 -15   1    3.59    0.41
  14 -15   1    2.95    0.38
  14 -15  -1    3.76    0.43
  15 -15   1    1.00    0.23
  15 -15   1    1.20    0.42
  15 -15  -1    0.98    0.34
 -15  15  -1    0.38    0.43
  15 -15  -1    0.73    0.22
  16 -15   1    0.13    0.25
  16 -15  -1    0.45    0.27
  16 -15  -1    0.52    0.23
   0 -16   1   16.17    0.78
   0  16  -1   14.92    1.64
  -1 -16  -1    2.50    0.32
   1 -16   1    2.31    0.34
  -1  16  -1    2.10    0.24
   1 -16  -1    1.71    0.35
  -2  16  -1    0.05    0.21
   3 -16   1   25.69    1.33
  -3  16  -1   24.56    1.90
  -4  16   1   32.19    3.18
  -4  16  -1   33.58    2.04
   5 -16   1    0.30    0.23
  -5  16   1    0.27    0.14
  -5  16  -1    0.27    0.16
   6 -16   1    2.27    0.20
  -6  16   1    1.95    0.27
   6 -16   1    2.36    0.32
  -6  16  -1    2.16    0.25
   7 -16   1    4.49    0.40
  -7  16   1    4.39    0.47
  -7  16  -1    5.04    0.39
  -8  16   1    1.46    0.31
   8 -16   1    1.63    0.24
  -8  16  -1    1.48    0.31
   8 -16  -1    1.57    0.23
  -9  16   1    5.87    0.56
   9 -16   1    5.18    0.41
   9 -16   1    5.96    0.43
  -9  16  -1    5.46    0.47
  10 -16   1    5.43    0.44
 -10  16   1    4.97    0.44
  10 -16   1    4.15    0.38
 -10  16  -1    5.79    0.57
  10 -16  -1    4.71    0.42
  11 -16   1    0.49    0.17
 -11  16   1    0.97    0.36
  11 -16  -1    0.41    0.17
 -11  16  -1    0.47    0.32
  11 -16  -1    0.39    0.27
 -12  16   1    2.80    0.52
  12 -16   1    4.08    0.48
  12 -16   1    3.47    0.46
  12 -16  -1    3.22    0.38
 -12  16  -1    4.26    0.47
  12 -16  -1    4.02    0.33
 -13  16   1    1.56    0.38
  13 -16   1    1.64    0.30
  13 -16   1    2.16    0.32
  13 -16  -1    0.95    0.37
  14 -16   1    1.13    0.27
 -14  16   1    1.23    0.36
 -14  16  -1    1.34    0.35
  14 -16  -1    1.73    0.44
  15 -16   1    0.79    0.46
 -15  16   1    0.69    0.34
  15 -16  -1   -0.08    0.29
 -15  16  -1    0.42    0.40
   0 -17  -1    0.02    0.27
  -1 -17  -1    5.53    0.47
   1 -17   1    6.89    0.46
   2 -17  -1    0.80    0.28
   4 -17   1    6.75    0.45
   4 -17  -1    7.49    0.54
   5 -17   1    1.60    0.27
  -5  17  -1    1.60    0.15
   6 -17   1    0.36    0.20
  -6  17  -1    0.17    0.19
   6 -17  -1    0.64    0.25
   7 -17   1    6.42    0.46
  -7  17  -1    5.72    0.63
   7 -17  -1    6.87    0.56
   8 -17   1   60.98    2.43
  -8  17  -1   54.19    5.16
   8 -17  -1   58.32    2.55
   9 -17   1    0.55    0.27
  -9  17  -1    0.00    0.23
   9 -17  -1   -0.01    0.33
  10 -17   1    4.75    0.57
  10 -17  -1    3.49    0.56
 -10  17  -1    3.87    0.42
  11 -17  -1   -0.09    0.28
 -11  17  -1    0.35    0.24
  12 -17   1   85.39    5.41
  12 -17  -1   76.54    5.24
 -12  17  -1   79.20    7.74
  13 -17   1    1.50    0.29
  13 -17  -1    1.31    0.42
  14 -17   1    4.86    0.57
  14 -17  -1    5.65    0.42
 -14  17  -1    4.22    0.55
 -15  17  -1    3.34    0.44
   0 -18  -1    8.58    0.58
   0 -18   1    9.73    0.64
  -1 -18  -1    6.49    0.48
   1 -18   1    7.06    0.56
   2 -18  -1   16.96    1.11
   3 -18  -1    9.93    0.66
   4 -18   1    9.92    0.61
   5 -18   1    1.33    0.40
   5 -18  -1    1.56    0.28
   6 -18   1   12.11    0.78
   6 -18  -1   11.44    0.78
   7 -18  -1    0.47    0.27
   8 -18  -1    1.31    0.29
   9 -18   1    9.31    0.67
   9 -18  -1    8.83    0.71
  10 -18   1  111.32    6.39
  10 -18  -1  104.61    6.45
  11 -18   1    2.32    0.45
  11 -18  -1    2.01    0.44
  12 -18   1    4.04    0.48
  12 -18  -1    3.84    0.51
  13 -18   1    0.24    0.26
  13 -18  -1    0.47    0.35
   0 -19  -1   -0.30    0.34
   1 -19   1    0.40    0.22
   1 -19  -1    0.49    0.22
   2 -19   1   14.37    0.86
   2 -19  -1   15.60    0.97
   3 -19   1   -0.07    0.20
   4 -19   1    2.86    0.36
   4 -19  -1    2.51    0.47
   5 -19   1    2.74    0.30
   5 -19  -1    3.74    0.42
   6 -19   1    0.81    0.26
   6 -19  -1    0.80    0.23
   7 -19   1   18.18    0.94
   7 -19  -1   15.64    1.14
   8 -19   1    2.36    0.34
   9 -19   1    2.05    0.45
   9 -19  -1    2.28    0.40
  10 -19   1    1.15    0.41
  10 -19  -1    1.15    0.31
  11 -19   1   19.21    1.35
  11 -19  -1   17.43    1.56
  12 -19   1    0.60    0.43
  12 -19  -1    1.08    0.40
   1 -20   1    9.55    0.73
   1 -20  -1    7.06    0.73
   2 -20   1    0.17    0.26
   2 -20  -1    0.42    0.27
   3 -20  -1    1.09    0.24
   4 -20   1   47.57    3.23
   4 -20  -1   45.13    2.86
   5 -20   1    4.09    0.53
   5 -20  -1    5.96    0.50
   6 -20   1    0.58    0.23
   6 -20  -1    0.04    0.43
   7 -20   1    3.87    0.41
   8 -20   1    7.11    0.64
   8 -20  -1    6.58    0.74
   9 -20   1    0.24    0.32
   9 -20  -1   -0.02    0.28
  10 -20   1    0.45    0.34
  10 -20  -1    0.88    0.27
  11 -20   1    0.30    0.25
  11 -20  -1    0.25    0.27
   1 -21  -1    1.70    0.42
   2 -21   1   13.76    0.80
   2 -21  -1   11.72    0.99
   3 -21   1    0.73    0.35
   3 -21  -1    1.17    0.28
   4 -21   1    4.19    0.47
   4 -21  -1    5.30    0.48
   5 -21   1    3.52    0.45
   5 -21  -1    5.14    0.50
   6 -21   1    3.88    0.53
   6 -21  -1    4.05    0.51
   7 -21   1    0.72    0.34
   7 -21  -1    0.48    0.36
   8 -21   1   11.32    1.03
   8 -21  -1   10.68    1.12
   9 -21   1   -0.16    0.28
   9 -21  -1   -0.28    0.25
  10 -21   1    1.89    0.36
  10 -21  -1    2.06    0.42
   2 -22   1    0.91    0.43
   3 -22   1    5.55    0.59
   3 -22  -1    5.91    0.56
   4 -22   1   -0.15    0.28
   4 -22  -1    0.31    0.35
   5 -22   1    0.60    0.27
   5 -22  -1    1.04    0.47
   6 -22   1   27.05    2.33
   6 -22  -1   30.74    2.21
   7 -22   1    7.97    0.81
   7 -22  -1    7.08    0.81
   8 -22   1    0.53    0.25
   8 -22  -1    0.52    0.41
   2 -23   1    5.34    0.70
   2 -23  -1    3.71    0.65
   3 -23   1    9.14    0.85
   3 -23  -1    8.44    0.83
   4 -23  -1   -0.23    0.23
   5 -23   1   -0.29    0.22
   5 -23  -1    0.37    0.39
   1   0  -2    1.59    0.10
  -1   0   2    1.76    0.09
  -1   0  -2    1.50    0.11
   1   0   2    1.89    0.09
  -2   0   2    4.71    0.27
  -2   0  -2    4.85    0.26
   2   0   2    4.91    0.22
  -2   0   2    4.58    0.27
   2   0  -2    4.70    0.27
   2   0  -2    4.07    0.21
  -3   0   2    0.22    0.12
   3   0  -2    0.36    0.14
  -3   0  -2    0.28    0.09
   3   0   2    0.38    0.12
  -4   0   2   59.91    3.11
   4   0  -2   62.16    2.72
  -4   0   2   61.43    2.71
   4   0   2   58.28    2.44
   4   0  -2   57.25    2.36
  -4   0  -2   58.84    2.34
   4   0   2   61.72    2.51
   5   0   2   68.14    3.00
  -5   0   2   69.80    3.04
   5   0  -2   69.95    2.88
   6   0  -2    1.71    0.26
  -6   0   2    1.91    0.24
   6   0   2    2.03    0.25
   7   0   2  134.30    5.74
   7   0  -2  134.26    5.68
  -7   0   2  139.04    6.38
   8   0   2  174.79    7.19
  -8   0   2  173.81    8.63
   8   0  -2  171.62    7.37
   9   0  -2    3.99    0.28
   9   0   2    4.15    0.34
  -9   0   2    3.91    0.35
  10   0   2    0.53    0.17
 -10   0   2    0.66    0.30
 -11   0   2   20.97    1.28
  11   0   2   20.57    1.02
  11   0  -2   18.70    0.88
 -12   0   2   35.22    1.61
  12   0  -2   35.40    1.52
  12   0   2   37.13    1.70
 -13   0   2   13.56    0.89
  13   0   2   13.32    0.65
  13   0  -2   12.76    0.66
  14   0   2    0.54    0.32
 -14   0   2    0.48    0.28
  14   0  -2    0.24    0.36
 -15   0   2    9.35    0.76
  15   0  -2   11.69    0.64
  15   0   2    9.57    0.69
  16   0  -2   46.86    2.22
  16   0   2   48.06    2.14
  17   0  -2   39.36    1.73
  17   0   2   36.84    1.86
  18   0   2    3.91    0.39
  18   0  -2    4.02    0.39
  19   0   2    5.29    0.53
  19   0  -2    6.07    0.58
  19   0   2    6.28    0.50
  20   0   2   59.24    4.66
  20   0  -2   62.52    4.90
  20   0  -2   60.71    3.18
  20   0   2   57.69    4.07
  21   0   2    0.88    0.31
  21   0  -2    0.67    0.33
  21   0   2    0.59    0.29
   0  -1   2    0.00    0.04
   0   1  -2    0.07    0.06
   0   1   2    0.02    0.02
   0   1   2    0.04    0.03
  -1  -1  -2    3.16    0.16
   1   1  -2    3.74    0.17
  -1   1   2    2.84    0.21
  -1   1   2    3.28    0.15
   1  -1   2    3.27    0.21
   1  -1   2    3.38    0.15
  -1   1  -2    3.48    0.14
  -1   1  -2    2.96    0.17
   1   1   2    3.58    0.13
  -1  -1   2    3.66    0.15
   1   1   2    3.38    0.17
   1  -1  -2    3.50    0.22
   2  -1   2  143.32    6.35
  -2   1   2  148.60    5.82
  -2   1   2  142.44    6.49
   2   1  -2  146.01    5.48
   2   1  -2  142.96    6.43
  -2   1  -2  131.85    5.86
   2  -1  -2  141.25    5.79
  -3  -1  -2    1.42    0.10
  -3   1   2    1.35    0.16
   3   1  -2    1.27    0.17
   3   1  -2    1.33    0.23
   3  -1  -2    1.40    0.14
   3   1   2    1.06    0.12
  -3  -1   2    1.39    0.26
   3  -1  -2    1.47    0.18
  -3  -1   2    1.22    0.13
  -4   1   2  143.10    6.48
   4  -1   2  139.19    6.26
  -4   1   2  137.84    6.59
   4   1  -2  145.31    6.38
   4  -1  -2  138.29    5.78
   4  -1  -2  144.59    6.18
   4   1   2  144.84    6.83
  -4  -1   2  151.57    7.08
   4   1   2  140.03    6.52
  -4   1  -2  138.56    6.88
  -4  -1   2  143.84    6.15
  -5   1   2   11.47    0.62
   5   1  -2   11.58    0.54
   5  -1   2   12.47    0.62
   5   1   2   12.21    0.57
   5  -1  -2   11.47    0.55
  -5  -1   2   10.18    0.66
   6  -1   2  370.62   16.02
   6   1  -2  378.20   16.19
  -6  -1   2  369.43   16.26
   6  -1  -2  368.93   16.06
   7  -1   2    1.94    0.21
   7   1  -2    1.55    0.22
   7   1   2    1.66    0.26
   7  -1  -2    1.54    0.28
  -7  -1   2    1.52    0.39
   8  -1   2    7.69    0.42
  -8   1   2    6.31    0.44
   8   1  -2    7.02    0.46
  -8  -1   2    6.97    0.58
   8  -1  -2    7.56    0.57
   8   1   2    8.27    0.43
   9   1  -2    1.51    0.26
  -9   1   2    0.99    0.22
   9  -1   2    1.01    0.18
   9  -1  -2    1.56    0.23
  -9  -1   2    1.09    0.24
   9   1   2    1.27    0.16
 -10   1   2   22.05    1.10
  10   1  -2   20.88    0.97
  10  -1   2   21.94    1.03
  10   1   2   22.39    1.07
  10  -1  -2   24.11    1.13
 -10  -1   2   23.59    1.18
 -11   1   2   59.57    2.56
  11   1  -2   58.73    2.47
  11  -1   2   59.15    2.73
  11   1   2   57.32    2.46
  11  -1  -2   56.76    2.33
 -11  -1   2   56.75    2.49
 -12   1   2  157.86    6.74
  12   1  -2  160.66    6.67
  12  -1   2  158.85    6.72
  12  -1  -2  162.38    7.06
 -12  -1   2  159.91    6.50
  12   1   2  158.66    6.94
 -13   1   2    1.44    0.49
  13  -1   2    2.16    0.29
  13   1  -2    2.37    0.24
 -13  -1   2    2.81    0.74
  13  -1  -2    1.83    0.50
  13   1   2    1.75    0.32
  14   1  -2   23.31    1.09
 -14   1   2   23.20    1.22
  14  -1   2   25.30    1.26
 -14  -1   2   22.72    1.13
  14  -1  -2   26.10    1.22
  14   1   2   23.67    1.24
  15   1  -2    3.68    0.35
  15  -1   2    2.98    0.32
  15  -1  -2    3.31    0.43
  15   1   2    4.06    0.39
 -15  -1   2    3.00    0.62
  16  -1   2   -0.02    0.25
  16  -1   2    0.17    0.26
  16   1  -2    0.65    0.44
 -16  -1   2    0.26    0.39
  16   1   2    0.51    0.31
  17   1  -2    3.16    0.40
  17  -1   2    3.20    0.38
  17  -1  -2    3.63    0.39
  17   1   2    3.62    0.42
  18   1  -2   21.60    1.42
  18  -1   2   20.87    1.24
  18  -1   2   18.39    1.24
  18   1   2   19.98    1.14
  18  -1  -2   23.28    1.18
  18  -1  -2   20.31    1.44
  19  -1   2    4.36    0.48
  19   1  -2    4.86    0.54
  19  -1   2    4.13    0.40
  19  -1  -2    4.88    0.57
  19  -1  -2    4.33    0.49
  19   1   2    4.13    0.57
  20  -1   2    0.51    0.40
  20  -1   2    0.07    0.36
  20   1   2    0.29    0.23
  20  -1  -2    0.40    0.22
  20  -1  -2   -0.02    0.30
  20   1   2    0.06    0.24
  21  -1   2    0.06    0.30
  21   1  -2    0.11    0.28
  21  -1  -2    0.52    0.34
  21   1   2    0.18    0.34
   0   2  -2    0.68    0.07
   0  -2  -2    0.85    0.09
   0   2   2    0.67    0.07
   0  -2   2    0.75    0.07
   0  -2   2    0.79    0.08
   0   2   2    0.69    0.06
   0   2  -2    0.50    0.09
  -1   2   2   44.42    1.83
   1   2  -2   45.30    1.78
  -1  -2  -2   45.61    1.87
  -1   2   2   45.94    1.90
   1  -2   2   43.31    2.05
  -1  -2  -2   45.59    1.78
   1  -2   2   40.39    2.33
   1   2  -2   44.13    2.02
  -1   2   2   44.96    1.80
  -1   2  -2   44.99    2.20
   1  -2  -2   45.16    1.77
  -1   2  -2   44.79    1.69
  -1  -2   2   44.93    1.79
  -1   2  -2   45.50    1.80
  -1  -2   2   45.51    1.76
   1   2   2   44.80    2.03
   1   2   2   44.09    1.90
   1  -2  -2   46.26    2.20
   2  -2   2   59.44    2.57
   2   2  -2   59.18    2.71
  -2  -2  -2   59.52    2.63
   2   2  -2   56.19    2.38
   2  -2   2   58.59    2.59
  -2   2   2   60.10    2.78
  -2   2   2   57.59    2.41
  -2  -2   2   58.19    2.98
   2  -2  -2   59.78    2.64
  -2  -2   2   59.16    2.69
   2   2   2   59.88    2.85
  -2   2  -2   56.67    2.60
  -2   2  -2   57.54    2.34
   2   2   2   55.48    2.86
   2  -2  -2   59.17    2.70
   2  -2  -2   60.10    2.41
   3   2  -2   -0.02    0.10
  -3   2   2   -0.05    0.18
   3  -2   2   -0.04    0.12
  -3  -2  -2    0.03    0.09
   3   2  -2   -0.06    0.12
   3  -2  -2    0.10    0.10
  -3   2  -2   -0.02    0.10
   3   2   2    0.03    0.10
   3  -2  -2    0.07    0.08
   3  -2  -2    0.07    0.12
  -3  -2   2   -0.08    0.08
   4  -2   2    5.35    0.32
   4   2  -2    5.17    0.35
  -4  -2  -2    5.37    0.32
  -4   2   2    5.48    0.32
   4   2  -2    4.75    0.35
  -4   2   2    5.68    0.32
   4  -2   2    6.05    0.34
   4   2   2    5.86    0.29
   4   2   2    5.24    0.30
   4  -2  -2    6.25    0.31
   4  -2  -2    5.23    0.27
  -4  -2   2    5.06    0.32
  -4  -2   2    5.62    0.33
  -4   2  -2    5.24    0.33
  -5  -2  -2   25.71    1.11
  -5   2   2   27.20    1.33
   5   2  -2   26.52    1.25
   5  -2   2   26.67    1.15
   5  -2   2   26.55    1.15
  -5  -2   2   26.31    1.41
   5  -2  -2   27.32    1.24
   5   2   2   27.42    1.61
   5   2   2   25.92    1.14
   6  -2   2   59.24    3.13
   6   2  -2   58.43    2.98
   6  -2   2   60.22    2.39
  -6   2   2   57.20    2.46
  -6  -2   2   60.39    2.44
   6  -2  -2   56.03    2.31
   6   2   2   59.25    2.51
  -7   2   2   38.24    1.67
   7  -2   2   37.71    2.46
   7  -2   2   39.67    1.64
   7   2  -2   41.41    1.72
   7  -2  -2   38.65    1.74
   7   2   2   37.94    1.56
  -7  -2   2   38.25    1.71
  -8  -2  -2   15.48    0.82
   8   2  -2   15.23    0.72
  -8   2   2   13.47    0.72
   8  -2   2   13.69    0.70
   8  -2  -2   14.99    0.77
  -8  -2   2   15.96    0.85
   8   2   2   15.28    0.69
   9  -2   2    0.11    0.21
  -9   2   2    0.09    0.30
   9   2  -2   -0.06    0.12
  -9  -2   2    0.60    0.32
   9   2   2   -0.10    0.16
 -10   2   2  604.52   26.58
  10   2  -2  602.16   25.77
  10   2   2  604.34   23.94
 -11   2   2   24.00    1.42
  11   2  -2   25.67    1.12
  11  -2   2   26.07    1.88
  11  -2  -2   24.73    1.12
 -11  -2   2   25.51    1.26
  11   2   2   24.84    1.49
 -12   2   2    8.22    0.67
  12  -2   2    7.16    0.55
  12   2  -2    8.92    0.59
  12  -2   2    8.31    0.55
  12  -2  -2    7.52    0.49
  12   2   2    8.75    0.54
 -12  -2   2    7.94    0.62
 -13   2   2    2.31    0.49
  13   2  -2    2.63    0.32
  13  -2  -2    3.12    0.35
  13   2   2    2.41    0.28
 -13  -2   2    2.11    0.42
  14  -2   2  142.57    6.44
  14   2  -2  145.22    5.80
 -14   2   2  144.69    6.94
  14  -2   2  143.65    5.83
  14   2   2  148.21    6.94
 -14  -2   2  145.12    5.98
  14  -2  -2  147.67    6.21
  15   2  -2    2.65    0.35
  15  -2   2    2.78    0.35
  15  -2  -2    2.07    0.40
  15   2   2    2.97    0.45
  16  -2   2    0.61    0.26
  16   2  -2    0.93    0.30
  16  -2   2    0.38    0.31
  16  -2  -2    0.86    0.37
  16   2   2    0.84    0.37
  16  -2  -2    0.75    0.27
  17  -2   2    3.11    0.44
  17  -2   2    3.31    0.37
  17   2   2    3.76    0.44
  17  -2  -2    3.81    0.30
  17  -2  -2    3.37    0.46
  18  -2   2    9.39    0.60
  18  -2   2    7.54    0.59
  18   2  -2    8.53    0.58
  18  -2  -2    8.28    0.66
  18  -2  -2    7.65    0.55
  18   2   2    9.05    0.72
  19  -2   2    0.71    0.42
  19   2  -2    1.36    0.46
  19  -2   2    0.72    0.33
  19  -2  -2    0.83    0.25
  20  -2   2    0.66    0.49
  20  -2   2    0.44    0.27
  20   2  -2    0.46    0.36
  20  -2  -2    0.63    0.34
  20  -2  -2    0.15    0.22
  20   2   2    0.91    0.41
  21   2  -2    6.87    0.94
  21  -2   2    6.67    0.62
  21  -2  -2    4.77    0.59
  21  -2  -2    5.72    0.69
  21   2   2    5.44    0.71
   0  -3   2    0.08    0.07
   0  -3  -2    0.04    0.05
   0   3   2    0.05    0.05
   0   3   2    0.07    0.04
   0   3   2    0.01    0.02
   0   3  -2    0.03    0.08
   0   3  -2   -0.20    0.12
   0  -3   2    0.07    0.08
   0  -3   2   -0.06    0.07
   0   3  -2    0.09    0.07
   1  -3   2   14.84    0.69
  -1   3   2   15.46    0.58
   1  -3   2   16.26    0.86
   1   3  -2   15.50    0.69
  -1  -3  -2   15.05    0.65
  -1   3   2   15.32    0.63
   1   3  -2   16.11    0.65
   1   3  -2   16.30    0.67
   1  -3   2   15.26    0.62
  -1   3   2   15.89    0.67
  -1  -3  -2   15.71    0.63
  -1   3  -2   15.52    0.64
   1   3   2   15.93    0.72
   1   3   2   15.20    0.66
   1  -3  -2   16.14    0.62
   1  -3  -2   15.99    0.70
  -1   3  -2   15.05    0.76
   1  -3  -2   14.89    0.64
  -1  -3   2   15.92    0.90
   1   3   2   15.53    0.69
  -1   3  -2   15.19    0.82
  -1  -3   2   15.97    0.65
   2  -3   2   12.45    0.51
   2   3  -2   11.92    0.61
   2  -3   2   12.19    0.59
   2   3  -2   11.31    0.49
  -2   3   2   11.91    0.60
  -2  -3  -2   11.63    0.57
  -2   3   2   11.48    0.56
  -2   3   2   11.87    0.60
   2  -3  -2   12.18    0.56
   2   3   2   11.76    0.48
  -2   3  -2   12.14    0.47
  -2   3  -2   11.26    0.56
   2   3   2   11.79    0.52
   2   3   2   11.21    0.55
   2  -3  -2   11.79    0.54
  -2  -3   2   11.72    0.50
   2  -3  -2   11.79    0.49
  -2  -3   2   11.84    0.56
  -3   3   2    3.72    0.23
  -3  -3  -2    4.12    0.19
  -3   3   2    4.02    0.24
  -3   3   2    3.75    0.26
   3   3  -2    3.79    0.26
  -3  -3  -2    4.24    0.21
   3  -3   2    4.10    0.22
   3   3  -2    4.20    0.22
   3  -3   2    3.69    0.25
  -3  -3   2    3.69    0.23
   3   3   2    3.96    0.25
   3  -3  -2    3.87    0.21
   3   3   2    4.54    0.23
   3  -3  -2    3.84    0.23
  -3  -3   2    3.80    0.21
   3  -3  -2    3.82    0.20
  -3   3  -2    3.57    0.25
  -3   3  -2    4.02    0.21
  -4   3   2   33.66    1.57
   4  -3   2   36.25    1.63
  -4   3   2   32.74    1.56
   4   3  -2   31.61    1.62
  -4  -3  -2   35.82    2.08
   4  -3   2   35.62    1.56
   4   3  -2   36.22    1.72
  -4  -3  -2   35.50    1.75
   4  -3  -2   33.49    1.58
  -4  -3   2   33.73    1.64
   4   3   2   35.79    1.61
   4  -3  -2   35.90    1.59
  -4   3  -2   33.53    1.48
   4  -3  -2   35.42    1.37
   4   3   2   33.40    1.53
  -4  -3   2   36.54    1.66
  -4   3  -2   35.00    2.72
  -5  -3  -2  306.78   14.41
   5  -3   2  306.58   13.35
   5   3  -2  296.12   12.28
  -5   3   2  282.55   14.21
   5  -3  -2  297.25   12.53
  -6  -3  -2   14.75    0.76
   6  -3   2   14.01    0.67
  -6   3   2   14.09    0.63
   6  -3   2   14.17    0.74
   6   3  -2   14.29    0.67
  -6  -3   2   13.62    0.74
   6  -3  -2   14.61    0.76
   6   3   2   14.64    0.69
   6  -3  -2   14.16    0.67
   7  -3   2    5.24    0.45
   7   3  -2    5.16    0.31
   7  -3   2    4.99    0.33
  -7  -3  -2    5.15    0.43
  -7   3   2    6.12    0.35
   7  -3  -2    4.79    0.36
  -7  -3   2    5.22    0.48
   7   3   2    5.00    0.28
   8  -3   2    0.77    0.20
  -8   3   2    1.35    0.26
   8   3  -2    1.19    0.19
   8   3   2    1.31    0.25
   8  -3  -2    0.81    0.17
   8  -3  -2    0.84    0.17
   9   3  -2   96.51    3.72
   9  -3   2   94.63    3.84
  -9  -3  -2   90.39    3.91
   9  -3   2   94.67    3.95
  -9   3   2   95.29    4.22
   9  -3  -2   98.79    3.79
   9   3   2   89.04    3.80
  -9  -3   2  102.41    5.03
  10  -3   2    6.69    0.42
 -10   3   2    5.56    0.50
  10  -3   2    5.18    0.40
  10   3  -2    5.72    0.40
 -10  -3   2    5.11    0.46
  10   3   2    5.87    0.34
  10  -3  -2    5.70    0.40
  11  -3   2    7.14    0.52
 -11   3   2    5.89    0.59
  11  -3   2    5.91    0.39
  11   3  -2    5.40    0.40
  11  -3  -2    7.00    0.42
 -11  -3   2    6.05    0.63
  11  -3  -2    7.03    0.43
  11   3   2    6.37    0.42
  12   3  -2  207.92    8.43
  12  -3   2  211.23    8.54
  12  -3   2  205.44    8.70
 -12   3   2  202.86    9.03
  12   3   2  210.69    9.01
  12  -3  -2  199.90   10.91
 -12  -3   2  201.81    8.59
  12  -3  -2  205.89    8.37
  13  -3   2   12.86    0.80
 -13   3   2   13.28    0.98
  13  -3   2   13.29    0.83
  13   3  -2   14.02    0.81
 -13  -3   2   10.55    0.72
  13  -3  -2   12.25    0.97
  13   3   2   13.33    0.82
  14   3  -2    0.74    0.27
  14  -3   2    1.30    0.38
  14  -3   2    0.80    0.21
  14   3   2    1.30    0.39
 -14  -3   2    0.67    0.48
  15  -3   2    9.45    0.58
  15   3  -2    7.58    0.54
  15  -3   2    8.82    0.50
 -15  -3   2    7.31    0.62
  15   3   2    8.38    0.66
  15  -3  -2    8.79    0.61
  15  -3  -2    8.24    0.48
  16  -3   2   68.11    3.31
  16  -3   2   72.54    3.31
  16   3  -2   68.19    3.40
 -16  -3   2   69.25    4.01
  16  -3  -2   71.76    3.19
  16   3   2   73.97    3.70
  16  -3  -2   70.44    3.39
  17   3  -2    5.37    0.48
  17  -3   2    5.46    0.65
  17  -3   2    5.90    0.56
  17   3   2    5.86    0.51
  17  -3  -2    4.78    0.44
  17  -3  -2    6.21    0.50
 -17  -3   2    5.66    0.73
  18  -3   2   -0.10    0.36
  18  -3   2    0.43    0.19
  18  -3  -2    0.12    0.34
  18   3   2    0.14    0.23
  18  -3  -2    0.84    0.25
  19  -3   2    4.88    0.47
  19  -3   2    3.77    0.48
  19   3  -2    4.42    0.57
  19   3   2    4.95    0.54
  19  -3  -2    4.08    0.56
  19  -3  -2    4.76    0.54
  20  -3   2    5.36    0.55
  20  -3   2    6.28    0.70
  20   3  -2    5.55    0.80
  20   3   2    4.90    0.67
  20  -3  -2    6.74    0.64
  20  -3  -2    5.40    0.76
  21  -3   2    0.29    0.26
  21   3  -2    0.29    0.37
  21   3   2    0.30    0.33
  21  -3  -2    0.13    0.37
  21  -3  -2   -0.04    0.29
  -1   4   2   90.22    3.78
   1   4  -2   87.50    4.69
  -1  -4  -2   89.79    3.91
   1  -4   2   90.62    4.10
   1   4  -2   91.48    4.48
   1  -4   2   91.57    4.16
   1  -4   2   94.24    4.05
   1   4  -2   90.70    3.46
  -1   4  -2   92.82    3.75
  -1  -4   2   91.32    3.94
  -1   4  -2   91.13    4.20
  -1   4  -2   90.94    4.33
   1  -4  -2   79.65    3.72
  -1  -4   2   91.97    3.77
   1   4   2   92.28    3.67
   2   4  -2    4.81    0.29
   2  -4   2    5.21    0.22
  -2   4   2    4.36    0.27
   2   4  -2    4.54    0.24
  -2   4   2    4.77    0.24
   2  -4   2    4.39    0.26
  -2   4   2    4.41    0.26
  -2  -4  -2    4.35    0.21
  -2  -4   2    5.51    0.31
   2   4   2    4.90    0.25
   2   4   2    4.80    0.28
   2  -4  -2    4.58    0.23
   2  -4  -2    5.04    0.30
  -2   4  -2    4.16    0.30
   2   4   2    4.68    0.21
  -2   4  -2    4.21    0.22
  -2  -4   2    4.72    0.24
   2  -4  -2    4.95    0.25
  -2   4  -2    4.41    0.22
  -3   4   2  127.21    6.70
  -3   4   2  137.44    6.61
   3  -4   2  134.53    5.55
  -3  -4  -2  132.18    6.47
  -3  -4  -2  126.11    5.71
   3  -4   2  134.04    5.86
  -3   4   2  130.41    6.22
  -3   4  -2  129.52    5.45
   3  -4  -2  133.68    5.73
  -3  -4   2  126.89    5.84
  -3   4  -2  129.99    6.69
  -3  -4   2  143.12    6.30
   3  -4  -2  134.12    5.27
   3   4   2  129.13    5.78
   3   4   2  133.72    5.39
   3  -4  -2  132.10    5.52
   4  -4   2  314.56   12.86
   4  -4   2  318.41   12.93
   4   4  -2  297.92   13.35
   4   4  -2  298.60   12.76
  -4  -4   2  315.39   14.31
   4  -4  -2  317.05   13.68
   5  -4   2   49.36    2.24
   5   4  -2   47.48    1.92
   5  -4   2   46.84    1.97
  -5   4   2   48.21    1.84
  -5  -4  -2   51.25    2.36
  -5  -4  -2   46.26    2.15
   5   4   2   48.05    2.12
   5  -4  -2   48.45    2.21
  -5  -4   2   51.96    2.10
   5   4   2   47.10    2.27
   5  -4  -2   44.98    1.98
  -6  -4  -2   27.94    1.35
   6  -4   2   31.18    1.24
   6   4  -2   30.65    1.30
  -6   4   2   30.58    1.26
   6  -4   2   31.03    1.37
   6  -4  -2   30.98    1.45
   6   4   2   32.09    1.29
   6  -4  -2   30.11    1.29
  -6  -4   2   29.86    1.43
   7   4  -2    3.85    0.25
   7  -4   2    3.57    0.40
  -7  -4  -2    3.87    0.43
   7  -4   2    4.43    0.27
   7   4   2    4.01    0.25
  -7  -4   2    4.20    0.29
   7  -4  -2    4.12    0.33
   7  -4  -2    4.35    0.34
   8  -4   2    3.48    0.20
   8  -4   2    3.76    0.28
  -8   4   2    3.31    0.34
   8   4  -2    3.98    0.33
  -8  -4  -2    3.67    0.30
  -8  -4   2    3.96    0.30
   8  -4  -2    3.26    0.25
   8   4   2    3.67    0.26
   8  -4  -2    2.94    0.28
  -9  -4  -2   15.55    0.78
   9  -4   2   16.59    0.77
   9  -4   2   15.75    0.81
   9   4  -2   16.16    0.72
  -9   4   2   14.45    0.72
   9  -4  -2   15.98    0.73
  -9  -4   2   17.78    1.12
   9  -4  -2   15.91    0.71
   9   4   2   16.87    0.93
 -10  -4  -2   28.76    1.29
 -10   4   2   26.64    1.33
  10  -4   2   26.55    1.27
  10   4  -2   27.09    1.09
  10  -4   2   27.72    1.22
  10  -4  -2   27.94    1.23
  10   4   2   26.10    1.14
  10  -4  -2   26.15    1.11
 -10  -4   2   28.80    1.28
  11  -4   2    7.32    0.56
  11   4  -2    7.00    0.46
  11  -4   2    8.62    0.44
 -11   4   2    8.33    0.65
 -11  -4   2    6.22    0.69
  11   4   2    6.03    0.47
  11  -4  -2    7.73    0.48
  11  -4  -2    7.36    0.48
 -12   4   2   17.15    0.98
  12  -4   2   17.71    0.82
  12  -4   2   16.44    0.84
  12   4  -2   15.03    0.83
 -12  -4   2   16.91    0.94
  12   4   2   15.42    0.72
  12  -4  -2   16.94    0.80
  12  -4  -2   16.14    0.84
  13  -4   2    4.34    0.44
  13  -4   2    4.74    0.36
  13   4  -2    4.87    0.40
  13  -4  -2    3.70    0.41
 -13  -4   2    4.48    0.55
  13  -4  -2    4.13    0.36
  13   4   2    4.14    0.34
  14   4  -2   23.66    1.20
  14  -4   2   22.06    1.10
  14  -4   2   20.45    1.09
  14  -4  -2   23.41    1.20
  14   4   2   22.98    1.14
  14  -4  -2   22.48    1.01
 -14  -4   2   22.63    1.18
  15  -4   2    7.46    0.50
  15   4  -2    6.33    0.52
  15  -4   2    7.63    0.50
  15  -4  -2    6.24    0.46
 -15  -4   2    7.02    0.70
  15  -4  -2    7.71    0.56
  15   4   2    6.85    0.47
  16   4  -2   30.28    1.65
  16  -4   2   30.76    1.67
  16  -4   2   28.57    1.40
  16  -4  -2   30.64    1.86
  16  -4  -2   27.00    1.42
  16   4   2   31.95    1.55
 -16  -4   2   29.86    1.63
  17   4  -2    6.30    0.52
  17  -4   2    5.78    0.50
  17  -4  -2    5.57    0.46
  17   4   2    6.47    0.58
  17  -4  -2    5.63    0.58
  18  -4   2    6.02    0.69
  18  -4   2    8.57    0.62
  18   4  -2    7.84    0.62
  18   4   2    8.66    0.54
  18  -4  -2    6.23    0.72
  18  -4  -2    7.74    0.50
  19  -4   2    2.14    0.42
  19  -4   2    1.51    0.32
  19   4  -2    2.40    0.37
  19   4   2    1.99    0.41
  19  -4  -2    1.68    0.35
  19  -4  -2    2.28    0.37
  20  -4   2   10.98    1.10
  20   4  -2   10.66    1.19
  20  -4   2   10.16    1.00
  20  -4  -2   11.43    0.91
  20   4   2   12.02    1.08
   0  -5   2   -0.06    0.09
   0   5  -2   -0.11    0.06
   0   5  -2    0.10    0.10
   0   5   2   -0.04    0.02
   0   5   2   -0.07    0.07
   0  -5  -2   -0.11    0.14
   0  -5   2   -0.02    0.07
   0   5   2   -0.01    0.02
  -1  -5  -2   98.35    4.34
   1   5  -2   94.86    3.99
   1   5  -2   98.88    4.06
  -1   5   2   99.39    5.18
   1  -5   2   99.25    4.72
   1  -5   2   97.82    4.60
   1  -5   2   97.18    4.22
  -1   5  -2   96.70    4.02
  -1   5  -2   97.87    5.41
   1  -5  -2  101.32    4.40
  -1   5  -2   99.83    4.26
  -1  -5   2   96.92    4.29
   1  -5  -2   99.40    4.16
  -1  -5   2   96.39    4.36
  -1  -5   2   97.21    4.03
   1   5   2   95.33    4.34
   3  -5   2  124.95    5.11
   3  -5   2  124.97    5.73
   3   5  -2  121.48    6.89
  -3  -5  -2  120.42    5.32
  -3   5   2  124.96    5.54
  -3   5   2  120.30    5.22
   3   5  -2  122.25    5.30
  -3  -5   2  121.86    4.97
   3  -5  -2  117.44    5.32
  -3  -5   2  125.09    5.43
   3  -5  -2  130.52    5.33
   3   5   2  120.67    4.96
   3   5   2  117.42    4.84
   3  -5  -2  125.42    6.31
  -4   5   2   28.57    1.35
   4  -5   2   29.17    1.24
  -4  -5  -2   26.88    1.28
  -4   5   2   29.60    1.31
   4   5  -2   30.19    1.22
  -4  -5  -2   28.83    1.34
   4  -5   2   30.28    1.35
   4   5  -2   26.73    1.47
   4  -5  -2   26.03    1.21
  -4  -5   2   29.25    1.30
   4  -5  -2   29.75    1.22
   4  -5  -2   29.14    1.33
   4   5   2   27.02    1.25
  -4  -5   2   28.17    1.37
   4   5   2   28.37    1.42
  -5   5   2   11.72    0.60
  -5  -5  -2   11.71    0.66
  -5  -5  -2    9.80    0.51
   5  -5   2   12.11    0.57
   5  -5   2   11.31    0.56
   5   5  -2   10.70    0.52
   5  -5  -2   11.88    0.59
   5   5   2   10.71    0.51
   5   5   2    9.69    0.58
  -5  -5   2   12.55    0.68
   5  -5  -2   11.84    0.63
   6   5  -2   38.70    1.55
   6  -5   2   42.24    1.82
  -6  -5  -2   42.93    1.90
  -6   5   2   41.39    1.75
   6  -5   2   39.82    1.53
  -6  -5   2   39.94    2.05
   6   5   2   40.78    1.69
   6  -5  -2   41.48    1.75
   6  -5  -2   40.31    1.99
  -7  -5  -2   11.13    0.62
   7   5  -2   12.18    0.54
   7  -5   2   12.68    0.59
   7  -5   2   10.87    0.67
  -7   5   2   11.85    0.51
   7  -5  -2   11.52    0.54
  -7  -5   2   11.82    0.66
   7  -5  -2   12.25    0.67
   7   5   2   12.51    0.58
   8  -5   2   10.44    0.55
   8  -5   2   10.99    0.49
  -8   5   2   10.00    0.55
  -8  -5  -2   10.42    0.62
   8   5  -2   10.59    0.49
   8  -5  -2    9.92    0.51
  -8  -5   2   10.60    0.71
   8   5   2   10.45    0.49
   8  -5  -2   11.15    0.57
   9   5  -2    1.44    0.22
   9  -5   2    0.86    0.14
   9  -5   2    0.81    0.18
   9  -5  -2    1.17    0.20
   9   5   2    1.04    0.20
 -10   5   2    1.27    0.35
  10  -5   2    1.49    0.19
  10  -5   2    1.71    0.23
  10   5  -2    1.51    0.26
  10  -5  -2    1.45    0.22
 -10  -5   2    1.07    0.24
  10  -5  -2    1.74    0.19
  10   5   2    1.48    0.21
  11  -5   2    0.27    0.20
  11   5  -2    0.10    0.20
  11  -5   2   -0.17    0.18
  11  -5  -2    0.17    0.25
  11  -5  -2    0.23    0.17
  12   5  -2    0.32    0.27
  12  -5   2    0.17    0.14
  12  -5   2    0.07    0.26
  12  -5  -2    0.34    0.31
 -12  -5   2    0.06    0.23
  12   5   2    0.18    0.20
  12  -5  -2    0.26    0.23
  13  -5   2    1.08    0.22
  13  -5  -2    1.11    0.24
  13   5   2    1.07    0.24
 -13  -5   2    1.18    0.26
  13  -5  -2    0.76    0.23
  14  -5   2   43.03    1.89
  14   5  -2   45.87    1.90
  14  -5   2   44.21    2.01
  14   5   2   43.90    2.20
  14  -5  -2   47.41    2.32
 -14  -5   2   47.42    2.55
  14  -5  -2   45.17    2.33
  15  -5   2    7.19    0.50
  15   5  -2    7.37    0.63
 -15  -5   2    6.47    0.51
  15  -5  -2    7.69    0.51
  15  -5  -2    7.93    0.56
  15   5   2    6.90    0.47
  16   5  -2    0.45    0.30
  16  -5   2    0.35    0.23
  16  -5   2    0.54    0.27
  16   5   2    0.08    0.22
  16  -5  -2    0.49    0.29
 -16  -5   2    0.02    0.27
  16  -5  -2    0.04    0.26
  17   5  -2    1.46    0.32
  17  -5   2    0.89    0.25
  17  -5  -2    0.42    0.26
  18  -5   2   32.21    2.35
  18  -5   2   35.30    2.17
  18   5  -2   39.73    1.96
  18   5   2   35.97    1.98
  18  -5  -2   36.05    2.39
  18  -5  -2   33.06    2.10
  19  -5   2    0.06    0.35
  19   5  -2   -0.19    0.25
  19  -5   2   -0.06    0.31
  19  -5  -2    0.18    0.51
  19   5   2   -0.46    0.31
  19  -5  -2   -0.24    0.23
  20   5  -2    0.67    0.42
  20  -5   2    0.65    0.34
  20   5   2    0.27    0.33
  20  -5  -2    0.26    0.33
   0  -6   2  152.64    6.27
   0  -6   2  147.20    6.58
   0   6  -2  146.62    6.20
   0   6  -2  149.38    7.30
   0  -6  -2  149.66    6.74
   1   6  -2   76.46    4.19
   1  -6   2   78.77    3.23
   1   6  -2   75.62    3.70
   1  -6   2   78.91    3.24
  -1  -6  -2   78.41    3.42
   1  -6   2   73.54    3.29
  -1   6  -2   74.43    3.41
  -1  -6   2   79.79    3.73
  -1   6  -2   75.73    3.60
  -1  -6   2   76.74    3.24
  -1  -6   2   75.22    3.12
   1  -6  -2   80.43    3.27
   1  -6  -2   77.41    3.40
   2   6  -2   37.04    1.88
   2   6  -2   37.21    1.84
   2  -6   2   37.31    1.48
  -2  -6  -2   37.84    1.53
   2  -6   2   34.63    1.65
  -2   6   2   35.93    1.39
  -2  -6  -2   36.49    1.63
   2  -6  -2   37.02    1.60
  -2   6  -2   35.86    1.51
   2   6   2   36.03    1.69
  -2   6  -2   37.59    1.85
  -2  -6   2   37.78    2.56
   2   6   2   36.81    1.76
   2  -6  -2   37.43    1.55
   2  -6  -2   35.67    1.63
  -2  -6   2   37.61    1.65
   3   6  -2   48.82    2.18
   3   6  -2   50.50    2.38
  -3  -6  -2   47.52    2.07
  -3  -6  -2   50.89    2.45
   3  -6   2   50.87    1.95
   3  -6   2   50.56    2.04
  -3   6   2   50.37    2.63
   3  -6  -2   53.53    2.67
   3   6   2   49.07    2.17
  -3  -6   2   49.18    2.38
  -3   6  -2   46.88    2.36
   3  -6  -2   50.59    2.55
   3   6   2   49.64    2.16
  -3  -6   2   48.47    2.18
   3  -6  -2   50.09    2.13
  -4   6   2    2.36    0.17
   4  -6   2    2.33    0.16
   4   6  -2    1.89    0.22
   4  -6   2    2.62    0.19
  -4  -6  -2    2.27    0.17
   4  -6  -2    2.27    0.25
   4   6   2    2.53    0.19
   4  -6  -2    1.89    0.17
  -4  -6   2    2.22    0.30
  -4  -6   2    1.99    0.18
   4  -6  -2    2.35    0.23
   5  -6   2   64.53    2.55
   5  -6   2   66.11    2.45
  -5  -6  -2   56.78    2.98
  -5  -6  -2   66.50    3.12
   5   6  -2   63.84    2.62
   5   6   2   63.41    2.75
   5  -6  -2   63.29    2.55
   5  -6  -2   66.23    2.57
   5   6   2   59.82    3.01
  -5  -6   2   66.84    3.19
   6  -6   2  230.12    9.37
   6   6  -2  229.68   10.60
   6  -6   2  219.63    9.08
   6   6   2  221.95    9.18
  -6  -6   2  227.90   10.37
   6  -6  -2  220.98    9.11
   6  -6  -2  229.39    9.57
   7   6  -2    0.99    0.15
   7  -6  -2    1.22    0.18
  -7  -6   2    1.42    0.26
   7   6   2    0.93    0.16
   8   6  -2    2.90    0.24
   8  -6   2    3.31    0.27
   8  -6   2    2.88    0.35
  -8  -6  -2    3.15    0.30
   8  -6  -2    3.31    0.38
   8  -6  -2    2.65    0.27
  -8  -6   2    3.56    0.33
   8   6   2    3.09    0.29
   9   6  -2    1.14    0.19
  -9  -6  -2    0.87    0.23
   9  -6  -2    0.65    0.23
   9  -6  -2    1.11    0.20
  -9  -6   2    0.75    0.24
  10   6  -2   29.29    1.26
  10  -6   2   26.54    1.27
  10  -6   2   30.08    1.16
 -10  -6  -2   29.99    1.40
  10  -6  -2   26.66    1.41
  10   6   2   30.44    1.32
  10  -6  -2   29.45    1.22
 -10  -6   2   30.10    1.76
  11  -6   2    3.80    0.39
 -11  -6  -2    4.42    0.38
  11  -6   2    3.85    0.30
  11   6  -2    3.59    0.39
  11  -6  -2    3.27    0.31
 -11  -6   2    3.58    0.39
  12   6  -2   21.21    0.86
  12  -6   2   22.87    1.00
  12  -6   2   21.76    1.10
  12  -6  -2   20.00    1.18
  12  -6  -2   19.85    1.02
 -12  -6   2   20.32    1.07
  12   6   2   20.87    0.94
  13   6  -2    1.67    0.23
  13  -6   2    1.43    0.29
  13  -6  -2    2.02    0.36
  13   6   2    1.65    0.33
 -13  -6   2    1.48    0.41
  14  -6   2   17.76    0.90
  14  -6   2   15.94    0.85
  14   6  -2   17.57    1.00
 -14  -6   2   17.68    0.96
  14  -6  -2   15.47    0.90
  14   6   2   17.83    1.05
  14  -6  -2   17.30    0.88
  15  -6   2    1.72    0.39
  15   6  -2    1.99    0.39
  15  -6   2    1.16    0.22
  15  -6  -2    1.40    0.24
 -15  -6   2    1.54    0.32
  15   6   2    1.73    0.28
  16  -6   2    3.64    0.44
  16  -6   2    4.30    0.40
  16   6  -2    4.18    0.47
 -16  -6   2    4.05    0.63
  16   6   2    3.52    0.42
  17  -6   2    0.11    0.24
  17   6  -2    0.01    0.20
  17  -6   2   -0.05    0.37
 -17  -6   2    0.17    0.32
  17   6   2   -0.08    0.25
  17  -6  -2   -0.18    0.37
  18  -6   2    9.14    0.83
  18  -6   2    9.80    0.76
  18   6  -2   11.99    0.91
  18  -6  -2   10.02    0.72
  18   6   2   10.42    0.61
  18  -6  -2   10.42    1.05
  19  -6   2    0.09    0.24
  19  -6   2    0.56    0.33
  19  -6  -2   -0.15    0.40
  19   6   2    0.68    0.33
  20  -6   2    6.29    0.81
  20   6  -2    6.42    0.75
  20  -6   2    5.84    0.61
  20  -6  -2    6.73    0.82
  20   6   2    7.33    0.67
  20  -6  -2    7.50    0.66
   0  -7   2   -0.20    0.19
   0   7  -2   -0.55    0.16
   0   7   2   -0.28    0.05
   0  -7   2   -0.47    0.12
   0   7  -2   -0.24    0.07
   0   7   2   -0.34    0.03
   1   7  -2   11.94    0.53
   1  -7   2   12.45    0.55
   1  -7   2   11.34    0.49
  -1   7   2   12.05    0.57
   1   7  -2   11.82    0.54
  -1  -7  -2   11.17    0.62
  -1   7   2   11.35    0.50
  -1  -7   2   12.36    0.59
  -1   7  -2   12.04    0.59
  -1  -7   2   11.96    0.63
   1  -7  -2   11.24    0.53
  -1  -7   2   12.49    0.64
   1  -7  -2   11.11    0.57
   1  -7  -2   11.95    0.55
  -1   7  -2   11.55    0.77
  -2   7   2    0.14    0.07
   2  -7   2   -0.09    0.13
   2   7  -2    0.09    0.06
   2  -7   2    0.32    0.17
   2   7  -2    0.00    0.10
  -2  -7  -2    0.04    0.05
  -2  -7  -2    0.23    0.20
   2   7   2    0.07    0.05
  -2   7  -2    0.07    0.09
  -2   7  -2    0.18    0.14
   2   7   2    0.07    0.04
   2  -7  -2   -0.09    0.10
  -2  -7   2    0.29    0.17
   3   7  -2   29.61    1.23
  -3  -7  -2   29.65    1.21
   3   7  -2   28.32    1.49
   3  -7   2   28.97    1.19
  -3   7   2   28.69    1.39
  -3  -7  -2   28.27    1.47
   3  -7   2   30.48    1.15
   3  -7  -2   26.11    1.43
  -3  -7   2   29.26    1.45
   3   7   2   27.22    1.46
   3   7   2   30.52    1.34
  -3  -7   2   29.86    1.24
   3  -7  -2   29.63    1.23
   3  -7  -2   30.79    1.32
  -3   7  -2   32.53    1.41
   4  -7   2  485.70   18.95
   4  -7   2  480.12   19.35
   5  -7   2    0.88    0.21
   5  -7   2    1.22    0.19
   5   7  -2    0.80    0.13
  -5  -7  -2    1.19    0.13
  -5  -7  -2    0.93    0.11
   5   7   2    1.03    0.14
   5   7   2    1.27    0.13
   6   7  -2    3.04    0.19
   6  -7   2    2.48    0.19
   6  -7   2    2.95    0.27
  -6  -7  -2    2.61    0.22
  -6  -7   2    2.91    0.32
   6  -7  -2    3.13    0.19
   6  -7  -2    2.30    0.33
   6   7   2    2.76    0.19
   7   7  -2    2.70    0.24
   7  -7   2    2.87    0.33
  -7  -7  -2    2.00    0.19
   7  -7   2    2.61    0.26
  -7  -7   2    2.69    0.30
   7  -7  -2    2.50    0.20
   7  -7  -2    2.28    0.25
   7   7   2    2.41    0.17
   8  -7   2   60.06    2.36
  -8  -7  -2   63.55    2.75
   8  -7   2   58.91    2.51
   8   7  -2   59.61    2.79
   8  -7  -2   60.71    2.72
  -8  -7   2   61.22    2.82
   8   7   2   62.79    2.61
   8  -7  -2   62.50    2.62
   9   7  -2   12.14    0.55
   9  -7   2   10.78    0.54
   9  -7   2   10.66    0.54
  -9  -7  -2   11.12    0.63
   9  -7  -2   12.24    0.60
  -9  -7   2    9.98    0.62
   9  -7  -2   10.58    0.58
   9   7   2   11.11    0.55
 -10  -7  -2   13.73    0.69
  10  -7   2   13.66    0.65
  10   7  -2   12.93    0.61
  10  -7   2   13.02    0.81
 -10  -7   2   13.85    0.85
  10   7   2   12.28    0.67
  10  -7  -2   13.59    0.72
  10  -7  -2   11.67    0.80
  11  -7   2   14.93    0.86
 -11  -7  -2   14.24    0.86
  11   7  -2   17.76    0.74
  11  -7   2   15.43    0.69
  11  -7  -2   16.01    1.04
  11  -7  -2   16.83    0.86
 -11  -7   2   16.76    0.91
  11   7   2   16.55    0.74
  12  -7   2  256.05   10.16
  12   7  -2  240.39   10.91
  12  -7   2  246.70    9.82
  12   7   2  246.91    9.79
  12  -7  -2  247.32   10.46
 -12  -7   2  267.11   13.92
  12  -7  -2  252.80   12.21
  13  -7   2    1.80    0.29
  13  -7   2    1.60    0.20
  13   7  -2    2.27    0.28
 -13  -7   2    1.78    0.46
  13  -7  -2    2.32    0.39
  13  -7  -2    1.72    0.28
  13   7   2    2.02    0.37
  14  -7   2   24.13    1.25
  14  -7   2   24.30    1.26
  14   7  -2   24.28    1.15
  14  -7  -2   24.62    1.20
 -14  -7   2   23.36    1.31
  14  -7  -2   21.84    1.22
  14   7   2   24.01    1.23
  15  -7   2    1.70    0.26
  15   7   2    1.29    0.26
 -15  -7   2    1.46    0.30
  15  -7  -2    1.36    0.35
  16  -7   2    2.17    0.28
  16   7  -2    1.60    0.27
 -16  -7   2    1.59    0.44
  16  -7  -2    1.83    0.31
  16  -7  -2    1.82    0.27
  16   7   2    2.21    0.30
  17  -7   2    0.18    0.27
  17   7  -2    0.94    0.24
  17  -7   2    0.47    0.27
 -17  -7   2    0.49    0.37
  17  -7  -2    0.68    0.22
  17  -7  -2    0.54    0.28
  18  -7   2    0.03    0.41
  18  -7   2    0.19    0.33
  18   7  -2    0.23    0.27
  18  -7  -2    0.36    0.46
  18   7   2    0.26    0.33
  18  -7  -2    0.42    0.35
  19   7  -2    2.86    0.41
  19  -7   2    3.31    0.35
  19  -7   2    3.30    0.43
  19   7   2    3.07    0.45
  19  -7  -2    3.03    0.54
  19  -7  -2    3.05    0.48
  20  -7   2    2.90    0.47
  20   7  -2    3.13    0.44
  20  -7   2    3.47    0.50
  20   7   2    3.20    0.42
  20  -7  -2    3.20    0.42
   0  -8  -2  326.18   13.36
   0  -8   2  336.13   13.11
  -1   8   2    6.09    0.41
   1  -8   2    6.89    0.47
  -1   8   2    7.04    0.30
   1  -8   2    6.28    0.40
   1   8  -2    7.15    0.40
  -1  -8  -2    6.90    0.37
   1   8  -2    6.32    0.37
  -1   8  -2    7.26    0.39
   1  -8  -2    6.80    0.31
   1  -8  -2    6.59    0.30
  -1   8  -2    6.69    0.35
  -1  -8   2    6.74    0.40
   1  -8  -2    6.13    0.45
  -1  -8   2    6.97    0.44
  -1  -8   2    6.70    0.35
   2  -8   2   30.82    1.36
   2  -8   2   27.51    1.38
  -2   8   2   31.32    1.18
  -2  -8  -2   25.50    1.33
   2   8  -2   31.14    2.23
   2   8  -2   31.27    1.38
  -2  -8  -2   31.30    1.34
  -2  -8   2   30.28    1.36
  -2   8  -2   30.90    1.46
   2  -8  -2   30.26    1.48
  -2   8  -2   30.92    1.43
   2  -8  -2   29.75    1.49
  -2  -8   2   30.24    1.63
   2   8   2   30.73    1.35
   2  -8  -2   32.52    1.73
   2   8   2   31.56    1.40
   3  -8   2   -0.20    0.13
   3   8  -2    0.21    0.12
   3   8  -2   -0.01    0.09
  -3  -8  -2   -0.06    0.05
  -3  -8  -2    0.01    0.06
   3  -8   2    0.23    0.22
  -3   8  -2   -0.07    0.24
   3  -8  -2    0.04    0.14
   3  -8  -2   -0.10    0.11
  -3  -8   2    0.19    0.12
   3   8   2    0.03    0.07
   4  -8   2    2.60    0.21
   4   8  -2    2.53    0.20
  -4  -8  -2    2.08    0.16
  -4  -8  -2    2.04    0.12
   4  -8   2    2.50    0.20
  -4   8  -2    2.24    0.20
   4  -8  -2    2.19    0.21
   4  -8  -2    2.82    0.28
  -4  -8   2    2.08    0.24
   4   8   2    2.07    0.16
  -5  -8  -2    9.36    0.52
   5   8  -2   10.51    0.46
  -5  -8  -2    9.87    0.50
   5  -8   2   10.12    0.56
   5  -8   2    9.68    0.46
   5   8   2    9.09    0.56
   5  -8  -2    9.58    0.44
   5   8   2   10.05    0.47
   5  -8  -2   10.13    0.55
  -5  -8   2    9.27    0.46
  -6  -8  -2   46.02    2.22
   6  -8   2   47.68    2.00
   6  -8   2   48.29    1.78
   6   8  -2   48.78    2.10
  -6  -8   2   50.47    2.35
   6  -8  -2   46.98    2.28
   6  -8  -2   49.98    1.87
   6   8   2   47.45    2.01
   7  -8   2   61.02    2.46
   7  -8   2   60.81    2.88
  -7  -8  -2   63.12    3.29
   7   8  -2   60.17    2.73
   7  -8  -2   60.36    2.70
   7   8   2   62.78    2.43
   7  -8  -2   59.97    2.58
  -7  -8   2   60.87    2.73
   8  -8   2    0.05    0.17
   8   8  -2   -0.07    0.17
   8  -8   2    0.19    0.22
   8  -8  -2    0.40    0.21
  -8  -8   2    0.37    0.19
   8  -8  -2    0.09    0.18
   8   8   2   -0.03    0.14
   9   8  -2    8.05    0.49
   9  -8   2    7.50    0.52
   9  -8   2    8.21    0.46
  -9  -8  -2    7.74    0.48
  -9  -8   2    8.41    0.60
   9   8   2    7.84    0.43
   9  -8  -2    7.80    0.46
   9  -8  -2    8.89    0.52
  10  -8   2   94.19    3.88
 -10  -8  -2   89.41    4.55
  10  -8   2   93.61    3.89
  10   8  -2   92.62    3.62
  10  -8  -2   90.55    3.69
 -10  -8   2   97.26    4.46
  10  -8  -2   89.82    3.70
  10   8   2   96.20    4.06
  11  -8   2    3.49    0.30
  11   8  -2    3.27    0.29
  11  -8   2    4.21    0.32
 -11  -8  -2    3.88    0.40
  11  -8  -2    4.35    0.40
  11   8   2    4.24    0.36
 -11  -8   2    4.66    0.46
  11  -8  -2    4.50    0.37
  12  -8   2    7.18    0.58
  12  -8   2    7.43    0.43
  12   8  -2    5.60    0.42
 -12  -8   2    6.38    0.52
  12  -8  -2    5.48    0.34
  12  -8  -2    7.37    0.42
  12   8   2    6.47    0.39
  13  -8   2    4.41    0.37
  13  -8   2    4.45    0.34
  13   8  -2    5.18    0.35
  13  -8  -2    5.20    0.47
 -13  -8   2    4.02    0.52
  13  -8  -2    4.78    0.41
  13   8   2    4.55    0.47
  14  -8   2   12.47    0.58
  14   8  -2   12.91    0.94
  14  -8   2   10.49    0.68
  14  -8  -2   10.62    0.77
  14   8   2   11.17    0.73
 -14  -8   2   12.37    0.86
  14  -8  -2   11.56    0.73
  15  -8   2    0.09    0.22
  15  -8   2    0.15    0.27
  15   8  -2    0.25    0.33
 -15  -8   2   -0.27    0.29
  15   8   2    0.33    0.27
  15  -8  -2   -0.07    0.28
  15  -8  -2   -0.19    0.30
  16  -8   2   13.66    0.78
  16   8  -2   12.36    0.85
  16  -8   2   13.54    0.83
  16   8   2   13.25    0.90
  16  -8  -2   11.56    0.69
 -16  -8   2   12.65    0.83
  16  -8  -2   12.91    0.82
  17  -8   2   -0.13    0.25
  17  -8   2    0.02    0.24
  17   8  -2    0.20    0.20
  17   8   2   -0.40    0.27
  17  -8  -2   -0.43    0.26
 -17  -8   2   -0.08    0.28
  18   8  -2    2.09    0.38
  18  -8   2    1.80    0.40
  18  -8   2    1.98    0.36
  18  -8  -2    1.29    0.40
  18  -8  -2    1.95    0.28
  19   8  -2    2.73    0.44
  19  -8   2    2.37    0.44
  19  -8   2    2.56    0.33
  19   8   2    2.94    0.49
  19  -8  -2    3.46    0.57
  19  -8  -2    2.14    0.39
   0   9  -2    0.06    0.18
   0  -9  -2    0.05    0.04
   0   9   2    0.05    0.04
   0  -9   2   -0.11    0.29
   0   9  -2    0.05    0.07
   0  -9   2    0.13    0.16
   0  -9  -2   -0.20    0.36
   0  -9   2   -0.10    0.11
   0   9   2    0.09    0.06
   1   9  -2   64.75    3.45
   1  -9   2   63.88    3.09
   1   9  -2   68.20    3.06
  -1   9   2   64.53    3.44
  -1  -9  -2   71.25    2.97
   1  -9   2   71.99    3.07
  -1   9  -2   67.65    3.32
  -1   9  -2   65.90    3.42
  -1  -9   2   70.70    2.86
   1  -9  -2   69.06    3.09
  -1  -9   2   69.19    3.21
   1  -9  -2   68.97    3.24
  -1  -9   2   72.53    3.23
   1  -9  -2   72.24    3.06
   2  -9   2  556.98   21.85
   3  -9   2    1.37    0.19
   3   9  -2    1.48    0.15
   3  -9   2    1.25    0.23
  -3  -9  -2    1.19    0.08
  -3  -9  -2    1.17    0.10
  -3   9   2    1.30    0.11
   3   9  -2    1.18    0.15
   3   9   2    1.19    0.09
   3   9   2    1.24    0.07
   3  -9  -2    0.93    0.20
  -3  -9   2    1.34    0.18
  -3   9  -2    1.30    0.19
   3  -9  -2    1.28    0.11
   3  -9  -2    1.39    0.15
  -3  -9   2    0.98    0.11
  -4  -9  -2    0.55    0.10
   4  -9   2    0.86    0.17
   4   9  -2    0.75    0.12
   4  -9   2    0.66    0.21
  -4  -9   2    0.67    0.14
   4  -9  -2    0.68    0.19
   4   9   2    0.73    0.07
   4   9   2    0.63    0.07
  -5  -9  -2    1.49    0.12
   5  -9   2    1.67    0.17
   5   9  -2    1.78    0.17
   5  -9   2    2.10    0.20
  -5  -9  -2    1.79    0.18
  -5   9  -2    1.91    0.22
   5  -9  -2    2.06    0.19
   5   9   2    1.67    0.17
   5  -9  -2    1.74    0.17
   5   9   2    1.75    0.12
  -5  -9   2    1.82    0.19
   6  -9   2   47.08    2.14
  -6  -9  -2   50.72    2.41
   6   9  -2   49.86    2.06
   6  -9   2   47.66    2.12
   6   9   2   46.84    2.12
   6  -9  -2   51.33    2.06
   6  -9  -2   50.48    1.96
  -6  -9   2   53.06    2.43
   7  -9   2   47.26    1.90
  -7  -9  -2   49.58    2.24
   7  -9   2   49.71    2.02
   7   9  -2   45.14    2.06
   7  -9  -2   49.07    2.21
  -7  -9   2   51.66    2.38
   7   9   2   50.07    2.22
   7  -9  -2   48.41    2.19
   8   9  -2   23.99    0.95
   8  -9   2   22.43    1.03
   8  -9   2   24.30    1.24
  -8  -9  -2   22.08    1.16
   8  -9  -2   23.72    1.07
  -8  -9   2   22.34    1.36
   8   9   2   24.05    0.99
   8  -9  -2   22.38    1.03
  -9  -9  -2    0.32    0.14
   9  -9   2    0.39    0.17
   9  -9  -2    0.39    0.21
  -9  -9   2    0.34    0.25
   9  -9  -2    0.79    0.27
   9   9   2    0.38    0.15
  10  -9   2   29.90    1.48
  10   9  -2   33.68    1.41
  10  -9   2   29.78    1.33
  10  -9  -2   31.59    1.29
 -10  -9   2   30.69    1.56
  10  -9  -2   28.85    1.32
  10   9   2   32.37    1.52
  11   9  -2    5.82    0.35
  11  -9   2    6.49    0.52
  11  -9   2    6.62    0.47
  11  -9  -2    6.26    0.43
  11  -9  -2    6.87    0.42
  11   9   2    5.88    0.34
  12  -9   2   13.28    0.76
  12  -9   2   14.18    0.80
  12   9  -2   14.77    0.89
  12  -9  -2   13.68    0.67
  12  -9  -2   14.97    0.77
  12   9   2   14.58    0.75
 -12  -9   2   13.97    0.83
  13   9  -2    0.32    0.20
  13  -9   2   -0.46    0.34
  13  -9   2   -0.01    0.30
  13  -9  -2   -0.30    0.18
 -13  -9   2    0.53    0.36
  13   9   2    0.02    0.15
  13  -9  -2   -0.06    0.19
  14  -9   2    3.47    0.39
  14  -9   2    3.49    0.41
  14   9  -2    4.28    0.32
 -14  -9   2    3.81    0.46
  14  -9  -2    4.08    0.30
  14  -9  -2    4.14    0.41
  14   9   2    4.39    0.34
  15  -9   2    0.84    0.24
  15   9  -2    0.93    0.30
  15   9   2    0.62    0.19
  15  -9  -2    0.34    0.21
  15  -9  -2    0.22    0.22
 -15  -9   2    0.45    0.27
  16  -9   2    3.58    0.35
  16  -9   2    3.10    0.43
  16   9  -2    3.52    0.40
 -16  -9   2    4.43    0.45
  16  -9  -2    4.19    0.34
  16  -9  -2    3.14    0.50
  17  -9   2    0.90    0.40
  17  -9   2    0.79    0.28
  17   9  -2    0.78    0.27
  17  -9  -2    0.55    0.26
  17   9   2    0.67    0.31
  18   9  -2    5.56    0.50
  18  -9   2    4.33    0.51
  18  -9   2    5.44    0.67
  18  -9  -2    5.20    0.56
  18   9   2    4.14    0.49
  19  -9   2    0.09    0.44
  19   9  -2   -0.01    0.26
  19  -9   2   -0.12    0.23
  19   9   2   -0.02    0.19
  19  -9  -2   -0.53    0.37
  19  -9  -2    0.10    0.24
  -1 -10  -2  120.14    5.36
  -1  10   2  108.05    4.61
   1  10  -2  118.78    5.08
   1  10  -2  103.68    4.47
   1 -10   2  117.12    4.84
   1 -10   2  116.02    5.04
  -1 -10   2  122.08    4.91
   1 -10  -2  113.13    4.71
  -1  10  -2  113.11    5.79
  -1 -10   2  113.98    5.09
  -2  10   2   32.22    1.78
  -2  10   2   31.42    1.99
   2 -10   2   34.46    2.18
   2  10  -2   32.08    2.41
   2  10  -2   33.67    1.51
   2 -10   2   33.06    1.43
   2 -10  -2   30.78    1.77
  -2 -10   2   33.59    1.59
  -2 -10   2   28.57    1.41
   2 -10  -2   32.84    1.77
  -2  10  -2   32.48    1.43
   2 -10  -2   32.73    1.38
   3 -10   2   14.03    0.72
   3  10  -2   14.37    0.64
   3 -10   2   13.36    0.64
  -3  10   2   13.60    1.06
  -3  10   2   14.59    0.66
   3  10  -2   12.40    0.81
  -3 -10  -2   14.31    0.65
  -3 -10  -2   12.86    0.67
   3 -10  -2   13.51    0.63
   3 -10  -2   12.12    0.81
  -3 -10   2   14.10    0.85
   3  10   2   12.68    0.51
  -3 -10   2   14.12    0.72
  -3  10  -2   13.87    0.66
   3 -10  -2   14.40    0.60
   3  10   2   13.66    0.63
   4  10  -2   40.20    1.87
   4 -10   2   43.82    1.69
  -4 -10  -2   42.39    2.39
   4 -10   2   40.26    1.87
  -4 -10  -2   39.92    1.88
   4  10   2   40.59    1.71
   4 -10  -2   42.89    1.63
  -4 -10   2   43.56    2.01
   4 -10  -2   40.24    1.94
   4  10   2   38.79    1.90
  -4  10  -2   42.39    1.94
   5 -10   2    3.64    0.25
  -5 -10  -2    3.13    0.20
   5 -10   2    3.20    0.29
   5  10  -2    3.35    0.21
  -5 -10  -2    3.28    0.23
   5 -10  -2    3.15    0.29
   5  10   2    3.24    0.17
  -5  10  -2    4.05    0.31
  -5 -10   2    3.29    0.30
   5  10   2    3.16    0.25
   5 -10  -2    3.45    0.21
   6 -10   2    3.96    0.30
   6 -10   2    4.70    0.39
  -6 -10  -2    3.64    0.28
   6  10  -2    4.75    0.28
   6  10   2    4.40    0.27
   6 -10  -2    5.17    0.34
   6 -10  -2    4.86    0.29
  -6 -10   2    4.13    0.29
  -6  10  -2    3.87    0.34
   7 -10   2    4.78    0.36
  -7 -10  -2    5.95    0.37
   7 -10   2    5.17    0.29
   7  10  -2    5.04    0.30
   7  10   2    5.60    0.35
   7 -10  -2    4.74    0.36
  -7 -10   2    4.24    0.31
   7 -10  -2    5.17    0.27
   8 -10   2   18.31    0.84
  -8 -10  -2   17.69    0.88
   8 -10   2   17.65    0.89
   8  10  -2   18.07    0.81
   8 -10  -2   18.58    0.88
   8 -10  -2   18.75    0.83
  -8 -10   2   17.85    0.93
   8  10   2   17.92    1.01
   9  10  -2    0.51    0.20
  -9 -10  -2    0.48    0.21
   9 -10   2    0.72    0.23
   9  10   2    0.51    0.13
  -9 -10   2    0.49    0.24
  10 -10   2   12.93    0.62
  10 -10   2   13.00    0.86
  10  10  -2   13.73    0.66
  10 -10  -2   12.69    0.70
  10 -10  -2   12.50    0.66
 -10 -10   2   12.39    0.72
  10  10   2   12.74    0.72
  11 -10   2    1.31    0.21
  11  10   2    1.58    0.22
  11 -10  -2    1.17    0.25
  11 -10  -2    0.84    0.22
 -11 -10   2    0.90    0.39
  12 -10   2    8.50    0.58
  12  10  -2    9.36    0.66
  12 -10   2    9.56    0.61
  12  10   2    8.07    0.68
 -12 -10   2   10.41    0.63
  12 -10  -2    9.21    0.60
  13 -10   2    5.23    0.40
  13  10  -2    4.47    0.41
  13 -10   2    4.81    0.48
 -13 -10   2    4.15    0.45
  13 -10  -2    4.62    0.34
  13  10   2    3.90    0.43
  13 -10  -2    5.26    0.37
  14  10  -2    0.18    0.17
  14 -10   2    0.39    0.22
  14 -10  -2   -0.38    0.33
 -14 -10   2   -0.18    0.34
  14  10   2   -0.18    0.24
  14 -10  -2   -0.12    0.32
  15  10  -2    1.05    0.27
  15 -10   2    0.84    0.24
  15 -10   2    0.37    0.33
  15 -10  -2    0.70    0.25
  15  10   2    1.38    0.31
 -15 -10   2    1.26    0.35
  15 -10  -2    0.41    0.23
  16  10  -2    3.48    0.41
  16 -10   2    4.05    0.45
 -16 -10   2    4.64    0.56
  16  10   2    3.01    0.38
  16 -10  -2    3.47    0.38
  17 -10   2   -0.17    0.27
  17  10  -2   -0.06    0.21
  17 -10   2   -0.32    0.19
  17 -10  -2   -0.10    0.21
  18 -10   2   19.99    1.89
  18 -10   2   19.49    1.53
  18  10  -2   19.24    1.83
  18 -10  -2   19.68    1.71
  18 -10  -2   20.36    1.30
  18  10   2   19.16    1.94
  19 -10   2    3.22    0.46
  19 -10   2    2.26    0.40
  19 -10  -2    3.04    0.49
  19  10   2    2.75    0.39
   0  11  -2    0.21    0.18
   0 -11   2    0.85    1.07
   0 -11  -2    1.19    0.71
   1 -11   2  103.10    4.07
  -1  11   2  102.20    3.97
   1  11  -2   99.60    4.57
   1 -11   2  101.22    4.55
  -1  11   2  103.58    4.74
  -1  11  -2  103.53    4.35
  -1 -11   2  102.43    5.10
  -1 -11   2  106.43    4.18
   1 -11  -2  104.97    4.22
   1 -11  -2  101.96    4.64
   2 -11   2   34.97    1.37
   2 -11   2   33.06    1.43
   2  11  -2   32.60    2.28
  -2 -11  -2   38.48    1.52
   2  11  -2   35.15    1.55
  -2  11   2   33.78    1.82
  -2  11   2   33.50    1.51
   2 -11  -2   35.21    1.83
  -2  11  -2   34.75    1.51
   2 -11  -2   33.41    1.45
  -2 -11   2   36.52    1.50
  -2 -11   2   31.16    2.21
   2 -11  -2   33.33    1.61
  -3  11   2    9.32    0.49
   3  11  -2    9.72    0.57
   3 -11   2    9.55    0.46
  -3  11   2   10.88    0.50
   3 -11   2   10.38    0.54
  -3 -11  -2    9.66    0.52
   3 -11  -2    9.90    0.48
   3 -11  -2   10.21    0.52
   3  11   2    9.84    0.43
  -3 -11   2    9.81    0.53
  -3  11  -2    9.55    0.49
  -3 -11   2    9.74    0.68
  -4 -11  -2   24.29    1.24
   4 -11   2   26.66    1.33
   4  11  -2   27.57    1.24
  -4  11   2   26.91    1.31
   4 -11   2   28.86    1.15
  -4 -11  -2   25.16    1.40
   4  11   2   26.71    1.28
   4 -11  -2   28.50    1.19
   4  11   2   29.08    1.33
  -4 -11   2   27.72    1.26
   4 -11  -2   26.67    1.31
  -4  11  -2   28.52    1.45
   5  11  -2   23.49    0.99
   5 -11   2   22.90    1.20
  -5 -11  -2   22.79    1.10
  -5 -11  -2   22.91    1.17
   5 -11   2   24.47    0.98
   5 -11  -2   23.11    0.99
   5 -11  -2   24.60    1.09
  -5 -11   2   23.67    1.25
   5  11   2   24.49    1.32
  -5  11  -2   24.00    1.22
   5  11   2   23.31    1.52
   6  11  -2    2.24    0.24
  -6 -11  -2    2.21    0.20
   6 -11   2    2.06    0.23
   6 -11  -2    1.89    0.24
  -6 -11   2    2.01    0.26
  -6  11  -2    1.59    0.33
   6  11   2    2.24    0.15
   6 -11  -2    2.05    0.21
  -7 -11  -2   12.13    0.79
   7 -11   2   13.17    0.63
   7  11  -2   12.74    0.62
   7 -11   2   13.00    0.59
   7  11   2   11.58    0.69
  -7  11  -2   13.16    0.65
   7 -11  -2   13.42    0.70
  -7 -11   2   12.99    0.71
   8 -11   2   28.89    1.54
  -8 -11  -2   29.81    1.22
   8  11  -2   28.28    1.51
   8 -11   2   29.56    1.26
   8  11   2   25.80    1.63
   8 -11  -2   27.39    1.35
  -8  11  -2   28.77    1.47
  -8 -11   2   30.53    1.31
   9 -11   2    5.04    0.39
   9  11  -2    4.87    0.34
   9 -11   2    5.41    0.43
   9 -11  -2    5.00    0.33
  -9 -11   2    5.37    0.43
   9  11   2    4.82    0.34
   9 -11  -2    5.40    0.37
  10  11  -2    3.83    0.31
  10 -11   2    3.69    0.29
 -10 -11   2    3.87    0.35
  10  11   2    4.03    0.29
  10 -11  -2    4.28    0.34
  11 -11   2    0.54    0.26
  11 -11   2    0.44    0.31
  11  11  -2    0.68    0.21
  11 -11  -2    0.74    0.21
  11 -11  -2    0.56    0.23
 -11 -11   2    0.71    0.21
  12 -11   2   89.69    4.62
  12 -11   2   82.90    3.33
  12  11  -2   84.26    3.59
 -12 -11   2   81.34    5.71
  12 -11  -2   87.25    4.11
  12 -11  -2   79.35    3.86
  12  11   2   85.72    5.66
  13  11  -2    0.73    0.25
  13 -11   2    0.25    0.26
  13 -11   2    0.43    0.33
  13 -11  -2    0.44    0.23
  13  11   2    0.39    0.16
  13 -11  -2   -0.17    0.34
 -13 -11   2    0.61    0.21
  14 -11   2    2.61    0.26
  14  11  -2    2.80    0.35
  14 -11   2    2.01    0.30
  14  11   2    2.09    0.23
 -14 -11   2    2.52    0.35
  14 -11  -2    2.26    0.41
  15 -11   2    0.29    0.34
  15  11  -2    0.01    0.21
  15 -11   2   -0.26    0.30
  15 -11  -2   -0.06    0.29
  15 -11  -2   -0.18    0.20
  15  11   2    0.16    0.19
 -15 -11   2   -0.11    0.36
  16  11  -2   29.33    2.09
  16 -11   2   27.77    2.33
  16 -11   2   28.96    1.56
  16 -11  -2   26.40    2.00
  16  11   2   28.05    1.76
 -16 -11   2   32.07    1.74
  16 -11  -2   30.61    1.47
  17 -11   2    0.36    0.34
  17  11  -2    0.73    0.33
  17 -11  -2    0.45    0.23
  17  11   2    0.74    0.27
 -17 -11   2    0.59    0.26
  18 -11   2    0.48    0.43
  18  11  -2    0.70    0.23
  18 -11   2    0.35    0.32
  18  11   2    0.59    0.26
  18 -11  -2    0.52    0.39
   0 -12   2   37.42    1.78
   0 -12  -2   36.41    1.56
   0 -12   2   35.33    1.69
   0  12  -2   37.98    1.61
   1  12  -2    3.17    0.27
  -1  12   2    3.11    0.22
  -1 -12  -2    3.00    0.37
  -1  12   2    3.10    0.19
   1 -12   2    3.89    0.26
   1  12  -2    3.42    0.31
   1 -12   2    3.35    0.23
  -1 -12   2    3.72    0.28
  -1 -12   2    3.24    0.23
   1 -12  -2    3.16    0.27
  -1 -12   2    3.33    0.29
  -1  12  -2    3.02    0.21
   1 -12  -2    3.17    0.16
   1 -12  -2    3.38    0.20
   2 -12   2    8.91    0.51
  -2 -12  -2   10.10    0.48
  -2  12   2   10.31    0.54
  -2  12   2    9.84    0.70
   2 -12   2    9.82    0.48
   2  12  -2    9.37    0.46
  -2  12  -2   10.57    0.65
   2 -12  -2   10.02    0.44
  -2 -12   2    9.34    1.11
   2 -12  -2    9.45    0.52
   2 -12  -2    8.89    0.69
  -2 -12   2    9.89    0.62
  -3  12   2   11.04    0.83
   3 -12   2   12.08    0.58
   3  12  -2   11.45    0.58
   3 -12   2   12.51    0.60
  -3  12   2   12.23    0.63
  -3  12  -2   11.43    0.60
   3 -12  -2   11.22    0.80
   3 -12  -2   11.44    0.56
  -3 -12   2   11.91    0.61
   4 -12   2    0.47    0.12
  -4 -12  -2    0.38    0.05
  -4  12   2    0.23    0.13
   4  12  -2    0.20    0.11
   4 -12   2    0.41    0.16
  -4  12  -2    0.27    0.15
   4  12   2    0.29    0.05
   5 -12   2   73.66    3.08
   5 -12   2   79.68    3.06
   5  12  -2   82.16    3.68
   5 -12  -2   76.29    3.23
  -5  12  -2   77.78    3.94
  -5 -12   2   76.65    4.36
   5  12   2   73.58    3.36
   6 -12   2   23.29    1.06
   6  12  -2   21.67    1.05
  -6 -12  -2   22.32    1.46
   6 -12   2   22.79    1.16
  -6 -12   2   21.66    1.11
   6 -12  -2   20.02    1.03
  -6  12  -2   20.84    1.06
   6  12   2   20.17    1.25
   6 -12  -2   19.47    0.91
   6  12   2   20.43    1.37
   7  12  -2   -0.03    0.12
   7 -12   2   -0.03    0.14
  -7  12  -2   -0.03    0.27
   7 -12  -2    0.12    0.24
   7 -12  -2   -0.11    0.19
   7  12   2    0.07    0.10
   8  12  -2    1.70    0.22
   8 -12   2    1.03    0.25
   8 -12   2    1.74    0.24
   8  12   2    1.21    0.16
  -8  12  -2    1.27    0.28
  -8 -12   2    1.25    0.22
   8 -12  -2    1.73    0.26
   9 -12   2    3.60    0.36
   9  12  -2    3.78    0.28
  -9  12  -2    4.05    0.33
   9 -12  -2    3.27    0.34
  -9 -12   2    3.18    0.30
   9  12   2    4.10    0.28
   9 -12  -2    4.05    0.28
  10 -12   2  104.26    5.59
  10 -12   2  107.54    4.41
  10  12  -2  107.15    6.01
  10  12   2  105.34    6.72
  10 -12  -2  111.47    5.41
 -10 -12   2  115.75    4.91
  11  12  -2    0.42    0.18
  11 -12   2    0.04    0.18
  11 -12   2    0.00    0.17
  11 -12  -2    0.29    0.25
  11  12   2    0.27    0.16
  12 -12   2   20.51    1.01
  12 -12   2   19.87    1.15
  12  12  -2   19.75    1.24
  12  12   2   21.53    1.47
  12 -12  -2   19.51    1.13
 -12 -12   2   20.11    1.31
  12 -12  -2   21.03    1.12
  13 -12   2    5.50    0.39
  13 -12   2    5.29    0.57
  13  12  -2    4.48    0.44
  13  12   2    5.10    0.45
  13 -12  -2    5.32    0.48
 -13 -12   2    5.56    0.61
  14 -12   2   34.52    2.29
  14  12  -2   29.29    2.37
  14 -12   2   35.04    1.36
 -14 -12   2   35.37    1.75
  14 -12  -2   29.23    2.00
  14  12   2   31.52    2.75
  14 -12  -2   34.22    1.76
  15  12  -2    2.65    0.39
  15 -12   2    4.02    0.45
 -15 -12   2    3.21    0.37
  15  12   2    3.69    0.34
  15 -12  -2    2.81    0.46
  15 -12  -2    3.56    0.31
  16  12  -2    0.16    0.23
  16 -12   2    0.98    0.31
  16 -12  -2    0.70    0.23
  16  12   2    0.42    0.16
 -16 -12   2    0.48    0.26
  17 -12   2    1.26    0.33
  17  12  -2    1.50    0.33
  17 -12   2    1.32    0.26
  17 -12  -2    1.10    0.37
  18 -12   2    4.16    0.45
  18  12  -2    3.49    0.53
  18 -12  -2    3.44    0.59
  18 -12  -2    3.69    0.56
   0  13  -2    0.14    0.11
   0 -13   2    0.09    0.13
   0 -13   2    0.03    0.18
  -1  13   2    3.01    0.17
  -1  13   2    3.24    0.16
   1  13  -2    3.10    0.25
  -1 -13  -2    2.83    0.32
   1 -13   2    3.50    0.35
   1 -13   2    2.87    0.24
  -1  13  -2    3.44    0.25
  -1 -13   2    2.93    0.32
   1 -13  -2    3.36    0.17
  -1 -13   2    2.91    0.19
   1 -13  -2    2.93    0.17
  -2 -13  -2    4.28    0.36
  -2  13   2    4.01    0.30
   2 -13   2    3.96    0.24
  -2  13   2    3.49    0.34
   2  13  -2    3.78    0.23
   2 -13  -2    3.65    0.23
  -2  13  -2    3.46    0.29
  -2 -13   2    3.71    0.25
   2 -13  -2    4.03    0.48
  -3  13   2    9.21    0.61
  -3  13   2    8.09    0.52
   3  13  -2    8.80    0.45
   3 -13   2   10.69    0.61
   3 -13   2    8.17    0.45
  -3  13  -2    9.57    0.48
   3 -13  -2    8.00    0.54
  -3 -13   2   10.14    0.47
   4 -13   2    0.71    0.32
  -4  13   2    0.89    0.14
   4 -13   2    0.85    0.16
   4  13  -2    0.84    0.13
  -4  13  -2    0.83    0.20
  -4 -13   2    1.06    0.18
   4 -13  -2    0.85    0.12
   4  13   2    0.74    0.05
   5 -13   2   12.41    0.57
   5  13  -2   11.32    0.58
  -5  13   2   11.04    0.66
   5 -13   2   10.98    0.54
   5 -13  -2    9.41    0.53
   5  13   2   11.26    0.56
   5  13   2   10.15    0.74
  -5  13  -2   11.15    0.90
   5 -13  -2   10.87    0.64
  -6  13   2    4.40    0.38
   6 -13   2    3.95    0.46
   6 -13   2    3.63    0.29
   6  13  -2    4.64    0.30
  -6  13  -2    3.75    0.33
  -6 -13   2    4.64    0.31
   6  13   2    4.49    0.22
   6 -13  -2    4.26    0.29
   7 -13   2    0.54    0.27
   7  13  -2   -0.06    0.13
  -7  13  -2    0.16    0.25
  -7 -13   2    0.05    0.11
   7 -13  -2    0.11    0.18
   8 -13   2    0.81    0.29
   8  13  -2    1.08    0.25
   8 -13  -2    1.37    0.21
   8  13   2    1.15    0.15
   9 -13   2   24.15    1.35
   9  13  -2   22.68    1.26
   9 -13   2   24.36    1.13
  -9 -13   2   23.47    1.56
   9 -13  -2   22.64    1.66
   9  13   2   24.76    1.17
  -9  13  -2   25.03    1.40
  10 -13   2    0.43    0.25
  10 -13   2    0.62    0.27
  10 -13  -2    0.72    0.17
  10 -13  -2    0.40    0.21
 -10 -13   2    0.45    0.24
  11  13  -2    0.39    0.15
  11 -13   2    0.48    0.19
  11 -13   2    0.71    0.28
  11 -13  -2    0.49    0.29
  11 -13  -2    0.39    0.22
  11  13   2    0.35    0.11
 -11  13  -2    0.57    0.35
 -11 -13   2    0.22    0.22
  12 -13   2    0.43    0.30
  12  13  -2    0.77    0.23
  12 -13   2    0.12    0.28
  12  13   2    0.39    0.17
  12 -13  -2    0.82    0.27
  12 -13  -2    0.17    0.26
  13  13  -2    3.89    0.36
  13 -13   2    3.35    0.33
  13  13   2    3.63    0.40
 -13 -13   2    3.85    0.38
  13 -13  -2    4.10    0.46
  13 -13  -2    4.28    0.41
  14 -13   2   -0.07    0.31
  14 -13   2    0.36    0.35
 -14 -13   2    0.43    0.23
  14 -13  -2    0.59    0.29
  14 -13  -2   -0.14    0.31
  15 -13   2    2.16    0.33
  15 -13   2    2.06    0.40
  15  13  -2    2.88    0.30
  15 -13  -2    1.96    0.32
  15 -13  -2    2.58    0.38
  16 -13   2    0.98    0.41
  16  13  -2    0.77    0.18
  16 -13   2    0.57    0.27
  16 -13  -2    0.41    0.25
  17 -13   2    2.67    0.46
  17 -13  -2    2.07    0.36
  17 -13  -2    2.68    0.48
   0 -14  -2  152.67    6.17
   0 -14   2  146.96    6.29
   0 -14   2  148.75    6.95
  -1  14   2   18.43    0.78
   1 -14   2   18.55    1.26
  -1 -14  -2   18.83    0.93
   1 -14   2   19.02    0.89
   1  14  -2   19.77    1.35
  -1  14   2   19.03    0.92
  -1 -14   2   17.10    0.89
  -1  14  -2   19.86    1.08
   1 -14  -2   18.12    0.86
  -1 -14   2   19.64    0.93
   2  14  -2    3.28    0.24
  -2  14   2    3.16    0.23
  -2  14   2    3.73    0.21
   2 -14   2    2.82    0.35
   2 -14   2    2.81    0.22
  -2 -14  -2    3.30    0.26
   2 -14  -2    2.93    0.18
  -2 -14   2    3.11    0.26
   2 -14  -2    3.52    0.32
  -2  14  -2    2.99    0.22
  -3  14   2    8.45    0.51
   3 -14   2    9.91    0.54
   3  14  -2    9.34    0.53
   3 -14   2    8.60    0.68
   3 -14  -2    9.28    0.47
   3 -14  -2    9.25    0.53
  -3 -14   2   10.23    0.52
  -3  14  -2    8.89    0.46
   4 -14   2   24.35    1.08
  -4  14   2   24.61    1.70
   4  14  -2   23.80    1.74
   4 -14   2   23.46    1.10
  -4 -14   2   23.02    1.05
  -4  14  -2   25.24    1.50
   4 -14  -2   23.44    1.92
   5 -14   2    0.22    0.14
  -5  14   2    0.02    0.13
   5  14  -2    0.17    0.06
   5 -14   2    0.07    0.16
   5 -14  -2   -0.16    0.22
   5 -14  -2    0.28    0.12
  -5  14  -2   -0.10    0.15
   5  14   2    0.07    0.04
  -6  14   2    0.45    0.24
   6 -14   2    0.37    0.12
   6  14  -2    0.50    0.14
   6  14   2    0.42    0.08
   7 -14   2   11.00    0.61
  -7  14   2   10.18    0.79
   7  14  -2   11.12    0.68
   7 -14   2   12.27    0.70
   7 -14  -2    9.12    0.81
   7  14   2   10.98    1.05
  -7 -14   2   10.64    0.57
  -7  14  -2   11.28    0.65
   7 -14  -2   11.95    0.60
  -8  14   2   42.80    2.80
   8 -14   2   40.89    2.34
   8  14  -2   43.84    2.38
   8 -14   2   44.45    1.72
   8 -14  -2   40.81    1.89
  -8 -14   2   46.79    2.29
  -8  14  -2   42.42    2.14
   8 -14  -2   40.45    1.74
   9 -14   2    2.12    0.35
   9 -14   2    3.06    0.29
   9  14  -2    2.70    0.26
  -9  14  -2    2.46    0.41
  -9 -14   2    3.24    0.33
  10 -14   2    1.67    0.35
  10 -14   2    0.99    0.29
  10  14  -2    1.20    0.18
  10 -14  -2    0.63    0.31
  10 -14  -2    1.37    0.24
 -10  14  -2    1.21    0.26
  11  14  -2    4.75    0.45
  11 -14   2    4.84    0.40
  11 -14   2    5.32    0.49
 -11  14  -2    5.16    0.45
  11 -14  -2    4.99    0.42
  11 -14  -2    5.45    0.46
  12 -14   2    6.98    0.55
  12  14  -2    6.71    0.64
 -12  14  -2    6.68    0.79
  12 -14  -2    7.47    0.75
  12 -14  -2    7.30    0.47
  13 -14   2    0.32    0.32
  13  14  -2    0.02    0.19
  13 -14   2    0.19    0.23
  13 -14  -2    0.34    0.19
  13 -14  -2    0.28    0.30
 -13  14  -2   -0.40    0.40
  14 -14   2    5.52    0.43
  14 -14   2    4.91    0.39
 -14  14  -2    5.63    0.54
  14 -14  -2    5.53    0.51
  14 -14  -2    5.45    0.56
  15 -14   2    1.13    0.26
  15 -14   2    0.69    0.27
  15 -14  -2    0.97    0.33
 -15  14  -2    0.74    0.32
  15 -14  -2    1.24    0.34
  16 -14   2   26.53    2.43
  16 -14   2   27.54    2.43
  16 -14  -2   29.58    3.03
 -16  14  -2   26.56    2.97
  16 -14  -2   26.53    2.13
  17 -14   2    2.63    0.46
  17 -14   2    2.85    0.43
 -17  14  -2    2.39    0.44
  17 -14  -2    2.87    0.44
   0 -15   2    0.77    0.31
   0 -15   2    0.49    0.19
   1  15  -2    7.20    0.40
   1 -15   2    7.16    0.50
   1 -15   2    6.62    0.45
  -1 -15   2    7.71    0.40
  -1 -15   2    6.72    0.51
  -1  15  -2    7.04    0.39
   1 -15  -2    8.65    0.54
  -2 -15  -2    8.57    0.60
   2  15  -2    6.10    0.38
  -2  15   2    7.22    0.46
   2 -15   2    7.42    0.43
   2 -15   2    8.08    0.41
  -2  15  -2    6.10    0.38
   3 -15   2    1.00    0.16
  -3  15   2    0.79    0.15
   3  15  -2    0.94    0.11
  -3  15  -2    1.20    0.17
   3 -15  -2    0.85    0.21
   4  15  -2   15.12    1.39
   4 -15   2   15.68    0.83
  -4  15   2   15.19    1.28
   4 -15   2   15.59    0.89
  -4  15  -2   16.15    1.05
   4 -15  -2   15.62    0.83
  -5  15   2   10.19    0.98
   5  15  -2   11.10    0.85
   5 -15   2   10.73    0.78
  -5  15  -2   11.62    0.84
   5 -15  -2   10.70    0.70
   6 -15   2    6.45    0.49
  -6  15   2    6.53    0.48
   6  15  -2    6.57    0.65
   6 -15  -2    6.49    0.49
  -6  15  -2    7.43    0.55
  -7  15   2    0.38    0.15
   7 -15   2    0.84    0.20
   7 -15   2    0.62    0.27
   7  15  -2    0.69    0.12
   7 -15  -2    0.61    0.15
  -7  15  -2    0.38    0.16
   7 -15  -2    0.46    0.22
   8 -15   2    0.18    0.12
   8 -15   2    0.05    0.28
   8  15  -2    0.39    0.15
  -8  15  -2   -0.09    0.25
   8 -15  -2    0.36    0.20
   8 -15  -2    0.12    0.10
   9  15  -2    1.18    0.19
   9 -15   2    1.21    0.28
  -9  15   2    0.66    0.28
   9 -15  -2    1.00    0.18
  -9  15  -2    0.73    0.28
  10  15  -2    3.12    0.32
  10 -15   2    2.56    0.30
  10 -15   2    3.35    0.47
  10 -15  -2    3.90    0.53
 -10  15  -2    2.51    0.43
  11 -15   2    1.32    0.27
  11 -15   2    1.31    0.34
  11 -15  -2    1.68    0.25
  11 -15  -2    1.14    0.23
  12 -15   2   13.79    1.16
  12 -15   2   15.96    0.73
  12 -15  -2   13.05    0.82
  12 -15  -2   13.01    1.05
 -12  15  -2   12.73    0.96
  13 -15   2    0.05    0.21
  13 -15   2    0.05    0.31
  13 -15  -2    0.91    0.31
 -13  15  -2    0.40    0.37
  14 -15   2    1.45    0.33
  14 -15   2    1.73    0.26
  14 -15  -2    1.92    0.38
  14 -15  -2    2.39    0.36
 -14  15  -2    2.43    0.36
  15 -15  -2    0.46    0.23
 -15  15  -2    0.87    0.36
  15 -15  -2    0.76    0.35
  16 -15   2    0.12    0.19
  16 -15  -2    0.25    0.24
  16 -15  -2    0.18    0.18
   0 -16   2   32.67    1.66
   0  16  -2   35.39    2.58
   1 -16   2    8.16    0.56
   1  16  -2    9.02    0.58
  -1  16  -2    9.30    0.77
   2  16  -2   13.80    0.84
  -2  16  -2   13.74    1.25
   3 -16   2    5.96    0.40
  -3  16  -2    6.83    0.50
   4 -16   2    7.13    0.69
   4 -16  -2    7.45    0.47
  -4  16  -2    6.59    0.44
  -5  16   2    2.51    0.22
   5 -16   2    2.55    0.21
   5 -16   2    2.42    0.29
  -5  16  -2    2.74    0.26
   6 -16   2    2.35    0.26
  -6  16   2    1.95    0.20
  -6  16  -2    1.81    0.24
   7 -16   2    0.21    0.19
   7 -16   2    0.20    0.18
   7 -16  -2   -0.07    0.17
  -8  16   2    0.51    0.24
   8 -16   2    0.24    0.12
  -8  16  -2    0.07    0.18
   8 -16  -2    0.37    0.22
  -9  16   2    3.68    0.41
   9 -16   2    2.84    0.37
   9 -16   2    2.92    0.32
   9 -16  -2    2.38    0.27
  -9  16  -2    2.96    0.37
  10 -16   2   14.00    1.26
 -10  16   2   16.37    1.58
  10 -16   2   12.44    0.88
 -10  16  -2   14.21    1.23
  10 -16  -2   16.30    0.84
 -11  16   2   12.54    1.67
  11 -16   2   13.79    0.88
  11 -16   2   15.40    1.02
 -11  16  -2   13.81    1.22
  11 -16  -2   12.84    0.79
  12 -16   2    0.29    0.30
 -12  16   2    0.22    0.22
  12 -16  -2   -0.10    0.36
 -13  16   2    0.26    0.24
  13 -16   2    0.34    0.29
  13 -16  -2    0.28    0.41
  14 -16   2   23.31    2.18
 -14  16   2   25.16    3.61
  14 -16   2   25.59    2.32
  14 -16  -2   23.39    1.98
 -14  16  -2   26.25    2.59
  15 -16   2    1.32    0.40
  15 -16  -2    1.36    0.40
   0 -17  -2    0.30    0.36
   1 -17   2    3.90    0.39
   2 -17  -2    1.14    0.32
   3 -17   2    1.34    0.27
  -3  17  -2    1.21    0.21
   4 -17   2    7.95    0.56
  -4  17  -2    7.35    0.70
  -5  17  -2    3.76    0.34
   6 -17   2    2.19    0.26
  -6  17  -2    3.10    0.28
   7 -17   2   12.02    0.67
  -7  17  -2   12.10    0.91
   7 -17  -2   12.23    0.83
   8 -17   2   12.41    0.70
  -8  17  -2    9.97    0.82
   8 -17  -2   10.35    0.80
   9 -17   2    0.69    0.26
   9 -17  -2    0.94    0.25
  10 -17   2   14.21    0.86
  10 -17  -2   17.14    0.92
 -10  17  -2   15.09    1.71
  11 -17   2    4.32    0.43
  11 -17  -2    6.18    0.51
  12 -17   2   30.95    1.60
 -12  17  -2   28.18    2.59
  12 -17  -2   27.83    1.60
  13 -17   2    8.40    0.62
  13 -17  -2    6.98    0.64
 -13  17  -2    6.84    0.78
  14 -17   2    2.22    0.38
  14 -17  -2    2.93    0.41
   0 -18  -2    3.43    0.42
   1 -18   2    4.08    0.43
   1 -18  -2    5.86    0.38
   2 -18  -2   17.72    0.96
   3 -18   2    0.77    0.31
   3 -18  -2    0.98    0.36
   4 -18   2   20.18    1.14
   4 -18  -2   19.62    1.11
   5 -18   2    0.92    0.30
   5 -18  -2    0.87    0.24
   6 -18   2   11.07    0.68
   6 -18  -2    9.57    0.86
   7 -18  -2    2.29    0.41
   8 -18   2    0.27    0.25
   8 -18  -2   -0.04    0.28
   9 -18   2    1.13    0.32
   9 -18  -2    0.97    0.27
  10 -18   2    3.23    0.45
  10 -18  -2    4.25    0.52
  11 -18   2    0.37    0.23
  11 -18  -2    0.34    0.35
  12 -18   2    5.09    0.63
  12 -18  -2    5.68    0.55
  13 -18   2    0.43    0.38
  13 -18  -2    0.91    0.36
   0 -19  -2   -0.14    0.20
  -1 -19  -2    0.68    0.27
   1 -19   2    0.52    0.27
   2 -19  -2    5.89    0.42
   3 -19  -2    0.30    0.36
   4 -19   2   15.37    0.95
   4 -19  -2   13.50    1.01
   5 -19  -2    1.10    0.32
   6 -19   2    5.10    0.38
   6 -19  -2    4.17    0.42
   7 -19   2    0.30    0.24
   7 -19  -2    0.36    0.34
   8 -19   2   13.56    0.93
   8 -19  -2   10.53    1.06
   9 -19   2   -0.27    0.36
  10 -19   2    1.08    0.33
  10 -19  -2    1.24    0.39
  11 -19   2   -0.02    0.27
  11 -19  -2   -0.62    0.35
  12 -19   2    4.20    0.54
  12 -19  -2    4.88    0.46
   0 -20  -2    7.15    0.47
   1 -20   2    0.57    0.31
   1 -20  -2   -0.01    0.33
   2 -20   2   -0.08    0.24
   3 -20  -2    0.94    0.24
   4 -20   2    1.04    0.30
   4 -20  -2    1.72    0.36
   5 -20   2    3.84    0.42
   5 -20  -2    3.91    0.49
   6 -20   2    5.84    0.53
   6 -20  -2    4.94    0.48
   7 -20   2    4.66    0.39
   8 -20   2    1.08    0.45
   8 -20  -2    1.05    0.37
   9 -20   2    2.78    0.31
   9 -20  -2    3.37    0.52
  10 -20   2    2.70    0.48
  10 -20  -2    3.25    0.50
  11 -20   2    0.60    0.27
  11 -20  -2    0.31    0.27
   0 -21  -2    0.29    0.23
   1 -21   2    4.97    0.54
   1 -21  -2    5.32    0.50
   2 -21   2   21.73    1.63
   2 -21  -2   24.71    1.93
   3 -21   2    5.75    0.63
   3 -21  -2    5.72    0.59
   4 -21   2    9.14    0.79
   4 -21  -2   10.16    0.95
   5 -21  -2    1.13    0.28
   6 -21  -2    2.88    0.44
   7 -21   2    0.26    0.35
   7 -21  -2    0.01    0.27
   8 -21   2   14.50    1.42
   8 -21  -2   18.15    1.11
   9 -21  -2    2.01    0.38
  10 -21   2    0.10    0.45
  10 -21  -2    0.04    0.24
   1 -22  -2    0.81    0.26
   2 -22   2    0.46    0.29
   2 -22  -2   -0.03    0.29
   3 -22   2    1.08    0.42
   3 -22  -2    0.97    0.29
   4 -22  -2    0.95    0.34
   5 -22   2    3.68    0.48
   5 -22  -2    4.42    0.62
   6 -22   2    0.47    0.38
   6 -22  -2    0.16    0.24
   7 -22   2   -0.09    0.32
   7 -22  -2   -0.10    0.33
   8 -22   2    4.34    0.53
   8 -22  -2    4.02    0.71
   1 -23  -2    2.45    0.45
   2 -23  -2   11.39    1.13
   3 -23   2   -0.47    0.38
   3 -23  -2   -0.15    0.37
   4 -23   2    4.52    0.62
   4 -23  -2    4.60    0.63
   5 -23   2   -0.11    0.41
   5 -23  -2    0.35    0.24
   0   0   3   -0.15    0.08
   1   0  -3    0.21    0.06
  -1   0   3    0.32    0.10
   1   0   3    0.40    0.11
   1   0   3    0.24    0.09
  -1   0   3    0.08    0.09
   1   0  -3    0.39    0.16
   2   0   3   -0.16    0.10
   2   0  -3    0.13    0.14
  -2   0   3   -0.13    0.12
   2   0  -3    0.00    0.10
  -2   0  -3   -0.12    0.12
   3   0  -3    0.04    0.12
   3   0  -3    0.06    0.11
   3   0   3    0.00    0.09
  -3   0   3    0.01    0.07
  -3   0   3    0.27    0.18
  -3   0  -3   -0.01    0.08
   4   0  -3   -0.37    0.08
  -4   0   3   -0.25    0.13
   4   0  -3   -0.29    0.10
  -4   0  -3   -0.27    0.07
   4   0   3   -0.19    0.14
  -5   0   3    0.03    0.25
   5   0   3   -0.10    0.15
   5   0  -3    0.10    0.12
   6   0   3    0.63    0.16
  -6   0   3    0.50    0.25
  -7   0   3    0.16    0.27
   7   0   3    0.27    0.18
  -8   0   3   -0.11    0.22
   8   0  -3   -0.31    0.19
   8   0   3   -0.19    0.22
  -9   0   3   -0.23    0.22
   9   0  -3    0.12    0.17
   9   0   3   -0.28    0.22
  10   0  -3    0.05    0.20
 -10   0   3   -0.14    0.19
  10   0   3    0.01    0.14
 -11   0   3    0.19    0.20
  11   0   3    0.29    0.21
  11   0  -3   -0.24    0.24
  12   0  -3    0.11    0.30
 -12   0   3   -0.18    0.35
  12   0   3    0.33    0.31
  13   0  -3   -0.23    0.24
 -13   0   3    0.28    0.44
  13   0   3   -0.28    0.26
  14   0   3    0.07    0.20
 -14   0   3   -0.03    0.30
  14   0  -3    0.52    0.37
  15   0   3    0.39    0.36
 -15   0   3   -0.26    0.46
  15   0  -3    0.56    0.26
  16   0   3    0.20    0.20
 -16   0   3    0.17    0.42
  16   0  -3    0.28    0.34
  17   0  -3    0.39    0.24
  17   0   3    0.19    0.22
 -17   0   3   -0.36    0.29
  18   0  -3   -0.26    0.24
  18   0   3   -0.47    0.28
  19   0  -3    0.42    0.28
  19   0   3    0.95    0.30
  19   0   3    0.00    0.24
  20   0  -3    0.35    0.27
  20   0   3    0.52    0.37
  20   0   3    0.28    0.25
  21   0   3    0.13    0.29
  21   0  -3   -0.35    0.41
  21   0   3   -0.18    0.29
   0  -1  -3    0.16    0.06
   0   1   3    0.05    0.06
   0  -1  -3    0.14    0.07
   0   1  -3    0.18    0.08
   0  -1   3    0.28    0.11
   0   1   3    0.05    0.07
   0   1  -3    0.08    0.05
   0  -1  -3    0.18    0.08
   0  -1   3    0.19    0.13
   1  -1   3   15.31    0.66
  -1   1   3   15.67    0.72
   1  -1   3   16.41    0.79
  -1  -1  -3   16.04    0.68
   1  -1   3   15.57    0.70
  -1   1   3   15.99    0.68
   1   1  -3   16.48    0.67
   1   1  -3   16.19    0.65
   1  -1  -3   16.35    0.83
  -1   1  -3   15.77    0.68
   1   1   3   16.30    0.67
  -1  -1   3   15.35    0.64
  -1  -1   3   16.92    0.90
  -1   1  -3   15.97    0.66
   1   1   3   16.50    0.79
  -1   1  -3   15.65    0.68
   1   1   3   15.70    0.69
  -2   1   3  161.28    6.49
  -2   1   3  166.55    7.63
  -2  -1   3  163.69    6.73
   2  -1  -3  163.73    6.87
  -2  -1   3  152.47    7.14
  -2   1  -3  164.63    8.22
  -3  -1  -3   16.90    0.71
  -3   1   3   17.71    0.80
  -3   1   3   18.37    0.80
   3   1  -3   17.11    1.27
   3   1  -3   18.32    0.82
   3  -1   3   18.32    0.89
   3  -1   3   18.62    0.91
   3  -1  -3   16.78    0.78
  -3  -1   3   19.91    1.04
  -3   1  -3   16.15    0.74
  -3  -1   3   16.74    0.78
   3  -1  -3   18.32    0.77
   3   1   3   18.66    0.80
   4   1  -3  271.09   11.80
  -4  -1  -3  272.26   11.46
  -4  -1   3  276.24   12.03
  -4   1  -3  257.64   11.30
  -4  -1   3  256.82   11.43
   4  -1  -3  256.42   10.56
  -5   1   3    0.19    0.16
   5  -1  -3    0.00    0.12
  -5  -1   3   -0.09    0.17
   5   1   3   -0.09    0.09
  -6   1   3  430.09   19.78
  -6  -1   3  454.58   19.37
   7   1  -3   43.03    2.06
   7  -1   3   44.39    1.83
  -7   1   3   44.74    1.82
   7   1   3   42.92    1.80
   7  -1  -3   44.95    1.97
  -7  -1   3   44.71    2.03
  -8   1   3    0.18    0.24
   8   1  -3    0.08    0.18
  -8  -1   3    0.51    0.32
   8   1   3    0.29    0.23
   8  -1  -3   -0.12    0.26
   9   1  -3    2.05    0.27
  -9   1   3    1.80    0.29
   9   1   3    1.27    0.26
   9  -1  -3    1.88    0.26
  -9  -1   3    1.36    0.24
  10  -1   3    2.34    0.25
  10   1  -3    1.86    0.30
 -10   1   3    1.96    0.37
  10   1   3    1.90    0.28
  10  -1  -3    2.00    0.24
 -11   1   3    0.19    0.21
  11  -1   3    0.35    0.22
  11   1   3    0.46    0.17
 -11  -1   3    0.17    0.22
  12  -1   3   44.86    1.96
 -12   1   3   45.36    2.11
  12   1  -3   43.20    1.86
  12  -1  -3   48.06    2.04
 -12  -1   3   43.16    2.13
  12   1   3   46.21    1.90
 -13   1   3    8.74    0.71
  13  -1   3    9.25    0.56
  13   1  -3   10.11    0.58
 -13  -1   3   10.01    0.79
  13   1   3    7.95    0.51
  13  -1  -3   10.16    0.53
  14  -1   3   44.63    1.98
 -14   1   3   46.67    2.24
  14   1  -3   44.52    2.05
  14   1   3   45.13    2.09
  14  -1  -3   48.95    2.10
 -14  -1   3   40.96    1.99
 -15   1   3    2.03    0.39
  15   1  -3    1.59    0.38
  15   1   3    2.01    0.36
  15  -1  -3    2.05    0.33
 -15  -1   3    2.82    0.51
  16   1  -3    5.29    0.48
 -16   1   3    4.90    0.51
  16  -1   3    5.54    0.53
  16  -1  -3    4.80    0.42
  16   1   3    5.56    0.51
 -16  -1   3    5.89    0.49
  17  -1   3    1.13    0.28
  17  -1   3    0.96    0.39
  17   1  -3    0.61    0.33
  17   1   3    0.63    0.35
  17  -1  -3    1.53    0.41
  18   1  -3   10.74    0.95
  18  -1   3   10.89    0.94
  18  -1   3   13.26    0.88
  18  -1  -3   11.72    0.83
  18   1   3   13.03    0.91
  19  -1   3    1.38    0.39
  19   1  -3    1.28    0.32
  19  -1   3    1.20    0.22
  19   1   3    1.41    0.33
  20   1  -3    5.19    0.62
  20  -1   3    3.68    0.44
  20  -1   3    3.93    0.62
  20  -1  -3    3.58    0.51
  20   1   3    4.69    0.54
  20  -1  -3    4.55    0.58
  20   1   3    5.34    0.50
  21  -1   3    0.58    0.36
  21   1  -3    0.73    0.36
  21  -1  -3    0.15    0.26
  21   1   3    0.33    0.20
  21   1   3    0.41    0.37
  21  -1  -3   -0.16    0.34
   0  -2   3  239.78   10.01
  -1  -2  -3   10.41    0.41
  -1   2   3   10.41    0.46
   1   2  -3   10.54    0.46
  -1  -2  -3   10.94    0.53
  -1  -2  -3   10.97    0.42
  -1   2   3   11.28    0.49
   1  -2   3   10.59    0.45
   1  -2   3   10.33    0.49
  -1   2   3   10.67    0.47
   1   2  -3   10.71    0.54
   1  -2   3   10.66    0.51
  -1   2  -3   10.96    0.42
   1  -2  -3   10.62    0.45
  -1  -2   3    9.89    0.44
   1  -2  -3   11.19    0.48
   1   2   3   10.22    0.41
  -1   2  -3   11.40    0.48
   1  -2  -3   10.97    0.47
   1   2   3   10.85    0.51
   1   2   3   10.66    0.50
  -1   2  -3   10.45    0.48
  -1  -2   3   11.28    0.63
   2   2  -3   -0.10    0.11
  -2   2   3   -0.05    0.13
  -2   2   3    0.03    0.15
  -2  -2  -3   -0.10    0.10
   2  -2   3    0.01    0.15
   2  -2  -3    0.15    0.14
   2   2   3    0.25    0.13
   2  -2  -3    0.03    0.14
  -2   2  -3    0.12    0.16
  -2  -2   3    0.37    0.18
   2  -2  -3    0.18    0.13
  -2   2  -3   -0.09    0.08
  -2   2  -3    0.28    0.14
   3   2  -3   36.86    2.14
  -3  -2  -3   39.10    1.87
   3  -2   3   41.67    2.01
  -3   2   3   39.93    1.72
  -3   2   3   40.70    1.92
   3  -2   3   40.91    1.78
   3   2  -3   41.30    1.83
   3  -2  -3   39.67    1.97
  -3   2  -3   39.64    1.72
  -3  -2   3   38.79    1.64
  -3  -2   3   40.62    1.97
   3  -2  -3   40.59    1.74
   3  -2  -3   38.80    3.09
   3   2   3   41.77    1.76
  -3   2  -3   40.75    1.78
  -4   2   3   16.66    0.77
   4  -2   3   16.99    0.81
   4   2  -3   16.16    0.74
  -4  -2  -3   16.64    0.67
   4   2  -3   17.69    0.78
  -4   2   3   17.62    0.83
   4  -2   3   18.36    0.84
   4  -2  -3   17.64    0.78
   4   2   3   16.11    0.75
  -4   2  -3   16.62    0.82
  -4  -2   3   16.65    0.98
  -4  -2   3   15.73    0.70
   4  -2  -3   15.66    0.88
   4   2   3   18.06    0.82
  -5   2   3   46.56    2.35
   5   2  -3   41.01    1.99
   5  -2   3   46.20    1.81
   5  -2   3   44.46    1.91
  -5  -2  -3   41.88    1.96
   5  -2  -3   44.25    2.00
   5   2   3   43.10    1.91
  -5  -2   3   43.46    2.11
   6  -2   3  191.30    8.37
  -6   2   3  202.69    8.56
   6  -2   3  196.19    8.09
   6   2  -3  204.23    9.08
   6   2   3  209.58    8.32
   6  -2  -3  202.21    9.62
  -6  -2   3  204.37    8.91
   7  -2   3   15.87    0.82
   7   2  -3   17.21    0.81
   7  -2   3   18.29    0.75
  -7   2   3   17.29    0.82
   7   2   3   18.01    0.82
  -7  -2   3   17.42    0.84
   7  -2  -3   17.15    0.76
   8  -2   3    4.67    0.31
   8  -2   3    5.82    0.42
   8   2  -3    4.94    0.30
  -8   2   3    5.64    0.40
   8  -2  -3    4.40    0.44
  -8  -2   3    5.77    0.42
   8   2   3    5.49    0.34
  -9   2   3   10.63    0.56
   9   2  -3    9.92    0.52
   9  -2   3    8.94    0.54
  -9  -2   3    8.92    0.59
   9  -2  -3    9.80    0.56
   9   2   3    9.42    0.55
 -10   2   3   12.93    0.99
  10  -2   3   12.02    0.72
  10   2  -3   12.32    0.78
  10  -2  -3   13.15    0.99
  10   2   3   10.53    0.77
 -10  -2   3   12.12    0.91
  11  -2   3    7.38    0.46
 -11   2   3    8.32    0.49
  11   2  -3    7.64    0.52
 -11  -2   3    8.85    0.61
  11   2   3    9.06    0.48
  11  -2  -3    7.18    0.53
 -12   2   3   21.11    1.03
  12  -2   3   21.21    1.07
  12   2  -3   22.69    1.14
  12  -2   3   20.80    0.94
  12   2   3   20.90    1.09
  12  -2  -3   21.12    0.95
 -12  -2   3   23.02    1.19
  13  -2   3    1.02    0.23
  13  -2   3    1.22    0.26
  13   2  -3    0.87    0.34
  13  -2  -3    0.94    0.21
  13   2   3    0.81    0.30
 -13  -2   3    0.68    0.50
  14  -2   3    5.04    0.34
  14  -2   3    6.45    0.60
 -14   2   3    5.99    0.61
  14   2  -3    5.06    0.51
 -14  -2   3    6.03    0.55
  14  -2  -3    6.88    0.62
  14   2   3    6.14    0.53
  15  -2   3    6.91    0.47
  15  -2   3    6.54    0.54
  15   2  -3    6.18    0.55
 -15   2   3    6.38    0.69
  15   2   3    6.63    0.49
  15  -2  -3    5.82    0.40
 -15  -2   3    6.35    0.59
  16  -2   3    2.14    0.33
  16   2  -3    2.08    0.35
  16  -2   3    2.07    0.38
  16   2   3    2.62    0.39
  16  -2  -3    1.92    0.31
 -16  -2   3    3.14    0.59
  17  -2   3    2.00    0.36
  17   2  -3    2.36    0.47
  17  -2   3    1.56    0.43
 -17  -2   3    1.93    0.50
  17   2   3    1.87    0.31
  18  -2   3    0.69    0.27
  18  -2   3    0.94    0.38
  18  -2  -3    0.80    0.38
  18  -2  -3    1.06    0.36
  19  -2   3    0.84    0.30
  19   2  -3    0.64    0.41
  19   2   3    0.90    0.28
  19  -2  -3    1.38    0.34
  20  -2   3    8.91    0.84
  20   2  -3    9.34    1.00
  20  -2   3   10.78    0.84
  20  -2  -3   10.56    0.75
  20   2   3    9.12    0.97
  20  -2  -3    8.62    0.87
  21   2  -3    0.88    0.43
  21  -2   3    0.91    0.31
  21   2   3   -0.01    0.37
  21  -2  -3    0.95    0.36
  21  -2  -3    0.57    0.31
  21   2   3    0.23    0.19
   0   3  -3   -0.07    0.07
   0  -3   3   -0.10    0.14
   0   3  -3    0.10    0.09
   0   3   3   -0.01    0.07
   0  -3  -3    0.04    0.05
   0  -3   3    0.03    0.11
   0   3  -3    0.08    0.13
   0   3   3   -0.06    0.06
   0   3   3    0.02    0.04
   1   3  -3    5.36    0.31
  -1  -3  -3    5.98    0.26
   1  -3   3    5.89    0.28
   1   3  -3    5.44    0.30
   1  -3   3    4.79    0.28
  -1   3   3    5.59    0.26
  -1  -3  -3    5.83    0.24
  -1   3   3    5.21    0.23
  -1  -3  -3    5.75    0.25
   1  -3   3    5.97    0.25
  -1   3   3    5.60    0.28
  -1  -3   3    5.70    0.34
  -1   3  -3    5.86    0.33
  -1  -3   3    5.69    0.33
   1  -3  -3    5.61    0.28
   1  -3  -3    5.53    0.24
   1  -3  -3    6.09    0.35
   1   3   3    5.26    0.28
   1   3   3    5.43    0.28
  -1   3  -3    5.45    0.24
  -1   3  -3    5.03    0.29
   2   3  -3    1.54    0.20
  -2   3   3    1.54    0.10
   2  -3   3    1.88    0.13
  -2   3   3    1.98    0.17
   2  -3   3    1.98    0.12
  -2   3   3    1.61    0.14
  -2  -3  -3    1.97    0.11
  -2   3  -3    1.80    0.13
  -2  -3   3    1.60    0.15
   2   3   3    1.90    0.12
   2   3   3    1.91    0.14
  -2   3  -3    1.61    0.12
  -2  -3   3    2.04    0.21
   2  -3  -3    1.71    0.15
   2  -3  -3    1.80    0.15
   2  -3  -3    1.49    0.14
  -3  -3  -3   43.98    1.71
  -3   3   3   40.89    1.91
   3   3  -3   42.98    2.04
   3  -3   3   42.95    1.86
   3  -3   3   43.45    1.88
   3   3  -3   42.42    1.80
  -3   3   3   43.61    1.99
   3  -3  -3   43.40    1.69
  -3   3  -3   39.48    1.98
   3   3   3   44.98    1.90
   3   3   3   45.53    2.39
   3  -3  -3   42.39    1.80
  -3  -3   3   43.77    2.03
   3  -3  -3   41.95    1.78
  -3   3  -3   42.80    1.89
  -3  -3   3   43.90    1.98
   4   3  -3   39.46    1.87
  -4   3   3   41.49    2.36
  -4  -3  -3   42.72    2.16
   4   3  -3   44.23    1.80
   4  -3   3   43.73    1.88
  -4   3   3   42.49    1.92
   4  -3   3   45.00    1.83
   4  -3  -3   41.44    1.92
   4  -3  -3   42.85    1.81
  -4   3  -3   42.81    1.92
   4   3   3   43.84    1.94
   4  -3  -3   40.90    1.60
   4   3   3   43.20    1.96
  -4  -3   3   48.41    1.89
  -4  -3   3   41.72    2.05
  -5  -3  -3   47.88    2.12
   5  -3   3   53.10    2.26
  -5   3   3   48.87    2.08
   5   3  -3   55.24    2.56
   5  -3   3   55.86    2.18
  -5  -3   3   51.81    2.49
   5  -3  -3   54.32    2.68
   5   3   3   53.47    2.28
   5   3   3   46.36    2.63
   5  -3  -3   54.36    3.01
  -6   3   3    2.82    0.29
   6  -3   3    3.28    0.30
   6  -3   3    3.18    0.25
   6   3  -3    3.12    0.23
   6   3   3    3.08    0.27
   6  -3  -3    3.49    0.28
   7  -3   3    5.28    0.33
   7   3  -3    4.58    0.34
   7  -3   3    4.84    0.36
  -7  -3   3    4.94    0.35
   7  -3  -3    4.52    0.37
   7  -3  -3    4.27    0.32
   7   3   3    5.10    0.33
   8  -3   3   60.90    2.57
   8   3  -3   58.45    2.76
  -8   3   3   60.98    2.46
   8  -3   3   60.53    2.45
  -8  -3   3   61.13    2.82
   8   3   3   60.81    2.53
   8  -3  -3   57.45    2.52
   9  -3   3    0.85    0.20
   9  -3   3    0.70    0.16
  -9   3   3    1.32    0.30
   9  -3  -3    1.31    0.21
   9   3   3    1.06    0.16
  10  -3   3   10.53    0.52
  10  -3   3   11.06    0.61
  10   3  -3   11.65    0.62
 -10   3   3   12.90    0.80
  10   3   3   11.57    0.56
  10  -3  -3   12.31    0.72
 -10  -3   3    9.89    0.67
  11  -3   3   -0.20    0.32
  11   3  -3   -0.06    0.26
 -11  -3   3    0.16    0.25
  11  -3  -3   -0.05    0.20
  11   3   3    0.28    0.18
  12  -3   3   55.71    2.37
  12  -3   3   53.22    2.61
  12   3  -3   55.88    2.29
 -12   3   3   52.15    2.66
 -12  -3   3   54.20    2.59
  12   3   3   55.33    2.35
  12  -3  -3   56.26    2.36
  12  -3  -3   52.94    3.24
  13   3  -3   17.56    0.84
 -13   3   3   15.96    0.82
  13  -3   3   15.51    0.79
  13  -3   3   16.45    0.85
 -13  -3   3   13.94    0.92
  13   3   3   16.30    0.90
  13  -3  -3   17.93    0.87
  13  -3  -3   15.86    0.77
 -14   3   3   24.76    1.48
  14  -3   3   26.28    1.25
  14  -3   3   23.98    1.18
  14   3  -3   25.92    1.25
 -14  -3   3   25.89    1.44
  14  -3  -3   26.50    1.24
  14   3   3   23.92    1.13
  14  -3  -3   25.80    1.12
  15  -3   3    2.43    0.30
  15   3  -3    2.49    0.39
  15  -3   3    2.24    0.37
 -15  -3   3    1.56    0.32
  15  -3  -3    2.02    0.37
  15  -3  -3    2.06    0.32
  15   3   3    1.94    0.29
  16   3  -3   11.90    0.81
  16  -3   3   11.35    0.75
  16  -3   3   11.48    0.75
  16   3   3   11.38    0.75
  16  -3  -3   11.71    0.54
  16  -3  -3   11.25    0.57
 -16  -3   3   13.11    0.97
  17   3  -3    4.60    0.50
  17  -3   3    3.90    0.43
  17  -3   3    4.75    0.36
  17   3   3    4.46    0.53
 -17  -3   3    5.21    0.70
  17  -3  -3    3.54    0.31
  18   3  -3   10.16    0.64
  18  -3   3   10.40    0.93
  18  -3   3    9.32    0.81
 -18  -3   3   10.41    0.79
  18  -3  -3    8.34    0.73
  18   3   3   10.33    0.70
  19  -3   3    6.69    0.50
  19   3  -3    5.41    0.66
  19  -3   3    4.60    0.56
  19   3   3    6.42    0.54
  19  -3  -3    5.24    0.46
  19  -3  -3    6.68    0.65
  20  -3   3    2.60    0.50
  20  -3  -3    1.90    0.32
  20  -3  -3    2.95    0.63
  20   3   3    1.56    0.45
   0  -4  -3    7.80    0.36
   0  -4   3    8.20    0.43
   0   4  -3    8.38    0.41
   0   4  -3    7.82    0.39
   0  -4   3    7.48    0.36
   0   4  -3    7.33    0.36
   0   4   3    7.02    0.34
   0   4   3    8.39    0.43
   0  -4  -3    7.99    0.38
   0  -4   3    7.43    0.37
   0   4   3    7.56    0.50
   1   4  -3  297.71   12.42
   1   4  -3  302.87   11.94
  -2  -4  -3   10.48    0.42
   2  -4   3   10.56    0.46
  -2   4   3    8.52    0.56
   2  -4   3   10.70    0.48
  -2   4   3   10.08    0.45
  -2   4   3    9.79    0.45
  -2  -4  -3   10.13    0.55
   2   4  -3   10.01    0.42
   2   4  -3    9.71    0.44
   2  -4  -3   10.07    0.56
  -2  -4   3   10.32    0.49
  -2  -4   3    9.87    0.60
  -2   4  -3    8.46    0.43
  -2   4  -3    9.91    0.51
   2   4   3    9.79    0.47
   2  -4  -3   10.81    0.51
   2   4   3   11.29    0.43
  -2   4  -3    9.65    0.40
   2  -4  -3   10.08    0.55
   2   4   3   10.38    0.52
   3  -4   3    9.58    0.56
  -3   4   3    9.40    0.50
   3  -4   3    9.82    0.42
   3   4  -3    9.73    0.49
  -3   4   3    9.18    0.74
  -3  -4  -3    9.52    0.49
   3   4  -3    8.21    0.44
  -3   4   3    9.18    0.48
  -3  -4   3    8.14    0.51
  -3  -4   3    8.41    0.47
  -3   4  -3    9.31    0.52
   3   4   3    9.49    0.44
   3  -4  -3    8.94    0.41
   3  -4  -3   10.09    0.55
  -3   4  -3    9.58    0.38
   3   4   3    7.96    0.40
   3  -4  -3   10.46    0.48
   3   4   3    8.79    0.42
  -3   4  -3    8.90    0.41
  -4  -4  -3    0.41    0.08
   4   4  -3    0.48    0.18
  -4   4   3    0.26    0.13
   4  -4   3    0.40    0.12
   4  -4   3    0.44    0.12
  -4   4   3    0.50    0.14
  -4  -4   3    0.45    0.19
  -4   4  -3    0.53    0.10
   4  -4  -3    0.27    0.15
   4   4   3    0.39    0.14
  -4  -4   3    0.42    0.11
   4  -4  -3    0.22    0.14
   4  -4  -3    0.37    0.14
  -5  -4  -3    3.52    0.25
  -5   4   3    2.90    0.26
   5   4  -3    3.97    0.22
   5  -4   3    3.50    0.23
   5  -4   3    3.77    0.27
   5   4   3    3.81    0.23
   5   4   3    3.09    0.21
  -5  -4   3    3.49    0.36
   5  -4  -3    3.22    0.28
   5  -4  -3    3.82    0.25
   6  -4   3  134.29    5.35
   6   4  -3  128.77    5.66
   6  -4   3  131.68    5.13
  -6   4   3  133.35    5.44
   6  -4  -3  139.08    6.38
  -6  -4   3  128.38    5.67
   6  -4  -3  132.39    5.67
   6   4   3  138.48    5.76
  -7   4   3   52.66    2.25
   7   4  -3   51.60    2.23
   7  -4   3   53.71    2.08
   7  -4   3   51.79    2.40
  -7  -4   3   56.65    2.39
   7   4   3   54.91    2.17
   7  -4  -3   53.69    2.45
   7  -4  -3   55.98    2.34
  -8   4   3    0.34    0.26
   8   4  -3    0.50    0.22
   8  -4   3    0.28    0.11
   8  -4  -3    0.05    0.20
   8  -4  -3    0.27    0.16
   8   4   3    0.37    0.13
   9  -4   3   15.17    0.73
   9   4  -3   14.70    0.67
  -9   4   3   14.34    0.82
   9  -4   3   13.79    0.75
   9  -4  -3   14.04    0.69
   9   4   3   14.31    0.67
   9  -4  -3   13.20    0.55
  -9  -4   3   12.40    0.82
  10  -4   3  175.11    8.34
  10   4  -3  172.73    7.01
  10  -4   3  170.88    6.86
 -10   4   3  171.99    7.41
  10  -4  -3  168.58    6.53
  10  -4  -3  172.91    7.31
 -10  -4   3  168.57    8.18
  10   4   3  172.95    7.38
  11  -4   3    9.81    0.51
  11  -4   3    9.81    0.56
  11   4  -3   10.16    0.51
 -11   4   3    9.73    0.61
  11   4   3    9.11    0.50
 -11  -4   3   11.67    0.72
  11  -4  -3    9.60    0.57
  11  -4  -3    9.01    0.62
  12   4  -3    1.90    0.33
  12  -4   3    2.12    0.37
  12  -4   3    1.99    0.22
 -12   4   3    2.28    0.34
  12  -4  -3    1.68    0.28
  12  -4  -3    2.13    0.36
  12   4   3    2.03    0.29
 -13   4   3   -0.08    0.26
  13  -4   3    0.19    0.27
  13   4  -3    0.24    0.24
  13  -4   3    0.35    0.15
  13  -4  -3    0.23    0.19
  13  -4  -3    0.66    0.28
  13   4   3    0.15    0.17
 -13  -4   3    0.63    0.35
  14  -4   3   70.06    3.38
  14   4  -3   70.34    3.00
  14  -4   3   66.59    3.05
 -14  -4   3   69.53    3.48
  14  -4  -3   68.36    3.02
  14   4   3   75.69    3.25
  14  -4  -3   70.75    3.04
  15  -4   3    0.12    0.23
  15  -4   3    0.10    0.31
  15   4  -3    0.08    0.36
 -15  -4   3    0.42    0.35
  15  -4  -3    0.02    0.23
  15  -4  -3    0.36    0.32
  16  -4   3    0.19    0.31
  16  -4   3    0.40    0.21
  16   4  -3    0.18    0.31
  16  -4  -3    0.34    0.24
 -16  -4   3    0.79    0.49
  16  -4  -3    0.25    0.32
  17  -4   3    0.89    0.37
  17   4  -3    1.19    0.37
  17  -4   3    1.37    0.31
 -17  -4   3    0.98    0.38
  17  -4  -3    1.73    0.43
  17  -4  -3    0.76    0.36
  18   4  -3    0.26    0.28
  18  -4   3    0.06    0.17
  18   4   3    0.33    0.34
  18  -4  -3    0.02    0.34
  18  -4  -3   -0.10    0.20
  19  -4   3    0.48    0.23
  19   4   3    0.82    0.43
  19  -4  -3    0.82    0.28
  20   4  -3    0.80    0.30
  20  -4   3    0.80    0.21
  20  -4   3    1.30    0.47
  20   4   3    0.97    0.36
   0  -5   3   -0.09    0.10
   0  -5  -3   -0.06    0.11
   0  -5   3   -0.03    0.11
   0   5   3   -0.05    0.03
   0  -5   3   -0.18    0.12
   0   5  -3    0.12    0.11
   0   5   3   -0.05    0.06
   0   5  -3   -0.02    0.08
  -1  -5   3  315.88   13.07
  -1  -5   3  323.83   13.57
   2   5  -3    4.60    0.31
  -2  -5  -3    4.56    0.24
  -2  -5  -3    4.06    0.19
  -2   5   3    5.00    0.23
   2   5  -3    4.73    0.26
   2  -5   3    4.32    0.28
  -2   5   3    4.04    0.23
   2  -5   3    4.63    0.25
  -2  -5   3    4.09    0.22
   2  -5  -3    4.57    0.26
   2   5   3    4.01    0.25
  -2   5  -3    3.85    0.25
  -2  -5   3    4.76    0.26
  -2   5  -3    5.12    0.25
   2  -5  -3    4.47    0.28
   2   5   3    4.81    0.24
   2  -5  -3    4.68    0.28
  -2   5  -3    4.70    0.37
   2   5   3    4.12    0.24
   3  -5   3   22.05    1.13
  -3  -5  -3   20.86    1.03
   3   5  -3   20.21    0.86
   3   5  -3   20.69    0.90
  -3   5   3   21.04    1.00
   3  -5   3   20.76    1.11
  -3   5   3   21.24    0.94
   3  -5  -3   21.58    0.92
   3   5   3   20.59    1.03
   3   5   3   21.81    1.03
   3  -5  -3   20.46    0.93
   3   5   3   20.11    0.95
  -3  -5   3   21.74    0.96
  -3   5  -3   20.79    0.97
  -3   5  -3   20.96    1.07
  -3  -5   3   21.25    0.88
   3  -5  -3   22.21    1.06
   4  -5   3   20.95    1.02
  -4  -5  -3   19.84    0.92
  -4   5   3   23.31    0.95
  -4   5   3   18.85    0.97
   4  -5   3   22.06    0.89
   4   5  -3   21.21    0.97
   4   5   3   20.69    0.94
   4  -5  -3   21.77    0.94
  -4  -5   3   22.46    1.03
   4  -5  -3   19.81    0.91
   4   5   3   22.38    1.19
   4  -5  -3   18.45    1.04
  -5  -5  -3    7.27    0.48
   5   5  -3    9.16    0.44
   5  -5   3    8.42    0.40
   5  -5   3    7.67    0.45
  -5   5   3    8.17    0.54
   5  -5  -3    7.94    0.42
  -5  -5   3    7.71    0.41
   5  -5  -3    8.29    0.46
   5   5   3    8.15    0.42
   6  -5   3   35.19    1.35
   6  -5   3   33.05    1.34
  -6   5   3   32.46    1.50
   6   5  -3   32.85    1.43
   6   5   3   33.52    1.35
  -6  -5   3   32.13    1.52
   6  -5  -3   32.80    1.72
   6  -5  -3   34.12    1.49
   7   5  -3   51.02    2.23
   7  -5   3   52.71    2.05
   7  -5   3   51.23    2.15
  -7   5   3   51.53    2.35
   7   5   3   53.24    2.17
   7  -5  -3   50.20    2.29
  -7  -5   3   50.85    2.24
   7  -5  -3   50.77    2.22
   8   5  -3   50.76    2.43
  -8   5   3   51.07    2.27
   8  -5   3   51.61    2.10
   8  -5   3   50.16    1.94
  -8  -5   3   50.77    2.35
   8   5   3   51.56    2.06
   8  -5  -3   50.25    2.08
   8  -5  -3   50.43    2.29
   9   5  -3    8.41    0.49
   9  -5   3    7.85    0.47
  -9   5   3    9.04    0.63
   9  -5   3    8.95    0.40
  -9  -5   3    8.47    0.54
   9  -5  -3    9.22    0.54
   9   5   3    8.04    0.45
 -10   5   3    1.14    0.34
  10  -5   3    0.51    0.28
  10   5  -3    0.67    0.21
 -10  -5   3    0.61    0.34
  10  -5  -3    0.52    0.22
  11   5  -3   36.87    1.46
 -11   5   3   39.71    1.95
  11  -5   3   39.04    2.24
  11  -5   3   36.71    1.58
 -11  -5   3   35.05    1.96
  11  -5  -3   36.63    1.56
  11  -5  -3   36.43    1.70
  11   5   3   38.55    1.66
  12   5  -3    3.85    0.37
  12  -5   3    3.71    0.32
 -12   5   3    3.19    0.37
  12   5   3    3.36    0.35
  12  -5  -3    3.54    0.31
  12  -5  -3    4.11    0.37
  13  -5   3    0.85    0.41
  13  -5   3    0.76    0.24
  13   5  -3    1.06    0.34
  13   5   3    1.54    0.35
 -13  -5   3    1.03    0.36
  13  -5  -3    1.25    0.28
  13  -5  -3    1.02    0.27
  14  -5   3   10.55    0.68
  14  -5   3    8.46    0.66
  14   5  -3    9.52    0.61
  14   5   3   10.57    0.57
  14  -5  -3    9.98    0.67
  14  -5  -3   11.59    0.66
 -14  -5   3    8.96    0.83
  15  -5   3    2.16    0.28
  15   5  -3    1.81    0.30
  15  -5   3    1.78    0.30
 -15  -5   3    1.72    0.47
  15  -5  -3    1.84    0.31
  15  -5  -3    2.50    0.42
  16  -5   3    0.73    0.26
  16  -5   3    0.76    0.36
  16   5  -3    1.12    0.39
  16   5   3    0.86    0.22
 -16  -5   3    0.91    0.30
  16  -5  -3    1.05    0.36
  16  -5  -3    0.37    0.32
  17  -5   3    3.34    0.30
  17   5  -3    3.67    0.44
  17   5   3    3.98    0.43
  17  -5  -3    2.76    0.36
 -17  -5   3    3.81    0.42
  18  -5   3    9.18    0.59
  18   5  -3    9.84    0.74
  18  -5   3    8.47    0.68
  18   5   3    9.52    0.83
  18  -5  -3    9.87    0.88
  18  -5  -3   10.55    0.69
  19  -5   3    4.03    0.58
  19  -5   3    2.47    0.27
  19  -5  -3    3.94    0.55
  19   5   3    2.81    0.46
  19  -5  -3    3.23    0.40
  20  -5   3    0.34    0.22
  20  -5   3    0.48    0.30
  20   5  -3    0.61    0.33
  20   5   3    0.30    0.40
  20  -5  -3    0.49    0.36
   0  -6   3  403.17   16.54
  -1  -6  -3  138.68    6.82
   1   6  -3  135.54    6.48
   1  -6   3  137.52    6.66
   1   6  -3  136.19    5.98
   1  -6   3  135.15    6.60
   1  -6  -3  132.12    5.43
  -1   6  -3  130.38    5.92
  -1   6  -3  136.22    6.14
  -1  -6   3  141.18    6.29
  -1  -6   3  130.81    5.75
  -2  -6  -3    3.47    0.24
   2   6  -3    3.36    0.25
   2   6  -3    3.92    0.27
  -2   6   3    3.86    0.21
   2  -6   3    3.88    0.21
   2  -6   3    3.89    0.24
  -2  -6  -3    3.68    0.16
  -2   6   3    3.98    0.26
   2  -6  -3    3.88    0.23
  -2  -6   3    4.05    0.27
  -2  -6   3    3.74    0.25
   2   6   3    4.19    0.17
   2  -6  -3    3.98    0.22
  -2   6  -3    3.96    0.28
   2   6   3    3.74    0.19
  -2   6  -3    3.30    0.25
   2  -6  -3    3.81    0.27
  -3  -6  -3   72.96    3.53
  -3   6   3   72.34    3.45
   3   6  -3   73.52    4.02
  -3   6   3   79.13    3.12
   3  -6   3   73.88    3.26
   3   6  -3   73.00    3.06
   3  -6   3   75.55    3.04
   3  -6  -3   78.35    3.40
   3   6   3   75.30    3.33
   3  -6  -3   77.09    3.45
  -3   6  -3   67.21    3.46
   3  -6  -3   68.48    3.31
   3   6   3   71.30    3.18
  -3  -6   3   72.66    3.36
  -3  -6   3   74.49    3.29
  -4   6   3  159.82    7.09
  -4  -6  -3  149.85    7.19
   4  -6   3  151.15    6.37
   4  -6   3  157.53    6.38
   4   6  -3  154.75    6.73
   4  -6  -3  154.35    6.60
   4  -6  -3  156.71    6.47
  -4   6  -3  154.78    6.56
   4   6   3  159.22    6.91
  -4  -6   3  155.28    6.63
   4   6   3  145.60    6.99
  -5   6   3    0.55    0.20
   5  -6   3    0.39    0.13
   5   6  -3    0.41    0.11
   5  -6   3    0.22    0.15
  -5  -6   3    0.62    0.14
   5  -6  -3    0.63    0.19
   5  -6  -3    0.35    0.13
   5   6   3    0.59    0.13
   6   6  -3  105.40    4.15
   6  -6   3  100.01    3.79
  -6   6   3   99.16    4.06
   6  -6   3  101.63    4.63
   6  -6  -3   99.23    4.18
  -6  -6   3  102.47    4.81
   6  -6  -3  100.37    3.94
   6   6   3  105.31    3.98
   7  -6   3   10.06    0.49
   7  -6   3    8.29    0.49
  -7   6   3    9.23    0.51
   7   6  -3    7.99    0.48
   7   6   3    8.57    0.43
  -7  -6   3    9.44    0.47
   7  -6  -3    8.61    0.53
   8  -6   3  116.61    4.87
   8   6  -3  115.30    4.93
  -8   6   3  113.08    4.61
   8  -6   3  116.98    4.53
  -8  -6   3  123.08    5.70
   8  -6  -3  116.17    5.85
   8  -6  -3  118.19    4.88
   8   6   3  115.99    4.69
   9  -6   3   38.88    1.80
   9  -6   3   39.97    1.61
  -9   6   3   39.99    1.98
   9   6  -3   40.97    1.68
   9  -6  -3   39.94    1.90
   9   6   3   38.73    1.69
  -9  -6   3   39.86    1.94
   9  -6  -3   38.80    1.79
  10   6  -3   15.58    0.76
  10  -6   3   13.84    0.61
 -10   6   3   14.46    0.95
  10  -6   3   13.38    0.75
 -10  -6   3   15.68    0.90
  10  -6  -3   15.35    0.80
  10   6   3   15.27    0.70
  10  -6  -3   13.04    0.71
  11  -6   3    2.03    0.26
  11  -6   3    1.84    0.18
  11  -6  -3    1.70    0.27
  11   6   3    1.59    0.29
  12   6  -3    0.30    0.21
  12  -6   3    0.20    0.24
  12  -6   3    0.39    0.22
  12   6   3    0.51    0.28
 -12  -6   3    0.82    0.47
  12  -6  -3    0.49    0.21
  13   6  -3    0.04    0.18
  13  -6   3   -0.22    0.18
  13  -6   3    0.16    0.16
  13  -6  -3   -0.10    0.23
  13   6   3    0.24    0.20
  13  -6  -3   -0.17    0.22
 -13  -6   3   -0.51    0.39
  14  -6   3    5.64    0.43
  14   6  -3    6.54    0.46
  14  -6   3    5.10    0.49
 -14  -6   3    6.86    0.69
  14  -6  -3    5.54    0.47
  14   6   3    5.89    0.42
  14  -6  -3    6.84    0.57
  15   6  -3    1.92    0.32
  15  -6   3    2.25    0.22
  15  -6   3    1.86    0.29
 -15  -6   3    1.06    0.51
  15   6   3    1.97    0.29
  16  -6   3    1.40    0.21
  16   6   3    1.80    0.33
  16  -6  -3    1.82    0.38
 -16  -6   3    1.22    0.40
  16  -6  -3    1.39    0.29
  17  -6   3    5.30    0.49
  17   6  -3    5.27    0.55
  17  -6   3    6.27    0.45
 -17  -6   3    6.08    0.64
  17  -6  -3    5.53    0.52
  17   6   3    4.71    0.41
  17  -6  -3    6.36    0.56
  18  -6   3    0.46    0.23
  18  -6   3    0.09    0.24
  18   6  -3    0.43    0.26
 -18  -6   3    0.84    0.38
  18  -6  -3    1.00    0.33
  18   6   3    0.63    0.22
  18  -6  -3    0.29    0.27
  19  -6   3    0.59    0.30
  19  -6   3    0.54    0.40
  19  -6  -3    0.18    0.34
  19   6   3    0.21    0.22
  19  -6  -3    0.14    0.25
  20  -6   3    6.08    0.66
  20  -6   3    5.44    0.92
  20   6  -3    5.87    0.70
  20   6   3    6.90    0.78
  20  -6  -3    7.11    0.64
  20  -6  -3    7.23    0.71
   0   7  -3    0.05    0.13
   0  -7   3   -0.07    0.21
   0  -7   3    0.00    0.11
   0  -7   3    0.26    0.16
   1  -7   3    0.54    0.17
   1   7  -3    0.18    0.12
   1   7  -3    0.25    0.13
  -1   7   3    0.28    0.05
  -1  -7  -3    0.14    0.11
  -1  -7   3    0.32    0.15
  -1   7  -3    0.32    0.11
  -1  -7   3    0.28    0.16
   1  -7  -3    0.39    0.07
   1  -7  -3    0.29    0.06
   1  -7  -3    0.41    0.12
  -1   7  -3    0.46    0.15
   2   7  -3   13.87    0.73
   2  -7   3   14.41    0.68
  -2  -7  -3   13.78    0.66
   2   7  -3   14.62    0.75
   2  -7   3   13.79    0.70
  -2   7   3   13.94    0.61
  -2  -7   3   14.86    0.62
  -2  -7   3   14.00    0.66
   2  -7  -3   14.21    0.66
  -2   7  -3   14.34    0.64
   2  -7  -3   14.12    0.65
   2   7   3   13.36    0.60
   2  -7  -3   13.57    0.67
  -3   7   3   16.23    0.93
   3   7  -3   17.64    0.73
   3  -7   3   17.92    0.78
  -3  -7  -3   17.54    0.76
   3  -7   3   18.21    0.78
   3   7  -3   17.05    0.90
   3  -7  -3   19.02    0.70
  -3  -7   3   17.50    0.96
   3   7   3   16.71    0.81
   3  -7  -3   18.11    0.75
   3   7   3   17.34    0.67
  -3   7  -3   18.11    0.80
  -3  -7   3   17.44    0.82
   3  -7  -3   16.42    0.99
   4   7  -3   10.91    0.50
   4  -7   3   10.92    0.58
  -4  -7  -3   10.75    0.54
   4  -7   3   12.45    0.57
  -4  -7   3   10.28    0.58
   4   7   3   10.05    0.48
  -4   7  -3   10.11    0.55
   4   7   3   11.55    0.53
   4  -7  -3   11.47    0.49
   4  -7  -3   12.17    0.55
   4  -7  -3   10.41    0.55
  -5  -7  -3    1.61    0.14
   5   7  -3    1.58    0.18
   5  -7   3    1.66    0.19
   5  -7   3    1.23    0.16
  -5   7  -3    1.12    0.23
   5  -7  -3    1.53    0.17
   5  -7  -3    1.27    0.15
  -5  -7   3    1.79    0.23
   5   7   3    1.33    0.14
   5   7   3    1.55    0.11
   6   7  -3  116.30    4.72
   6  -7   3  117.57    4.75
   6  -7   3  115.70    4.74
  -6  -7   3  120.22    5.50
   6  -7  -3  116.94    4.48
   6   7   3  114.69    5.02
   6  -7  -3  118.87    5.16
   7   7  -3    4.60    0.29
   7  -7   3    4.24    0.23
   7  -7   3    4.53    0.47
  -7  -7   3    4.69    0.39
   7  -7  -3    3.81    0.32
   7   7   3    4.41    0.28
   8  -7   3   22.28    0.92
   8   7  -3   24.25    1.13
   8  -7   3   22.77    1.03
   8  -7  -3   23.85    1.07
   8  -7  -3   24.25    1.14
   8   7   3   25.62    1.07
  -8  -7   3   22.46    1.11
   9  -7   3    0.77    0.24
   9  -7   3    1.00    0.18
   9   7  -3    0.95    0.23
   9   7   3    0.90    0.14
   9  -7  -3    1.27    0.28
   9  -7  -3    0.87    0.19
  -9  -7   3    0.69    0.25
  10  -7   3   39.53    1.73
  10   7  -3   39.49    1.76
  10  -7   3   41.66    1.80
  10   7   3   41.82    1.72
  10  -7  -3   39.11    1.79
 -10  -7   3   42.92    1.99
  10  -7  -3   39.74    1.75
  11  -7   3    6.71    0.47
  11   7  -3    6.39    0.49
  11  -7   3    7.15    0.51
  11   7   3    6.30    0.46
  11  -7  -3    6.18    0.51
  11  -7  -3    6.36    0.34
 -11  -7   3    6.16    0.50
  12   7  -3   44.51    2.15
  12  -7   3   42.27    2.07
  12  -7   3   40.67    1.91
  12  -7  -3   41.98    1.88
 -12  -7   3   39.02    1.92
  12  -7  -3   44.08    2.36
  12   7   3   44.83    1.89
  13   7  -3    8.46    0.58
  13  -7   3    7.42    0.57
  13  -7   3    8.21    0.47
 -13  -7   3    7.33    0.59
  13  -7  -3    8.93    0.63
  13  -7  -3    6.73    0.44
  13   7   3    6.51    0.53
  14  -7   3   50.84    2.44
  14   7  -3   52.85    2.42
  14  -7   3   52.09    2.72
 -14  -7   3   53.10    2.74
  14   7   3   54.07    2.89
  14  -7  -3   55.53    2.41
  14  -7  -3   54.57    3.29
  15  -7   3    1.20    0.40
  15   7  -3    1.69    0.32
  15  -7   3    1.34    0.20
  15   7   3    1.15    0.22
 -15  -7   3    0.97    0.36
  15  -7  -3    1.54    0.30
  16  -7   3    0.31    0.25
  16   7  -3    0.73    0.33
  16  -7  -3    0.51    0.40
  16   7   3    0.74    0.28
 -16  -7   3    1.03    0.30
  17   7  -3    0.24    0.21
  17  -7   3   -0.09    0.39
  17  -7   3    0.63    0.27
  17  -7  -3    0.17    0.23
  17  -7  -3    0.28    0.23
 -17  -7   3    0.34    0.40
  17   7   3   -0.06    0.23
  18  -7   3   20.55    1.19
  18  -7   3   17.88    1.40
  18   7  -3   20.53    1.50
  18   7   3   19.68    1.18
 -18  -7   3   17.49    1.67
  18  -7  -3   19.74    1.34
  18  -7  -3   19.08    1.48
  19  -7   3   -0.02    0.25
  19  -7   3   -0.37    0.39
  19  -7  -3    0.26    0.29
  19   7   3    0.58    0.22
  19  -7  -3    0.22    0.25
  20   7  -3    0.86    0.26
  20  -7   3    0.49    0.28
  20  -7   3    0.27    0.26
   0  -8   3   58.53    2.55
   0   8  -3   54.53    3.03
   0   8  -3   60.75    2.77
   0  -8  -3   61.31    2.47
   0  -8   3   56.24    3.22
   0  -8   3   59.00    2.37
  -1   8   3    3.31    0.16
  -1  -8  -3    3.20    0.30
   1  -8   3    2.78    0.19
   1   8  -3    3.01    0.19
   1  -8   3    3.03    0.29
  -1   8   3    3.26    0.15
  -1  -8   3    3.46    0.25
  -1  -8   3    3.12    0.26
   1  -8  -3    2.83    0.16
  -1   8  -3    3.58    0.25
  -1  -8   3    3.18    0.20
   1  -8  -3    2.66    0.24
   1  -8  -3    3.00    0.17
   2   8  -3    1.83    0.17
   2  -8   3    2.06    0.18
   2  -8   3    2.14    0.19
  -2   8   3    2.01    0.12
  -2  -8  -3    2.49    0.30
   2  -8  -3    2.50    0.14
   2  -8  -3    1.76    0.13
  -2   8  -3    1.86    0.23
   2  -8  -3    2.24    0.21
  -2  -8   3    1.96    0.21
  -2  -8   3    2.38    0.21
  -3   8   3    9.35    0.47
   3   8  -3   10.40    0.51
   3  -8   3   10.41    0.55
   3  -8   3   10.24    0.50
  -3  -8  -3   10.05    0.47
   3  -8  -3   10.86    0.49
   3  -8  -3   10.05    0.49
   3  -8  -3    9.48    0.54
  -3  -8   3    9.66    0.52
  -3   8  -3   10.16    0.68
   3   8   3   10.76    0.50
   3   8   3   10.83    0.44
  -4  -8  -3    0.07    0.05
   4  -8  -3   -0.09    0.15
  -4   8  -3    0.07    0.22
   4   8   3   -0.05    0.07
   4  -8  -3   -0.14    0.13
   5  -8   3    9.44    0.52
   5  -8   3    9.97    0.47
  -5  -8  -3    9.60    0.47
   5   8  -3   10.82    0.47
  -5   8  -3   11.29    0.61
   5  -8  -3   10.95    0.57
   5   8   3    9.30    0.54
  -5  -8   3   10.14    0.52
   5   8   3   10.35    0.47
   5  -8  -3   10.38    0.51
   6  -8   3   14.60    0.67
   6   8  -3   14.83    0.66
   6  -8   3   15.12    0.63
   6  -8  -3   15.62    0.65
  -6  -8   3   15.18    0.74
   6   8   3   15.60    0.67
   6  -8  -3   15.10    0.78
   7   8  -3    7.45    0.40
   7  -8   3    8.47    0.46
   7  -8   3    7.21    0.41
   7   8   3    8.18    0.36
   7  -8  -3    7.35    0.45
   7  -8  -3    8.03    0.41
  -7  -8   3    7.58    0.45
   8  -8   3    1.42    0.19
   8   8  -3    1.79    0.18
   8  -8   3    1.42    0.17
   8  -8  -3    1.46    0.22
  -8  -8   3    1.60    0.31
   9  -8   3    0.44    0.24
   9  -8   3    0.73    0.15
   9   8  -3    0.83    0.18
  -9  -8   3    0.71    0.19
   9  -8  -3    0.44    0.32
   9   8   3    0.88    0.23
   9  -8  -3    0.52    0.23
  10  -8   3  189.97    8.04
  10  -8   3  184.04    8.39
  10   8  -3  179.83    7.86
 -10  -8   3  182.41    8.91
  10  -8  -3  186.06    7.27
  10  -8  -3  184.29    8.82
  10   8   3  193.86    9.08
  11  -8   3    4.35    0.41
  11  -8   3    3.95    0.35
  11   8  -3    4.30    0.42
  11  -8  -3    4.29    0.40
  11  -8  -3    3.44    0.30
  11   8   3    3.16    0.34
 -11  -8   3    3.27    0.34
  12  -8   3    4.61    0.43
  12  -8   3    4.64    0.35
  12   8  -3    4.46    0.37
  12  -8  -3    4.20    0.52
  12  -8  -3    4.63    0.40
  12   8   3    4.12    0.40
  13   8  -3   16.25    0.96
  13  -8   3   16.40    0.86
  13  -8   3   14.86    0.86
 -13  -8   3   14.85    0.99
  13   8   3   16.50    0.80
  13  -8  -3   16.45    0.86
  13  -8  -3   15.45    0.93
  14  -8   3   59.97    2.53
  14  -8   3   57.80    3.00
  14   8  -3   59.98    2.81
  14  -8  -3   57.69    2.51
 -14  -8   3   58.53    3.18
  14  -8  -3   57.41    2.70
  14   8   3   59.61    3.14
  15   8  -3    2.32    0.39
  15  -8   3    1.79    0.35
  15  -8   3    2.02    0.33
  15   8   3    1.47    0.25
  15  -8  -3    2.04    0.31
 -15  -8   3    2.67    0.42
  15  -8  -3    2.00    0.29
  16  -8   3   18.93    1.07
  16  -8   3   19.51    1.09
  16   8  -3   18.91    1.28
  16   8   3   19.31    1.04
 -16  -8   3   19.84    1.29
  16  -8  -3   20.71    1.25
  16  -8  -3   19.16    1.10
  17  -8   3    2.47    0.50
  17   8  -3    2.22    0.32
  17  -8  -3    2.16    0.27
 -17  -8   3    1.86    0.44
  17  -8  -3    2.22    0.45
  18   8  -3    7.90    0.75
  18  -8   3   10.12    0.69
  18  -8   3    7.84    0.72
  18  -8  -3    9.73    0.76
  18  -8  -3    9.63    0.64
  18   8   3   10.56    0.65
 -18  -8   3    9.43    0.93
  19  -8   3    1.02    0.48
  19  -8   3    0.66    0.24
  19   8  -3    1.06    0.33
  19  -8  -3    0.70    0.23
   0  -9   3    0.05    0.07
   0  -9  -3    0.07    0.23
   0  -9   3    0.08    0.16
   0  -9   3   -0.03    0.07
   1   9  -3    3.13    0.18
   1  -9   3    3.39    0.26
  -1   9   3    3.34    0.16
   1  -9   3    2.89    0.25
  -1  -9  -3    3.32    0.29
  -1   9   3    3.25    0.17
   1   9  -3    3.27    0.19
   1  -9  -3    3.04    0.23
  -1   9  -3    3.42    0.26
  -1  -9   3    3.35    0.24
   1  -9  -3    3.27    0.16
   1  -9  -3    3.20    0.15
  -2   9   3    8.12    0.39
   2  -9   3    8.18    0.43
   2  -9   3    9.02    0.51
  -2  -9  -3    8.03    0.44
   2   9  -3    8.99    0.50
  -2  -9   3    7.38    0.41
   2  -9  -3    9.68    0.52
  -2   9  -3    7.44    0.47
  -2  -9   3    7.30    0.42
   2  -9  -3    7.45    0.39
   2  -9  -3    8.65    0.44
  -3   9   3    1.55    0.14
   3   9  -3    1.62    0.14
   3  -9   3    2.12    0.14
  -3  -9  -3    1.98    0.10
   3  -9   3    1.93    0.22
   3  -9  -3    1.93    0.25
   3   9   3    1.96    0.09
   3   9   3    1.67    0.09
   3  -9  -3    1.81    0.13
  -3  -9   3    1.39    0.19
  -4  -9  -3   10.59    0.43
   4  -9   3   11.26    0.53
   4   9  -3   10.68    0.51
   4  -9   3   10.13    0.51
   4  -9  -3   11.20    0.56
  -4  -9   3   11.71    0.64
   4   9   3   10.86    0.53
   4   9   3   10.08    0.47
   4  -9  -3   11.40    0.54
  -4   9  -3   11.55    0.64
   5  -9   3   10.92    0.45
   5   9  -3   11.11    0.51
   5  -9   3   11.75    0.55
  -5  -9  -3   11.02    0.67
  -5  -9   3   12.01    0.61
   5   9   3   11.48    0.54
   5  -9  -3   10.64    0.50
   5  -9  -3   11.54    0.53
   5   9   3    9.89    0.78
  -5   9  -3   11.89    0.64
   6  -9   3   10.95    0.48
   6  -9   3   10.73    0.55
   6   9  -3   10.67    0.54
  -6  -9  -3   10.29    0.86
  -6   9  -3   11.09    0.58
   6  -9  -3   11.58    0.65
   6  -9  -3   11.71    0.66
  -6  -9   3    9.55    0.56
   6   9   3   11.70    0.55
   7   9  -3   23.22    1.00
   7  -9   3   22.85    0.95
   7  -9   3   21.49    0.99
  -7  -9   3   19.63    0.96
   7  -9  -3   21.39    0.98
   7   9   3   21.77    1.07
   7  -9  -3   22.11    1.02
   8  -9   3    7.40    0.41
   8   9  -3    7.04    0.53
   8  -9   3    7.73    0.36
   8   9   3    7.84    0.51
   8  -9  -3    7.44    0.39
  -8  -9   3    8.73    0.60
   8  -9  -3    8.09    0.54
   9  -9   3    0.43    0.31
   9   9  -3    0.24    0.18
   9  -9  -3    0.51    0.20
  -9  -9   3    0.38    0.25
   9   9   3    0.03    0.14
  10  -9   3    8.34    0.42
  10   9  -3    7.68    0.45
  10  -9   3    7.32    0.56
  10  -9  -3    8.19    0.49
  10   9   3    7.21    0.39
 -10  -9   3    7.53    0.55
  10  -9  -3    7.07    0.49
  11   9  -3   14.13    0.78
  11  -9   3   15.33    0.83
  11  -9   3   14.28    1.02
  11  -9  -3   14.48    0.67
 -11  -9   3   15.40    1.06
  11   9   3   14.96    0.87
  11  -9  -3   17.00    0.82
  12  -9   3    5.04    0.42
  12  -9   3    5.20    0.51
  12   9  -3    3.72    0.39
  12  -9  -3    4.14    0.41
  12   9   3    4.76    0.31
 -12  -9   3    5.27    0.48
  12  -9  -3    4.11    0.36
  13  -9   3    9.64    0.65
  13   9  -3    9.65    0.56
  13  -9   3    9.49    0.63
 -13  -9   3    9.06    0.64
  13  -9  -3    8.73    0.66
  13  -9  -3   10.56    0.61
  13   9   3    9.65    0.65
  14  -9   3    6.32    0.63
  14  -9   3    6.66    0.42
  14   9  -3    6.65    0.45
  14   9   3    7.98    0.46
 -14  -9   3    7.86    0.55
  14  -9  -3    6.38    0.55
  14  -9  -3    7.28    0.55
  15  -9   3    3.50    0.44
  15   9  -3    3.22    0.33
  15  -9   3    2.49    0.29
  15  -9  -3    3.09    0.37
  15   9   3    3.20    0.36
  15  -9  -3    2.33    0.27
 -15  -9   3    3.27    0.40
  16  -9   3   54.35    2.64
  16  -9   3   52.50    3.14
  16   9  -3   53.26    2.52
 -16  -9   3   48.58    3.70
  16  -9  -3   47.40    2.84
  16   9   3   49.03    2.59
  16  -9  -3   54.04    2.93
  17  -9   3    0.68    0.33
  17  -9   3    0.46    0.28
  17   9  -3    0.76    0.25
  17  -9  -3    0.95    0.32
 -17  -9   3    0.55    0.41
  17  -9  -3    1.25    0.31
  17   9   3    1.27    0.36
  18  -9   3    0.46    0.23
  18   9   3    0.57    0.30
  18  -9  -3    0.51    0.36
  19  -9   3    1.37    0.26
  19  -9   3    1.52    0.41
  19  -9  -3    1.22    0.32
  19   9   3    0.91    0.25
  19  -9  -3    1.23    0.28
   0 -10  -3  231.35   10.82
   0  10  -3  226.77   10.96
   0 -10   3  238.55    9.83
   0 -10   3  224.52   10.35
   1 -10   3   16.68    0.79
   1  10  -3   16.94    0.75
  -1  10   3   16.86    0.80
   1 -10   3   18.82    0.77
  -1 -10  -3   18.57    0.86
  -1  10   3   15.80    0.72
  -1  10  -3   16.31    0.85
   1 -10  -3   16.99    0.70
   1 -10  -3   17.28    0.66
   1 -10  -3   16.68    0.73
  -1 -10   3   16.64    0.85
  -1 -10   3   17.34    0.75
   2  10  -3   66.84    3.06
   2 -10   3   67.43    2.94
   2 -10   3   68.70    2.72
  -2  10   3   68.05    2.91
  -2  10   3   60.71    2.89
  -2 -10   3   67.06    3.03
   2 -10  -3   68.98    2.91
   2 -10  -3   68.78    2.98
  -2  10  -3   67.23    2.67
   3 -10   3    3.08    0.24
   3  10  -3    3.56    0.20
   3 -10   3    3.60    0.23
  -3  10   3    3.36    0.17
   3 -10  -3    3.44    0.30
   3 -10  -3    3.27    0.21
  -3 -10   3    2.62    0.24
   3 -10  -3    3.18    0.20
  -3  10  -3    3.07    0.19
  -4 -10  -3   70.98    2.91
   4 -10   3   75.28    3.27
   4 -10   3   71.39    3.73
   4  10  -3   71.92    3.10
  -4 -10   3   71.85    3.26
   4  10   3   70.92    2.91
   4 -10  -3   68.66    3.32
   4  10   3   67.47    3.32
  -4  10  -3   68.04    3.66
   4 -10  -3   70.46    2.77
  -5 -10  -3    2.84    0.14
   5  10  -3    3.52    0.26
   5 -10   3    3.21    0.20
   5  10   3    3.31    0.18
   5 -10  -3    3.40    0.23
  -5  10  -3    3.00    0.32
   5 -10  -3    3.05    0.31
   6 -10   3    0.55    0.25
   6 -10   3    0.92    0.17
  -6 -10  -3    0.74    0.09
   6  10  -3    0.55    0.17
  -6  10  -3    0.51    0.23
   6  10   3    0.67    0.12
   6  10   3    0.57    0.10
  -6 -10   3    0.81    0.20
   7  10  -3    0.94    0.16
   7 -10   3    0.99    0.26
   7  10   3    0.74    0.13
   7 -10  -3    0.58    0.14
  -7 -10   3    0.35    0.22
   7 -10  -3    0.54    0.19
   8  10  -3    7.29    0.43
   8 -10   3    7.32    0.46
   8 -10   3    6.88    0.49
   8 -10  -3    7.22    0.52
  -8  10  -3    6.79    0.56
   8 -10  -3    7.84    0.46
  -8 -10   3    7.05    0.40
   8  10   3    7.18    0.40
   9 -10   3    3.96    0.28
   9  10  -3    3.42    0.29
   9 -10   3    2.94    0.27
   9  10   3    3.83    0.31
   9 -10  -3    3.81    0.29
  -9 -10   3    3.55    0.34
  10 -10   3    0.68    0.28
  10 -10   3    0.99    0.19
  10  10  -3    0.48    0.15
  10 -10  -3    0.77    0.22
  10  10   3    0.89    0.18
  10 -10  -3    0.65    0.31
  11  10  -3    3.93    0.36
  11 -10   3    4.43    0.42
  11 -10   3    4.40    0.35
  11 -10  -3    3.70    0.47
 -11 -10   3    3.44    0.50
  11  10   3    4.05    0.32
  11 -10  -3    4.38    0.33
  12 -10   3   17.48    1.04
  12  10  -3   16.97    0.80
  12 -10   3   16.12    0.78
  12 -10  -3   17.66    0.81
 -12 -10   3   17.63    0.90
  12  10   3   17.30    0.92
  12 -10  -3   15.50    0.82
  13  10  -3    0.34    0.21
  13 -10   3    0.07    0.16
  13 -10   3    0.19    0.20
 -13 -10   3    0.28    0.31
  13 -10  -3    0.23    0.18
  13  10   3    0.37    0.18
  14  10  -3    0.94    0.23
  14 -10   3    1.12    0.31
  14 -10  -3    1.19    0.22
  14 -10  -3    1.45    0.26
 -14 -10   3    0.83    0.41
  15 -10   3    6.18    0.60
  15  10  -3    6.87    0.51
  15 -10   3    7.77    0.53
  15 -10  -3    8.04    0.66
  15  10   3    5.75    0.58
 -15 -10   3    6.42    0.69
  16 -10   3   52.60    3.28
  16 -10   3   50.16    3.86
  16  10  -3   52.03    3.16
  16  10   3   54.07    3.98
  16 -10  -3   50.94    3.40
  16 -10  -3   54.28    2.75
 -16 -10   3   53.15    3.66
  17 -10   3   12.68    1.02
  17  10  -3   12.57    0.85
  17 -10   3   12.39    0.84
  17 -10  -3   12.49    1.07
  17 -10  -3   11.63    0.98
  17  10   3   12.44    0.94
 -17 -10   3   11.23    1.08
  18 -10   3    4.45    0.42
  18  10  -3    4.08    0.36
  18 -10   3    2.90    0.49
  18  10   3    3.53    0.42
  18 -10  -3    4.70    0.46
  19 -10   3   -0.36    0.27
  19  10   3   -0.16    0.19
  19 -10  -3    0.09    0.29
   0 -11   3    0.08    0.08
   0 -11  -3   -0.07    0.14
   0 -11   3    0.14    0.35
   1  11  -3   46.04    2.07
  -1  11   3   42.69    2.05
   1 -11   3   45.95    1.91
  -1  11   3   43.68    2.02
   1 -11   3   46.43    1.87
   1 -11  -3   41.68    1.96
  -1  11  -3   44.28    2.02
  -1 -11   3   44.40    1.78
  -1 -11   3   46.21    1.99
   1 -11  -3   44.84    2.13
   1 -11  -3   45.91    1.92
  -2 -11  -3  304.48   12.70
   2 -11   3  296.40   12.29
  -2  11  -3  296.03   13.76
   2 -11  -3  298.45   11.31
  -2 -11   3  290.70   13.60
   3  11  -3    6.70    0.35
  -3  11   3    7.57    0.36
  -3  11   3    6.51    0.32
   3 -11   3    6.28    0.48
   3 -11   3    5.71    0.36
  -3  11  -3    7.13    0.43
   3 -11  -3    6.56    0.35
   3 -11  -3    6.19    0.31
  -3 -11   3    6.94    0.41
  -4 -11  -3    0.37    0.04
   4 -11   3    0.54    0.10
   4  11  -3    0.32    0.10
   4  11   3    0.41    0.04
   4  11   3    0.45    0.05
  -4 -11   3    0.52    0.16
  -4  11  -3    0.40    0.19
   4 -11  -3    0.49    0.07
   4 -11  -3    0.48    0.20
   5 -11   3   52.70    2.14
  -5 -11  -3   48.76    2.81
   5  11  -3   54.82    2.28
   5 -11   3   51.29    2.46
   5  11   3   53.38    2.46
   5  11   3   49.86    3.06
   5 -11  -3   51.90    2.25
  -5 -11   3   50.37    2.52
  -5  11  -3   51.65    2.66
   5 -11  -3   51.27    2.43
   6  11  -3   86.21    3.84
   6 -11   3   88.28    4.13
   6 -11   3   92.09    3.62
   6 -11  -3   87.34    4.02
  -6 -11   3   92.82    4.35
   6 -11  -3   87.66    3.67
   6  11   3   80.75    3.98
  -6  11  -3   89.31    4.97
   7 -11   3    7.06    0.44
   7 -11   3    7.39    0.42
   7  11  -3    6.79    0.40
  -7 -11   3    7.76    0.54
   7 -11  -3    6.97    0.41
   7 -11  -3    7.19    0.45
  -7  11  -3    6.28    0.45
   7  11   3    7.19    0.44
   8 -11   3    0.45    0.18
   8  11  -3    0.71    0.22
  -8 -11   3    0.45    0.17
   8 -11  -3    0.27    0.19
  -8  11  -3    0.36    0.19
   8  11   3    0.25    0.13
   9  11  -3   24.62    1.18
   9 -11   3   23.91    1.06
   9 -11   3   24.33    1.16
   9  11   3   25.08    1.28
   9 -11  -3   24.64    1.28
  -9 -11   3   25.25    1.33
  10  11  -3   30.02    1.26
  10 -11   3   28.39    1.21
  10 -11   3   27.38    1.38
  10 -11  -3   28.17    1.32
  10 -11  -3   29.38    1.21
 -10 -11   3   31.01    1.55
  10  11   3   27.87    1.68
  11  11  -3    0.91    0.25
  11 -11  -3    1.00    0.23
  11  11   3    0.86    0.19
  11 -11  -3    0.68    0.20
 -11 -11   3    1.42    0.32
  12  11  -3    2.40    0.28
  12 -11   3    2.38    0.31
  12  11   3    2.56    0.29
  12 -11  -3    2.01    0.37
 -12 -11   3    3.09    0.40
  12 -11  -3    2.30    0.29
  13 -11   3   11.11    0.74
  13 -11   3    8.07    0.63
  13  11  -3   11.21    0.65
  13 -11  -3    9.89    0.61
  13  11   3   10.03    0.68
 -13 -11   3    9.42    0.81
  13 -11  -3    8.86    0.67
  14 -11   3   12.21    0.67
  14  11  -3   11.06    0.71
  14 -11   3   12.25    0.67
  14 -11  -3   11.64    0.76
  14  11   3   11.61    0.80
  14 -11  -3   10.14    0.74
 -14 -11   3   10.63    0.79
  15  11  -3    1.38    0.21
  15 -11   3    1.57    0.36
  15  11   3    1.09    0.29
  15 -11  -3    1.17    0.26
  15 -11  -3    1.98    0.39
 -15 -11   3    1.44    0.43
  16  11  -3    0.36    0.18
  16 -11  -3    0.41    0.23
 -16 -11   3    0.35    0.39
  16  11   3   -0.23    0.22
  16 -11  -3    0.27    0.22
  17 -11   3   -0.24    0.23
  17  11  -3    0.15    0.17
  17  11   3    0.21    0.26
  18 -11   3    3.88    0.54
  18 -11   3    3.83    0.46
  18  11   3    4.84    0.54
  18 -11  -3    4.79    0.64
  18 -11  -3    4.91    0.60
 -18 -11   3    3.91    0.56
   0  12  -3    3.23    0.25
   0 -12   3    3.07    0.24
   0 -12  -3    3.38    0.29
   0 -12   3    2.68    0.27
  -1  12   3    3.88    0.18
   1 -12   3    3.47    0.35
  -1  12   3    3.89    0.17
  -1 -12  -3    4.15    0.27
   1  12  -3    3.55    0.30
   1 -12   3    3.38    0.28
  -1  12  -3    4.21    0.32
   1 -12  -3    4.05    0.37
   1 -12  -3    3.69    0.15
  -1 -12   3    3.77    0.30
   2 -12   3    8.42    0.48
  -2 -12  -3    8.78    0.58
   2  12  -3    8.09    0.83
  -2  12   3    8.25    0.40
   2 -12   3    9.84    1.06
  -2  12   3    7.71    0.34
  -2  12  -3    8.26    0.48
   2 -12  -3    7.95    0.42
   2 -12  -3    8.20    0.42
  -2 -12   3    8.95    0.64
   2 -12  -3    8.35    0.54
   3 -12   3   20.99    0.93
   3  12  -3   22.48    1.01
  -3  12   3   22.34    1.03
   3 -12   3   23.66    0.93
  -3  12   3   22.69    1.04
  -3 -12   3   21.61    0.95
   3 -12  -3   20.30    0.96
   3 -12  -3   20.41    1.17
  -3  12  -3   21.38    0.97
   4  12  -3    7.59    0.43
   4 -12   3    6.67    0.44
  -4  12   3    7.23    0.34
   4 -12   3    6.96    0.39
  -4 -12   3    5.90    0.34
   4 -12  -3    6.80    0.33
  -4  12  -3    6.11    0.40
   5 -12   3    9.54    0.48
   5  12  -3   10.23    0.48
   5 -12   3   10.98    0.51
  -5 -12   3    9.06    0.55
   5 -12  -3    9.73    0.50
   5 -12  -3   10.60    0.44
   5  12   3    8.95    0.46
   5  12   3   10.27    0.54
  -5  12  -3    9.70    0.73
   6  12  -3    6.75    0.38
   6 -12   3    5.73    0.51
   6 -12   3    6.62    0.42
  -6 -12   3    6.81    0.41
   6  12   3    5.83    0.28
   6  12   3    5.77    0.39
   6 -12  -3    6.39    0.40
  -6  12  -3    6.96    0.49
   7 -12   3   45.51    2.16
   7 -12   3   49.44    2.30
   7  12  -3   43.32    2.61
  -7 -12   3   44.23    2.28
   7  12   3   42.81    3.00
   7 -12  -3   42.69    2.19
  -7  12  -3   44.81    2.25
   8 -12   3   10.93    0.72
   8  12  -3   10.41    0.53
   8 -12   3    9.91    0.61
   8 -12  -3   11.94    0.64
  -8  12  -3   12.53    0.62
   8  12   3   10.67    0.50
  -8 -12   3    9.64    0.62
   8 -12  -3   11.01    0.59
   9 -12   3   19.13    1.01
   9 -12   3   20.82    0.96
   9  12  -3   20.99    0.98
  -9  12  -3   20.02    1.06
  -9 -12   3   20.46    1.19
   9 -12  -3   19.72    1.12
   9 -12  -3   20.84    1.08
   9  12   3   18.97    1.01
  10  12  -3   53.33    2.95
  10 -12   3   52.02    2.32
  10 -12   3   50.20    2.52
 -10 -12   3   52.68    2.34
  10 -12  -3   50.14    2.53
 -10  12  -3   56.51    2.76
  10  12   3   48.10    3.42
  11 -12   3    8.40    0.41
  11  12  -3    8.53    0.51
  11 -12   3    6.89    0.50
 -11 -12   3    6.83    0.53
  11  12   3    8.39    0.58
  11 -12  -3    8.45    0.63
  12 -12   3    0.37    0.23
  12 -12   3    0.31    0.19
  12  12  -3    0.72    0.23
  12 -12  -3    0.63    0.26
 -12 -12   3    0.70    0.24
  12 -12  -3   -0.04    0.24
  13  12  -3    9.74    0.60
  13 -12   3    8.87    0.60
  13 -12   3   10.45    0.61
 -13 -12   3    9.29    0.69
  13 -12  -3    9.81    0.72
  13 -12  -3    9.51    0.69
  13  12   3    9.59    0.75
  14 -12   3   21.97    1.65
  14 -12   3   24.12    1.04
  14  12  -3   22.70    1.43
  14  12   3   23.50    1.18
  14 -12  -3   21.27    1.35
 -14 -12   3   22.00    1.98
  14 -12  -3   21.44    1.24
  15 -12   3   12.87    1.02
  15  12  -3   14.49    0.89
  15 -12   3   12.78    1.02
  15 -12  -3   13.05    0.97
 -15 -12   3   11.38    1.19
  15 -12  -3   12.82    0.88
  15  12   3   13.59    0.69
  16 -12   3    0.98    0.31
  16 -12   3    0.87    0.33
 -16 -12   3    0.86    0.25
  16  12   3    0.45    0.25
  16 -12  -3    1.50    0.35
  16 -12  -3    0.68    0.37
  17 -12   3    0.56    0.28
  17  12  -3    0.28    0.18
  17 -12   3   -0.10    0.24
 -17 -12   3    0.14    0.23
  17 -12  -3    0.24    0.25
  17 -12  -3    0.13    0.26
  18 -12   3    6.02    0.61
  18 -12   3    5.94    0.71
  18  12  -3    5.93    0.68
  18 -12  -3    7.25    0.71
  18 -12  -3    6.53    0.62
   0 -13   3    0.02    0.11
   0  13  -3   -0.07    0.11
   1  13  -3    6.34    0.37
   1 -13   3    6.31    0.33
   1 -13   3    7.09    0.40
  -1 -13  -3    5.75    0.42
  -1 -13   3    6.89    0.34
  -1  13  -3    6.51    0.45
   1 -13  -3    5.95    0.38
  -2  13   3    0.22    0.06
  -2 -13  -3    0.36    0.21
   2 -13   3    0.05    0.17
  -2  13   3    0.24    0.08
   2 -13   3    0.30    0.14
   2 -13  -3    0.20    0.25
   2 -13  -3    0.33    0.06
  -2  13  -3    0.47    0.17
   3 -13   3    3.76    0.25
  -3  13   3    4.30    0.28
  -3  13   3    3.89    0.24
   3 -13   3    4.19    0.39
  -3 -13   3    4.42    0.29
  -3  13  -3    3.89    0.27
   3 -13  -3    3.95    0.29
  -4  13   3   51.20    2.68
   4 -13   3   58.77    2.19
   4 -13   3   55.03    2.94
   4  13  -3   55.39    3.11
  -4 -13   3   58.48    2.73
   4 -13  -3   54.22    2.93
  -4  13  -3   55.06    2.67
   5 -13   3   13.66    0.76
  -5  13   3   16.17    0.81
   5 -13   3   14.92    0.73
   5  13  -3   15.91    0.76
   5 -13  -3   15.79    0.67
  -5  13  -3   13.92    0.91
   5  13   3   15.87    0.71
   5 -13  -3   14.29    0.89
  -5 -13   3   15.06    0.79
   5  13   3   14.51    0.71
   6 -13   3    0.17    0.19
   6 -13   3    0.12    0.19
   6  13  -3   -0.04    0.11
   6  13   3    0.09    0.06
   6 -13  -3    0.15    0.11
   6 -13  -3   -0.12    0.19
   7 -13   3   -0.14    0.12
   7  13  -3    0.30    0.15
   7 -13   3    0.46    0.27
  -7 -13   3    0.06    0.22
  -7  13  -3    0.38    0.24
   7  13   3    0.01    0.08
   8 -13   3   69.92    2.99
   8  13  -3   71.35    4.28
   8 -13  -3   70.74    3.15
   8 -13  -3   69.34    4.81
  -8  13  -3   70.65    3.91
   8  13   3   72.49    3.37
  -8 -13   3   75.19    3.62
   9  13  -3    9.18    0.53
   9 -13   3    8.81    0.56
   9 -13  -3    8.58    0.57
   9  13   3    8.87    0.66
  -9 -13   3    8.46    0.64
  -9  13  -3    8.87    0.66
  10 -13   3    0.12    0.32
  10  13  -3    0.31    0.17
  10 -13   3    0.03    0.16
 -10 -13   3   -0.04    0.27
  10 -13  -3    0.27    0.24
  10 -13  -3    0.33    0.14
  10  13   3    0.11    0.12
  11 -13   3    2.12    0.30
  11  13  -3    1.95    0.31
  11 -13  -3    2.82    0.35
 -11 -13   3    2.07    0.33
 -11  13  -3    2.31    0.43
  11  13   3    2.33    0.22
  12  13  -3   98.53    4.34
  12 -13   3   96.72    5.00
  12 -13   3   93.67    5.63
 -12 -13   3   95.33    8.84
  12 -13  -3   94.61    5.95
  12  13   3   89.71    8.02
 -12  13  -3   94.93    5.47
  12 -13  -3   96.49    4.80
  13 -13   3    7.46    0.50
  13  13  -3    7.96    0.52
  13 -13   3    9.63    0.60
  13  13   3    7.75    0.68
 -13 -13   3    8.30    0.80
  13 -13  -3    8.53    0.57
 -13  13  -3    8.23    0.82
  13 -13  -3    7.60    0.52
  14  13  -3   -0.22    0.23
  14 -13   3   -0.16    0.33
 -14 -13   3    0.20    0.25
  14 -13  -3    0.04    0.20
  14 -13  -3    0.16    0.20
  15  13  -3    0.01    0.24
  15 -13   3    0.12    0.20
  15 -13   3   -0.33    0.21
  15 -13  -3    0.14    0.34
  15 -13  -3    0.18    0.23
  16  13  -3    6.53    0.93
  16 -13   3    7.63    0.77
  16 -13   3    5.69    0.59
  16 -13  -3    6.49    0.50
  16 -13  -3    6.74    0.59
  17 -13   3    3.10    0.41
  17 -13   3    3.06    0.41
  17  13  -3    3.30    0.50
  17 -13  -3    3.88    0.48
  17 -13  -3    3.57    0.47
   0 -14   3  147.59    6.03
   0 -14  -3  150.32    6.17
   0  14  -3  154.31    7.49
   0 -14   3  137.36    8.81
   1 -14   3    1.82    0.20
   1 -14   3    1.64    0.32
   1  14  -3    1.54    0.12
  -1 -14  -3    2.22    0.27
  -1 -14   3    1.62    0.30
   1 -14  -3    1.50    0.23
  -1  14  -3    1.95    0.19
  -1 -14   3    1.87    0.19
  -2 -14  -3   45.78    2.32
  -2  14   3   44.78    2.20
  -2  14   3   42.01    2.41
   2  14  -3   47.23    1.90
   2 -14   3   46.59    1.85
   2 -14   3   45.93    2.11
  -2  14  -3   43.41    2.15
  -2 -14   3   45.32    2.72
   3  14  -3    7.49    0.45
  -3  14   3    6.82    0.50
   3 -14   3    7.71    0.38
   3 -14   3    7.14    0.45
  -3  14  -3    7.00    0.57
  -3 -14   3    6.60    0.55
   3 -14  -3    7.08    0.44
   4  14  -3   30.13    1.32
  -4  14   3   29.41    2.50
   4 -14   3   30.59    1.76
  -4 -14   3   31.68    2.17
   4 -14  -3   30.15    2.66
  -4  14  -3   30.97    1.82
  -5  14   3    5.01    0.42
   5 -14   3    5.92    0.38
   5 -14   3    5.49    0.38
   5  14  -3    5.51    0.30
  -5 -14   3    5.98    0.39
   5 -14  -3    5.12    0.35
  -5  14  -3    5.38    0.37
   6  14  -3    7.49    0.57
   6 -14   3    8.44    0.44
  -6  14   3    9.25    0.70
   6 -14  -3    9.31    0.57
   6 -14  -3    7.41    0.59
  -6 -14   3    7.80    0.71
  -6  14  -3    7.19    0.47
   7 -14   3   -0.19    0.22
   7 -14   3    0.24    0.25
  -7  14   3    0.04    0.15
   7  14  -3   -0.14    0.09
   7 -14  -3   -0.02    0.18
   7 -14  -3    0.25    0.16
  -7 -14   3   -0.03    0.18
  -7  14  -3    0.15    0.16
   8 -14   3    9.32    0.67
   8 -14   3    9.66    0.62
   8  14  -3   10.00    0.73
  -8 -14   3   10.41    0.83
   8 -14  -3   10.49    0.55
  -8  14  -3    9.82    0.71
   9 -14   3   21.17    1.39
   9  14  -3   20.04    1.35
   9 -14   3   20.70    1.00
   9 -14  -3   20.13    1.22
  -9  14  -3   21.62    1.25
  -9 -14   3   20.04    1.13
  10 -14   3   25.17    1.19
  10  14  -3   26.27    1.53
  10 -14   3   27.48    1.18
  10 -14  -3   26.17    1.99
 -10 -14   3   27.25    1.93
 -10  14  -3   23.25    1.51
  10 -14  -3   27.28    1.22
  11 -14   3   -0.51    0.30
  11 -14   3   -0.05    0.16
  11  14  -3   -0.03    0.13
 -11 -14   3    0.40    0.28
 -11  14  -3    0.39    0.32
  11 -14  -3   -0.22    0.14
  11 -14  -3    0.14    0.37
  12 -14   3    0.09    0.33
  12  14  -3    0.15    0.26
  12 -14   3    0.11    0.24
  12 -14  -3    0.08    0.22
  12 -14  -3    0.39    0.31
 -12  14  -3    0.17    0.32
  13 -14   3   12.06    0.67
  13  14  -3   10.37    1.03
  13 -14   3   12.62    0.73
 -13  14  -3   12.20    0.79
  13 -14  -3   11.52    0.82
  13 -14  -3   12.32    0.92
  14 -14   3   13.89    0.94
  14 -14   3   13.26    1.08
  14  14  -3   13.72    1.25
  14 -14  -3   13.07    0.99
 -14  14  -3   13.45    1.07
  14 -14  -3   12.74    1.03
  15 -14   3    0.11    0.21
  15 -14   3    0.31    0.31
  15 -14  -3    0.32    0.29
 -15  14  -3   -0.12    0.25
  15 -14  -3   -0.25    0.30
  16 -14   3    0.47    0.22
  16 -14   3    0.73    0.37
  16 -14  -3    0.19    0.37
  16 -14  -3    0.64    0.32
 -16  14  -3    0.85    0.30
  17 -14   3    4.97    0.56
  17 -14  -3    2.85    0.61
  17 -14  -3    3.71    0.43
 -17  14  -3    4.00    0.60
   0  15  -3    0.33    0.26
   0 -15   3    0.22    0.14
   0 -15   3   -0.04    0.20
   1 -15   3    0.24    0.13
   1 -15   3    0.08    0.21
  -1 -15  -3    0.18    0.21
  -1 -15   3    0.21    0.12
   1 -15  -3    0.45    0.32
  -1  15  -3    0.20    0.16
   2 -15   3  117.71    4.68
  -2 -15  -3  115.92    4.95
   2 -15   3  116.38    6.70
  -2  15  -3  114.03    4.80
  -2 -15   3  114.59    4.82
   3  15  -3    9.71    0.51
  -3  15   3    8.12    0.80
   3 -15   3    8.51    0.51
   3 -15  -3    9.22    0.51
  -3 -15   3    9.26    0.82
  -3  15  -3    8.96    0.47
   4 -15   3    0.58    0.22
   4  15  -3    0.73    0.14
   4 -15   3    0.64    0.18
  -4  15  -3    0.71    0.15
  -4 -15   3    0.88    0.12
   5 -15   3    7.30    0.61
   5  15  -3    7.80    0.41
  -5  15   3    7.05    0.55
   5 -15  -3    7.74    0.40
  -5  15  -3    8.12    0.43
   6 -15   3    5.29    0.38
  -6  15   3    4.91    0.40
   6  15  -3    5.23    0.32
   6 -15  -3    5.74    0.46
  -6  15  -3    4.88    0.39
  -7  15   3    3.38    0.36
   7  15  -3    2.97    0.28
   7 -15   3    3.00    0.24
  -7  15  -3    2.74    0.36
   7 -15  -3    3.07    0.35
   7 -15  -3    2.64    0.22
   8  15  -3    2.26    0.23
   8 -15   3    2.48    0.38
   8 -15   3    1.43    0.26
  -8  15   3    1.93    0.28
  -8  15  -3    1.34    0.23
   8 -15  -3    1.84    0.24
   9  15  -3    4.94    0.36
   9 -15   3    4.64    0.33
   9 -15   3    3.86    0.33
   9 -15  -3    3.78    0.35
  -9  15  -3    5.09    0.47
  10 -15   3    1.56    0.32
  10  15  -3    1.26    0.17
  10 -15   3    1.96    0.35
 -10  15  -3    1.85    0.31
  10 -15  -3    2.09    0.31
  10 -15  -3    1.53    0.21
  11  15  -3    3.31    0.27
  11 -15   3    3.40    0.38
 -11  15  -3    2.55    0.42
  11 -15  -3    3.74    0.40
  11 -15  -3    3.69    0.46
  12 -15   3   12.33    0.85
  12 -15   3   11.89    0.67
  12 -15  -3   10.70    0.96
  12 -15  -3   10.81    0.84
 -12  15  -3   12.14    0.98
  13 -15   3    0.21    0.29
  13 -15   3    0.80    0.34
 -13  15  -3    0.29    0.26
  13 -15  -3    0.22    0.24
  14 -15   3    2.50    0.36
  14 -15   3    2.20    0.40
  14 -15  -3    2.87    0.46
 -14  15  -3    2.21    0.48
  14 -15  -3    2.42    0.30
  15 -15   3    1.82    0.33
  15 -15  -3    1.32    0.34
 -15  15  -3    1.35    0.33
  16 -15   3    0.82    0.27
 -16  15  -3    0.76    0.43
  16 -15  -3    0.81    0.37
   0 -16  -3  150.35    7.03
   1 -16   3    0.63    0.23
   1  16  -3    0.33    0.11
  -1  16  -3    0.47    0.14
   2  16  -3    0.15    0.15
   2 -16   3    0.14    0.25
  -2 -16  -3   -0.03    0.29
  -2  16  -3    0.26    0.18
   3  16  -3    0.30    0.10
   3 -16   3    0.33    0.15
   4 -16   3   30.13    2.35
   4  16  -3   31.15    1.52
   4 -16  -3   31.21    1.40
  -4  16  -3   29.39    2.74
   5  16  -3    1.75    0.18
   5 -16   3    1.82    0.21
   5 -16   3    1.58    0.25
  -5  16  -3    1.71    0.26
   6 -16   3   16.98    0.92
  -6  16   3   14.80    1.18
   6 -16   3   15.66    1.04
   6 -16  -3   17.08    0.85
   7 -16   3    2.56    0.25
   7 -16   3    3.44    0.31
  -7  16   3    3.19    0.45
  -7  16  -3    3.42    0.33
  -8  16   3   12.80    1.39
   8 -16   3   11.90    0.83
   8 -16   3   13.69    0.79
   8 -16  -3   13.76    0.72
  -8  16  -3   14.10    0.91
   9 -16   3    1.09    0.23
   9 -16   3    0.96    0.20
  -9  16  -3    1.53    0.35
  10 -16   3    5.35    0.53
 -10  16   3    4.82    0.49
  10 -16  -3    5.86    0.45
 -10  16  -3    4.64    0.61
  11 -16   3    2.77    0.36
  11 -16   3    3.22    0.39
 -11  16   3    3.33    0.54
  11 -16  -3    3.92    0.40
 -11  16  -3    3.24    0.58
  12 -16   3    0.01    0.35
  12 -16  -3    0.28    0.21
  13 -16   3    7.85    0.75
  13 -16  -3    7.66    0.69
 -13  16  -3    7.93    1.00
  14 -16   3    3.74    0.48
  14 -16   3    4.66    0.46
 -14  16  -3    5.21    0.60
  14 -16  -3    5.39    0.57
  15 -16   3    1.05    0.24
 -15  16  -3    0.89    0.33
  15 -16  -3    1.10    0.30
   0 -17  -3    0.18    0.35
   1 -17   3    1.26    0.30
   1 -17  -3    1.16    0.25
   2 -17   3    3.28    0.44
  -2  17  -3    2.38    0.31
   2 -17  -3    2.64    0.35
   3 -17   3    3.13    0.30
   3 -17  -3    3.12    0.40
  -3  17  -3    2.55    0.29
   4 -17   3    6.09    0.40
  -4  17  -3    5.82    0.45
   5 -17  -3    5.28    0.43
  -5  17  -3    5.18    0.41
   6 -17   3    2.59    0.27
  -6  17  -3    2.64    0.28
   7 -17   3    1.20    0.23
  -7  17  -3    1.37    0.27
   7 -17  -3    1.05    0.24
   8 -17   3   73.51    3.91
  -8  17  -3   79.42    3.82
   8 -17  -3   77.78    3.29
   9 -17   3    0.49    0.27
  -9  17  -3    0.17    0.20
   9 -17  -3    0.56    0.31
  10 -17   3   16.27    0.95
  10 -17  -3   15.16    0.96
 -10  17  -3   14.34    1.55
  11 -17   3    0.31    0.32
  11 -17  -3   -0.12    0.23
  12 -17   3   40.91    2.69
 -12  17  -3   40.97    2.32
  12 -17  -3   41.31    2.80
 -13  17  -3    0.04    0.38
  13 -17  -3   -0.05    0.21
  14 -17   3    2.07    0.41
   0 -18  -3    9.05    0.63
   1 -18   3    7.85    0.59
  -1 -18  -3    6.68    0.56
   1 -18  -3    6.66    0.53
   2 -18   3   35.79    1.50
   2 -18  -3   32.86    1.62
   3 -18   3    3.47    0.31
   3 -18  -3    4.71    0.44
   4 -18   3    1.83    0.30
   4 -18  -3    2.10    0.45
   5 -18   3    3.04    0.32
   5 -18  -3    2.81    0.35
   6 -18   3    6.10    0.46
   6 -18  -3    6.61    0.44
   7 -18   3    2.05    0.33
   7 -18  -3    1.96    0.30
   8 -18   3    1.30    0.25
   8 -18  -3    1.94    0.40
   9 -18   3    6.78    0.60
   9 -18  -3    6.39    0.54
  10 -18   3   70.59    4.67
  10 -18  -3   64.65    4.30
  11 -18   3    5.75    0.59
  11 -18  -3    5.21    0.66
  12 -18   3    0.05    0.26
  12 -18  -3    0.13    0.22
  13 -18   3    0.73    0.41
  13 -18  -3   -0.18    0.26
   0 -19  -3    0.14    0.20
   1 -19   3   35.47    2.04
  -1 -19  -3   38.52    2.12
   1 -19  -3   37.95    1.98
   2 -19  -3   87.95    3.52
   3 -19   3    1.78    0.44
   3 -19  -3    1.38    0.35
   4 -19   3    6.01    0.56
   4 -19  -3    5.91    0.55
   5 -19   3    2.38    0.35
   5 -19  -3    2.44    0.35
   6 -19   3   23.84    1.57
   6 -19  -3   24.59    1.46
   7 -19   3    0.01    0.24
   7 -19  -3    0.30    0.25
   8 -19   3    4.72    0.66
   8 -19  -3    5.40    0.48
   9 -19   3    0.03    0.23
   9 -19  -3   -0.06    0.24
  10 -19   3    2.04    0.31
  10 -19  -3    1.97    0.40
  11 -19   3    0.82    0.26
  11 -19  -3    0.77    0.24
  12 -19   3    0.92    0.39
  12 -19  -3    0.97    0.25
   0 -20  -3  107.43    5.32
   1 -20   3    0.66    0.39
   1 -20  -3    0.34    0.32
   2 -20   3    0.65    0.28
   2 -20  -3    0.75    0.26
   3 -20   3    5.17    0.48
   3 -20  -3    4.88    0.39
   4 -20   3   16.59    1.03
   4 -20  -3   13.70    1.15
   5 -20   3    0.68    0.25
   6 -20   3    1.42    0.33
   6 -20  -3    1.94    0.34
   8 -20   3    7.94    0.65
   8 -20  -3    8.70    0.66
   9 -20   3    0.58    0.26
   9 -20  -3    0.83    0.30
  10 -20   3    2.53    0.49
  10 -20  -3    3.42    0.42
  11 -20   3    0.02    0.22
  11 -20  -3    0.63    0.33
   2 -21   3    8.61    0.80
   2 -21  -3    9.92    0.73
   3 -21   3    0.07    0.25
   3 -21  -3   -0.11    0.30
   4 -21   3   -0.19    0.29
   4 -21  -3    0.21    0.24
   5 -21   3    1.85    0.53
   5 -21  -3    2.09    0.45
   6 -21   3    2.30    0.33
   7 -21   3    0.93    0.26
   7 -21  -3    1.19    0.31
   8 -21   3    8.78    0.74
   8 -21  -3    7.38    0.74
   9 -21   3    0.21    0.39
   9 -21  -3   -0.17    0.36
   1 -22  -3    4.50    0.52
   2 -22   3    2.39    0.37
   3 -22   3    7.19    0.68
   3 -22  -3    9.25    0.80
   4 -22   3    0.61    0.41
   4 -22  -3    0.71    0.31
   5 -22   3    8.63    0.75
   5 -22  -3    7.36    0.70
   6 -22   3   23.64    2.02
   6 -22  -3   25.79    1.52
   7 -22   3    0.06    0.27
   7 -22  -3    1.07    0.30
   8 -22  -3    0.72    0.38
   1 -23  -3   -0.02    0.27
   2 -23  -3    1.20    0.44
   3 -23  -3   -0.31    0.28
   4 -23   3    1.64    0.37
   5 -23   3    2.62    0.36
   5 -23  -3    3.40    0.45
   1   0   4    1.90    0.15
  -1   0   4    1.82    0.12
  -1   0  -4    2.02    0.17
   1   0  -4    2.12    0.20
  -1   0   4    1.91    0.15
   1   0   4    1.84    0.20
  -1   0  -4    1.57    0.11
  -2   0   4    1.27    0.20
   2   0  -4    1.08    0.18
  -2   0  -4    1.21    0.16
  -2   0  -4    1.76    0.19
  -2   0   4    1.72    0.25
   2   0   4    1.55    0.12
   2   0   4    1.46    0.31
   2   0  -4    1.19    0.19
   2   0   4    1.55    0.22
   3   0   4   14.84    0.67
  -3   0   4   12.35    0.56
  -3   0  -4   12.26    0.63
  -3   0   4   13.93    0.58
   3   0  -4   12.92    0.55
   3   0  -4   14.06    0.71
  -4   0   4  194.17    9.85
  -4   0  -4  201.44    9.47
   4   0  -4  202.72    9.28
  -4   0   4  205.42    9.29
   5   0  -4  103.12    4.35
   5   0   4   95.53    4.22
  -5   0   4   96.42    4.42
   6   0   4   60.86    2.44
  -6   0   4   61.01    2.51
   6   0  -4   59.98    2.58
  -7   0   4   55.94    2.93
   7   0   4   53.67    2.21
   7   0  -4   51.90    2.41
   8   0   4   25.66    1.18
  -8   0   4   24.46    1.26
   8   0  -4   30.75    1.21
  -9   0   4    0.17    0.36
   9   0   4    0.32    0.16
  10   0  -4    2.41    0.28
  10   0   4    3.01    0.23
 -11   0   4   14.46    0.90
  11   0   4   16.48    0.74
  11   0  -4   15.18    0.82
  12   0   4  101.25    4.35
 -12   0   4  100.31    4.60
  12   0  -4  103.80    4.22
 -13   0   4    0.27    0.46
  13   0   4    0.34    0.29
  14   0   4    0.01    0.24
 -14   0   4    0.55    0.36
  14   0  -4    0.19    0.36
 -15   0   4    1.20    0.48
  15   0   4    0.50    0.36
  15   0  -4    0.86    0.27
  16   0  -4   34.96    2.00
 -16   0   4   39.05    2.12
  16   0   4   42.00    2.09
  17   0  -4   11.22    0.60
  17   0   4   10.36    0.64
 -17   0   4    9.95    0.79
  17   0   4    9.83    0.62
  18   0  -4   20.44    1.31
 -18   0   4   19.05    1.46
  18   0   4   20.93    1.30
  18   0   4   22.32    1.11
  19   0   4    0.65    0.40
  19   0  -4    0.07    0.28
  19   0   4    0.42    0.33
  20   0   4   81.46    6.14
  20   0   4   81.91    7.50
  20   0  -4   85.01    6.30
  21   0   4   -0.21    0.19
  21   0  -4   -0.13    0.28
  21   0  -4    0.28    0.31
   0  -1  -4    0.05    0.08
   0   1   4    0.06    0.13
   0   1   4    0.12    0.08
   0  -1   4    0.04    0.07
   0  -1  -4    0.06    0.03
   0  -1  -4    0.13    0.16
   0   1  -4    0.02    0.10
   1   1  -4   15.20    0.73
   1  -1   4   14.63    0.98
   1  -1   4   14.71    0.71
  -1   1   4   14.53    0.67
  -1  -1  -4   15.92    0.69
   1  -1   4   14.89    0.62
  -1  -1  -4   14.66    0.66
  -1   1   4   14.44    0.70
   1   1  -4   14.21    0.94
  -1  -1   4   14.16    0.66
   1   1   4   15.13    0.66
   1   1   4   13.81    0.85
  -1   1  -4   14.20    0.64
  -1   1  -4   14.27    0.67
   1  -1  -4   14.12    0.59
   1   1   4   14.96    0.67
  -1   1  -4   14.96    0.68
  -1  -1   4   13.16    0.65
   1  -1  -4   14.60    0.65
   2  -1   4  180.21    8.22
  -2  -1  -4  177.61    7.64
   2  -1   4  162.81    8.85
  -2   1   4  176.56    7.89
   2   1  -4  176.80    7.71
   2   1  -4  174.43    7.65
  -2   1  -4  183.19    9.04
   2  -1  -4  173.60    7.33
   2  -1  -4  182.00    7.84
  -2  -1   4  181.76    7.98
   3  -1   4   71.95    3.35
  -3   1   4   75.06    4.47
  -3   1   4   69.92    3.31
   3   1  -4   73.93    3.05
  -3  -1  -4   70.67    3.89
   3   1  -4   65.82    2.85
   3  -1   4   66.29    3.33
  -3  -1   4   72.48    3.81
   3  -1  -4   71.91    3.20
  -3   1  -4   69.38    2.94
   3  -1  -4   69.21    3.14
   3   1   4   71.62    3.29
  -3   1  -4   71.46    3.34
  -3  -1   4   66.85    3.45
  -4   1   4  167.18    6.63
  -4   1   4  176.65    8.55
   4   1  -4  177.99    7.57
   4  -1   4  169.77    7.08
   4  -1  -4  168.11    7.41
   4   1   4  178.92    7.26
   4  -1  -4  158.79    7.30
   5  -1   4   24.12    1.99
   5   1  -4   26.05    1.21
  -5   1   4   25.70    1.09
   5  -1   4   25.61    1.15
  -5  -1   4   26.76    1.20
   5  -1  -4   24.18    1.21
   5   1   4   27.77    1.23
   6  -1   4  239.94   10.14
  -6   1   4  254.64   11.60
   6   1  -4  226.77    9.50
   6  -1  -4  243.59   10.26
  -6  -1   4  233.31   10.44
  -7   1   4    5.19    0.51
   7   1  -4    4.57    0.32
   7  -1   4    5.11    0.42
  -7  -1   4    5.64    0.45
   7  -1  -4    5.72    0.31
   7   1   4    5.48    0.29
  -8   1   4    1.74    0.36
   8  -1   4    1.76    0.26
   8   1  -4    1.67    0.20
  -8  -1   4    2.24    0.38
   8   1   4    1.75    0.23
   9  -1   4   21.70    0.94
   9   1  -4   22.41    1.06
  -9   1   4   23.39    1.02
   9   1   4   23.25    0.98
   9  -1  -4   21.29    1.01
  -9  -1   4   22.64    0.97
  10  -1   4    0.54    0.18
  10   1  -4    0.22    0.23
 -10   1   4    0.09    0.28
  10  -1  -4    0.52    0.19
 -10  -1   4   -0.17    0.35
  10   1   4    0.36    0.16
  11  -1   4    1.75    0.25
  11   1  -4    1.62    0.34
 -11   1   4    1.84    0.38
 -11  -1   4    1.69    0.45
  11   1   4    1.47    0.22
  11  -1  -4    1.34    0.35
  12  -1   4   26.71    1.14
  12   1  -4   27.31    1.37
 -12   1   4   27.61    1.42
 -12  -1   4   29.59    1.37
  12   1   4   27.21    1.21
  12  -1  -4   26.18    1.28
 -13   1   4    1.26    0.46
  13   1  -4    1.31    0.33
  13  -1   4    1.24    0.30
  13   1   4    2.10    0.47
  13  -1  -4    1.64    0.30
 -13  -1   4    2.25    0.53
  14   1  -4    4.70    0.53
 -14   1   4    5.52    0.52
  14  -1   4    4.83    0.55
  14  -1   4    4.17    0.34
  14  -1  -4    4.93    0.52
  14   1   4    5.49    0.38
 -14  -1   4    3.75    0.50
  15  -1   4    0.65    0.23
  15   1  -4    0.95    0.40
 -15   1   4    0.99    0.49
 -15  -1   4    0.98    0.29
  16  -1   4    7.96    0.60
  16  -1   4    6.40    0.60
  16   1  -4    7.35    0.62
 -16   1   4    8.81    0.64
 -16  -1   4    7.83    0.75
  16  -1  -4    7.40    0.69
  16   1   4    8.29    0.70
  17   1  -4    1.19    0.36
  17  -1   4    1.25    0.42
  17  -1   4    1.05    0.29
  17   1   4    1.21    0.25
 -17  -1   4    1.50    0.34
  17  -1  -4    1.03    0.41
  18  -1   4    1.79    0.29
  18  -1   4    1.39    0.25
  18   1   4    1.65    0.28
  19   1  -4    9.73    0.76
  19  -1   4   11.25    1.07
  19  -1   4   10.41    0.81
  19   1   4   10.87    0.85
  19   1   4   10.45    1.03
  19  -1  -4   10.85    0.95
  19  -1  -4   11.56    0.81
  20  -1   4   18.32    1.63
  20  -1   4   19.56    1.47
  20   1  -4   22.29    1.80
  20   1   4   20.28    1.35
  20  -1  -4   19.59    1.32
  20  -1  -4   22.03    1.34
  20   1   4   19.95    1.63
  21  -1   4    1.34    0.36
  21  -1   4    1.11    0.35
  21   1   4    1.48    0.39
  21   1   4    1.41    0.28
  21  -1  -4    0.94    0.39
   0   2  -4    1.30    0.22
   0   2  -4    1.31    0.13
   0  -2   4    1.39    0.20
   0  -2  -4    1.44    0.10
   0   2   4    1.23    0.10
   0   2  -4    1.34    0.14
   0  -2  -4    1.29    0.12
   0   2   4    1.60    0.12
   0  -2  -4    1.43    0.13
   1  -2   4    2.24    0.16
   1  -2   4    1.94    0.12
   1   2  -4    2.49    0.16
  -1  -2  -4    2.22    0.12
  -1   2   4    2.14    0.15
  -1  -2  -4    2.28    0.13
  -1   2   4    2.09    0.14
   1   2  -4    2.09    0.15
   1  -2   4    2.56    0.17
  -1  -2  -4    2.39    0.14
   1  -2  -4    1.94    0.13
   1   2   4    2.27    0.12
   1  -2  -4    2.07    0.14
  -1   2  -4    2.01    0.11
  -1  -2   4    2.17    0.20
  -1   2  -4    2.25    0.20
  -1   2  -4    2.01    0.21
   1   2   4    2.08    0.11
   1  -2  -4    2.53    0.16
   1   2   4    1.91    0.14
   2  -2   4    1.81    0.17
  -2  -2  -4    1.77    0.13
  -2   2   4    1.88    0.19
   2  -2   4    1.72    0.13
  -2   2   4    1.28    0.12
  -2  -2  -4    1.71    0.17
   2  -2   4    1.41    0.19
   2   2  -4    1.28    0.15
   2   2  -4    1.44    0.16
  -2   2  -4    1.81    0.14
   2   2   4    1.77    0.12
   2  -2  -4    1.33    0.13
   2  -2  -4    1.38    0.14
  -2  -2   4    1.86    0.25
  -2  -2   4    1.61    0.17
   2  -2  -4    1.81    0.17
  -2   2  -4    1.75    0.26
  -2   2  -4    1.57    0.18
   3   2  -4    4.04    0.32
  -3  -2  -4    4.12    0.20
  -3   2   4    3.53    0.21
   3   2  -4    3.88    0.30
   3  -2   4    3.81    0.28
   3  -2   4    4.16    0.17
  -3   2   4    3.41    0.28
  -3  -2   4    3.81    0.25
   3   2   4    4.38    0.24
  -3   2  -4    3.96    0.23
   3  -2  -4    3.54    0.20
  -3   2  -4    4.19    0.27
  -3  -2   4    3.82    0.24
   3  -2  -4    3.97    0.25
  -3   2  -4    4.01    0.24
   4   2  -4    0.31    0.15
   4  -2   4    0.50    0.07
  -4   2   4    0.38    0.19
   4  -2   4    0.61    0.11
  -4   2   4    0.57    0.11
  -4  -2  -4    0.44    0.07
   4  -2  -4    0.64    0.12
   4  -2  -4    0.62    0.16
  -4  -2   4    0.62    0.16
   4   2   4    0.34    0.15
   5  -2   4  133.60    5.88
   5   2  -4  132.74    6.45
   5  -2   4  135.09    5.89
  -5   2   4  134.39    5.86
  -5  -2   4  140.79    5.78
   5   2   4  139.82    5.66
   5  -2  -4  134.22    5.94
   7   2  -4   95.18    4.30
  -7   2   4   90.34    3.62
   7  -2   4   89.07    3.71
   7  -2   4   93.16    3.86
   7   2   4   92.25    3.71
  -7  -2   4   92.05    3.86
   7  -2  -4   90.27    3.79
   8  -2   4    3.48    0.37
   8   2  -4    2.71    0.26
   8  -2   4    3.81    0.25
  -8   2   4    2.76    0.34
  -8  -2   4    2.54    0.32
   8   2   4    3.36    0.23
   8  -2  -4    3.50    0.28
   9   2  -4    0.21    0.22
  -9   2   4    0.30    0.28
   9  -2  -4    0.27    0.25
  -9  -2   4   -0.08    0.22
  10   2  -4  379.18   16.24
  10  -2   4  384.65   15.46
  10  -2   4  389.34   15.49
 -10   2   4  381.80   17.74
  10  -2  -4  394.31   15.85
  10   2   4  371.86   15.49
  11  -2   4   45.50    1.89
  11  -2   4   43.30    1.92
  11   2  -4   45.85    1.88
 -11   2   4   44.43    2.45
  11   2   4   42.29    1.88
  11  -2  -4   43.73    1.94
 -11  -2   4   47.59    2.70
  12  -2   4    5.10    0.36
  12   2  -4    4.66    0.40
 -12   2   4    6.03    0.55
  12  -2   4    5.62    0.44
  12   2   4    5.78    0.37
  12  -2  -4    6.17    0.39
  13  -2   4    5.76    0.40
  13   2  -4    5.50    0.56
  13  -2   4    4.25    0.31
 -13   2   4    3.85    0.60
  13  -2  -4    5.32    0.40
 -13  -2   4    4.65    0.63
  13   2   4    5.26    0.50
  14  -2   4   72.02    2.88
 -14   2   4   66.64    3.00
  14   2  -4   68.91    2.81
  14  -2   4   69.43    2.93
  14  -2  -4   67.05    2.81
  14   2   4   69.74    3.08
 -14  -2   4   73.62    3.38
  15  -2   4    3.46    0.36
 -15   2   4    3.81    0.59
  15  -2   4    3.88    0.40
  15   2  -4    3.97    0.42
  15  -2  -4    3.26    0.39
 -15  -2   4    3.69    0.46
  15   2   4    3.42    0.36
  16   2  -4    8.33    0.61
 -16   2   4    8.10    0.98
  16  -2   4    8.78    0.60
  16  -2  -4    8.31    0.63
  16   2   4    8.63    0.55
 -16  -2   4    7.78    0.79
  17  -2   4   -0.17    0.23
  17   2  -4    0.46    0.28
  17  -2   4    0.14    0.35
  17   2   4    0.36    0.26
 -17  -2   4    0.51    0.42
  18  -2   4   11.45    0.96
  18  -2   4   11.40    0.83
  18   2  -4   11.54    0.72
  18   2   4   10.06    0.91
  18  -2  -4   10.66    0.74
 -18  -2   4   12.25    1.00
  18  -2  -4   13.22    0.86
  19  -2   4    0.40    0.24
  19  -2   4    0.07    0.40
  19   2  -4    0.08    0.23
  19  -2  -4    0.12    0.37
  19  -2  -4    0.38    0.32
  20  -2   4    8.20    0.82
  20   2  -4    8.21    0.85
  20  -2   4   10.08    0.83
  20  -2  -4    9.76    0.78
  20  -2  -4    9.62    0.95
  20   2   4    8.82    0.95
  21   2  -4   -0.17    0.27
  21   2   4   -0.37    0.39
   0   3  -4    0.13    0.06
   0  -3   4    0.20    0.12
   0   3   4    0.15    0.07
   0  -3  -4    0.05    0.07
   0  -3  -4    0.03    0.06
   0   3  -4   -0.07    0.09
   0   3  -4   -0.03    0.12
   0   3   4    0.06    0.07
   1   3  -4    3.59    0.26
   1  -3   4    2.90    0.23
  -1  -3  -4    2.98    0.14
   1  -3   4    3.43    0.23
  -1   3   4    3.27    0.15
  -1   3   4    3.21    0.19
   1   3  -4    2.78    0.23
   1  -3   4    2.95    0.19
  -1  -3  -4    2.92    0.17
  -1  -3  -4    3.41    0.17
  -1   3   4    3.60    0.22
   1  -3  -4    3.61    0.18
  -1  -3   4    3.35    0.20
  -1   3  -4    3.59    0.25
  -1   3  -4    3.38    0.21
   1  -3  -4    2.85    0.18
   1   3   4    3.20    0.17
   1   3   4    2.86    0.14
   1  -3  -4    3.49    0.18
  -1  -3   4    3.57    0.24
   1   3   4    3.00    0.22
  -1   3  -4    2.86    0.15
   2   3  -4   58.60    2.28
   2  -3   4   60.71    2.62
  -2   3   4   58.81    3.14
  -2   3   4   59.84    2.71
  -2  -3  -4   60.73    2.47
   2   3  -4   59.93    2.87
   2  -3   4   56.63    2.72
   2  -3   4   60.40    3.11
  -2   3   4   58.93    2.43
   2   3   4   59.86    2.22
   2  -3  -4   60.58    2.70
  -2   3  -4   57.61    2.49
  -2  -3   4   58.95    2.74
   2   3   4   58.24    2.79
   2  -3  -4   61.91    2.54
  -2  -3   4   60.66    2.81
  -2   3  -4   56.69    2.71
  -2   3  -4   59.88    2.94
   2  -3  -4   59.83    2.65
   3   3  -4    8.92    0.48
  -3  -3  -4    9.89    0.41
   3  -3   4   10.51    0.46
  -3   3   4    9.39    0.57
  -3   3   4    9.67    0.51
   3   3  -4    9.97    0.55
   3  -3   4    9.56    0.50
  -3   3  -4   10.18    0.43
   3  -3  -4    8.90    0.47
   3  -3  -4   11.25    0.57
  -3  -3   4    9.41    0.55
   3  -3  -4    9.60    0.47
  -3   3  -4    9.90    0.44
  -3   3  -4   10.01    0.59
   3   3   4    9.27    0.42
   3   3   4   10.53    0.52
  -3  -3   4   10.75    0.46
   5  -3   4   57.52    2.31
   5  -3   4   57.03    2.25
  -5  -3  -4   51.81    2.61
   5   3  -4   57.42    2.36
  -5   3   4   57.23    2.35
   5  -3  -4   55.38    2.72
   5  -3  -4   57.95    2.36
  -5  -3   4   56.27    2.38
   5   3   4   58.98    2.37
   6  -3   4    3.02    0.23
   6   3  -4    3.35    0.38
  -6   3   4    3.57    0.27
   6  -3  -4    3.18    0.29
   6  -3  -4    3.50    0.30
   6   3   4    3.12    0.28
  -6  -3   4    3.11    0.36
  -7   3   4    6.67    0.48
   7  -3   4    7.28    0.42
   7   3  -4    6.73    0.46
   7  -3   4    6.91    0.43
  -7  -3   4    8.36    0.50
   7  -3  -4    7.64    0.40
   7   3   4    7.04    0.40
   8  -3   4  416.68   17.65
  -8   3   4  421.76   17.91
  -8  -3   4  436.00   19.54
   8  -3  -4  423.76   17.61
   9  -3   4    8.75    0.45
   9  -3   4    7.40    0.35
   9   3  -4    7.40    0.48
  -9   3   4    7.61    0.43
  -9  -3   4    7.09    0.44
   9  -3  -4    6.88    0.45
   9   3   4    7.57    0.39
 -10   3   4   16.10    1.03
  10  -3   4   16.49    0.73
  10  -3   4   16.19    0.79
  10   3  -4   15.03    0.73
  10  -3  -4   16.65    0.79
  10   3   4   17.42    0.79
 -10  -3   4   15.85    0.91
  11  -3   4    1.92    0.19
 -11   3   4    2.31    0.36
  11  -3   4    1.94    0.26
  11   3   4    1.63    0.33
  11  -3  -4    1.45    0.32
 -11  -3   4    2.41    0.30
  12  -3   4   60.23    2.71
  12   3  -4   61.00    2.45
 -12   3   4   68.40    3.18
  12  -3   4   61.30    2.91
 -12  -3   4   64.23    2.86
  12   3   4   60.06    2.75
  12  -3  -4   60.48    2.45
  13  -3   4   22.13    1.09
  13   3  -4   23.94    1.16
 -13   3   4   20.87    1.15
  13  -3   4   21.47    1.04
  13   3   4   23.58    1.09
 -13  -3   4   21.01    1.04
  13  -3  -4   21.95    1.05
  13  -3  -4   22.79    1.37
  14  -3   4    0.46    0.18
  14  -3   4    0.58    0.34
  14   3  -4    0.22    0.23
 -14   3   4   -0.08    0.53
 -14  -3   4   -0.03    0.35
  14   3   4    0.20    0.20
  14  -3  -4    0.31    0.27
  15   3  -4    6.80    0.56
 -15   3   4    7.27    0.66
  15  -3   4    6.25    0.48
  15  -3   4    7.07    0.45
  15  -3  -4    5.93    0.54
  15  -3  -4    6.69    0.43
 -15  -3   4    6.99    0.67
  15   3   4    6.07    0.45
  16   3  -4   17.17    1.01
  16  -3   4   17.55    0.98
  16  -3   4   15.85    0.77
 -16   3   4   19.43    1.19
  16  -3  -4   17.08    1.00
 -16  -3   4   17.27    1.07
  16  -3  -4   14.73    0.81
  16   3   4   18.02    0.98
  17   3  -4    0.51    0.36
  17  -3   4    1.03    0.30
  17  -3   4    0.44    0.19
 -17  -3   4    0.57    0.34
  17  -3  -4    1.10    0.43
  17   3   4    0.45    0.41
  17  -3  -4    0.51    0.21
  18   3  -4   10.10    0.77
  18  -3   4   10.77    0.80
  18  -3   4    9.27    0.75
  18   3   4   10.33    0.63
 -18  -3   4   11.01    0.89
  18  -3  -4   11.68    0.93
  18  -3  -4   11.51    0.77
  19  -3   4    2.11    0.32
  19  -3   4    2.94    0.34
  19   3  -4    2.19    0.38
  19  -3  -4    2.99    0.44
  19  -3  -4    2.61    0.35
  19   3   4    2.29    0.35
 -19  -3   4    2.68    0.55
  20  -3   4    0.19    0.26
  20  -3   4    0.40    0.26
  20   3  -4    0.23    0.38
  20  -3  -4    0.20    0.33
  20  -3  -4    0.73    0.36
  20   3   4   -0.25    0.29
   0  -4   4   50.54    2.03
   0  -4  -4   49.40    2.05
   0   4  -4   48.67    2.01
   0  -4   4   47.43    2.01
   0   4   4   46.57    2.30
   0  -4  -4   49.62    2.18
   0   4  -4   48.78    2.31
   0  -4   4   51.28    2.09
   0   4   4   48.19    2.56
   0  -4  -4   49.44    2.19
   0   4  -4   49.88    2.13
   0   4   4   47.99    2.14
   1   4  -4   16.18    0.88
   1  -4   4   16.32    0.70
   1  -4   4   16.08    0.89
  -1  -4  -4   16.14    0.70
  -1   4   4   16.95    0.83
  -1  -4  -4   15.17    0.70
   1  -4   4   17.49    0.75
   1   4  -4   16.30    0.71
  -1  -4  -4   16.40    0.78
   1   4  -4   16.81    0.84
  -1   4   4   16.80    0.79
  -1   4   4   17.14    0.85
  -1   4  -4   15.89    0.72
  -1  -4   4   16.39    0.98
  -1   4  -4   16.28    0.76
   1  -4  -4   16.16    0.69
   1   4   4   15.88    0.67
   1  -4  -4   16.53    0.87
   1   4   4   17.58    0.78
  -1   4  -4   16.51    0.81
   1  -4  -4   16.98    0.86
  -1  -4   4   17.65    0.90
   1   4   4   15.36    0.70
  -2  -4  -4    9.59    0.45
  -2  -4  -4    9.10    0.47
  -2   4   4    9.12    0.41
   2   4  -4    8.93    0.41
  -2   4   4    9.70    0.48
  -2   4   4    9.44    0.58
   2  -4   4    9.66    0.58
  -2  -4  -4    9.37    0.39
   2  -4   4    9.10    0.40
   2  -4   4    7.88    0.59
   2   4  -4    8.41    0.50
  -2   4  -4    8.62    0.40
   2  -4  -4   10.17    0.43
   2  -4  -4    9.47    0.49
  -2  -4   4    8.62    0.44
   2   4   4    8.68    0.41
   2   4   4    9.08    0.38
   2  -4  -4    9.57    0.48
  -2   4  -4    9.01    0.37
  -2  -4   4    8.97    0.43
  -2   4  -4    9.38    0.54
   3   4  -4    0.81    0.12
  -3   4   4    0.92    0.12
   3  -4   4    1.02    0.16
   3   4  -4    0.71    0.13
  -3   4   4    0.66    0.13
  -3  -4  -4    0.88    0.07
   3  -4   4    0.86    0.11
   3   4   4    0.84    0.11
   3  -4  -4    0.72    0.13
  -3  -4   4    0.70    0.14
  -3  -4   4    0.75    0.23
   3   4   4    0.76    0.09
   3  -4  -4    1.06    0.12
   3   4   4    0.99    0.12
  -3   4  -4    0.52    0.18
  -3   4  -4    0.75    0.11
   4   4  -4  405.06   16.03
   4  -4   4  410.55   16.81
  -4  -4   4  416.68   17.70
   5   4  -4   14.49    0.64
  -5   4   4   14.12    0.64
   5  -4   4   14.49    0.60
  -5  -4  -4   13.34    0.60
   5  -4   4   14.64    0.64
   5  -4  -4   13.54    0.62
   5   4   4   12.62    0.93
   5   4   4   14.05    0.57
   5  -4  -4   12.95    0.64
  -5  -4   4   15.68    0.73
   6  -4   4   47.37    1.93
   6  -4   4   47.91    2.25
  -6   4   4   46.02    2.05
   6   4  -4   45.48    1.90
   6  -4  -4   48.03    1.85
   6   4   4   46.24    2.12
   6  -4  -4   48.61    2.08
  -6  -4   4   48.21    2.30
   7  -4   4    0.60    0.11
   7   4  -4    0.67    0.15
   7  -4   4    0.69    0.28
   7   4   4    0.57    0.18
  -7  -4   4    0.70    0.27
   7  -4  -4    0.27    0.26
   7  -4  -4    0.54    0.18
  -8   4   4   57.73    2.75
   8  -4   4   66.47    2.55
   8  -4   4   63.18    2.95
   8   4  -4   65.73    2.88
   8  -4  -4   61.49    2.65
   8   4   4   64.81    2.70
  -8  -4   4   65.84    3.01
   8  -4  -4   63.01    2.68
   9  -4   4    3.29    0.26
   9  -4   4    2.79    0.22
  -9   4   4    3.61    0.37
   9   4  -4    3.65    0.31
  -9  -4   4    3.69    0.38
   9   4   4    2.81    0.23
   9  -4  -4    3.55    0.37
 -10   4   4   14.85    0.77
  10  -4   4   13.58    0.69
  10   4  -4   11.86    0.70
  10  -4   4   12.07    0.65
  10  -4  -4   13.03    0.66
 -10  -4   4   13.17    0.85
  10  -4  -4   12.67    0.66
  10   4   4   11.61    0.66
  11  -4   4    2.69    0.37
 -11   4   4    2.83    0.36
  11  -4   4    3.26    0.28
  11  -4  -4    2.58    0.31
 -11  -4   4    3.25    0.32
  11  -4  -4    3.54    0.43
  12   4  -4   21.80    1.07
  12  -4   4   23.08    0.98
  12  -4   4   23.15    1.30
 -12   4   4   22.77    1.12
 -12  -4   4   24.07    1.13
  12  -4  -4   23.71    1.10
  12   4   4   23.53    1.08
  12  -4  -4   23.38    1.03
  13   4  -4   -0.15    0.24
  13  -4   4   -0.01    0.13
  13  -4   4    0.45    0.28
 -13   4   4   -0.41    0.39
  13   4   4    0.14    0.27
 -13  -4   4    0.56    0.25
  13  -4  -4    0.34    0.19
 -14   4   4    1.07    0.52
  14  -4   4    1.21    0.45
  14   4   4    0.36    0.22
  14  -4  -4    0.43    0.22
  14  -4  -4    0.54    0.23
 -14  -4   4    0.93    0.31
  15   4  -4   11.49    0.62
  15  -4   4   11.09    0.90
  15  -4   4   10.55    0.59
 -15   4   4   10.57    0.81
  15  -4  -4   10.86    0.68
  15   4   4   11.19    0.62
  15  -4  -4    9.78    0.66
 -15  -4   4   10.62    0.85
  16  -4   4    4.20    0.42
  16   4  -4    4.64    0.45
  16  -4   4    3.60    0.31
  16   4   4    3.22    0.39
 -16  -4   4    4.34    0.43
  16  -4  -4    3.26    0.42
  17  -4   4    0.99    0.30
  17  -4   4    0.35    0.28
  17   4  -4    1.29    0.26
  17  -4  -4    0.97    0.26
  17  -4  -4    0.75    0.23
 -17  -4   4    1.45    0.48
  17   4   4    0.61    0.31
  18  -4   4    0.20    0.23
  18  -4   4    0.68    0.36
  18   4  -4    0.26    0.28
  18  -4  -4    0.38    0.22
  18  -4  -4    0.53    0.45
 -18  -4   4    0.03    0.37
  19  -4   4    1.98    0.28
  19   4  -4    2.58    0.48
  19  -4   4    1.67    0.40
  19  -4  -4    1.72    0.30
 -19  -4   4    1.93    0.68
  19   4   4    2.02    0.37
  20   4  -4   36.40    3.02
  20  -4   4   41.89    3.79
  20  -4   4   40.20    3.10
  20  -4  -4   36.22    3.15
  20   4   4   34.86    3.25
  20  -4  -4   38.38    2.57
   0   5  -4    0.00    0.06
   0   5   4    0.01    0.06
   0   5  -4   -0.01    0.10
   0  -5   4   -0.04    0.09
   0  -5  -4    0.00    0.04
   0  -5   4    0.01    0.08
   0  -5  -4    0.02    0.09
   0   5   4    0.00    0.04
   0   5  -4    0.01    0.15
  -1  -5  -4   49.38    2.10
   1  -5   4   49.82    2.41
   1   5  -4   48.69    2.14
   1  -5   4   48.22    2.14
   1   5  -4   49.42    2.84
   1   5  -4   49.95    2.27
  -1   5   4   49.34    2.28
   1  -5   4   52.11    2.06
  -1   5   4   47.82    2.07
  -1   5   4   51.08    2.03
   1  -5  -4   49.46    2.10
  -1   5  -4   46.79    2.41
  -1  -5   4   49.63    2.65
   1  -5  -4   49.55    2.16
  -1  -5   4   50.23    2.17
   1   5   4   48.28    2.04
  -1   5  -4   44.98    2.95
   1  -5  -4   48.78    2.13
  -1   5  -4   48.69    2.14
   2   5  -4   67.57    4.43
   2  -5   4   70.05    3.25
   2  -5   4   70.28    2.87
   2   5  -4   70.31    3.12
  -2  -5  -4   69.51    2.98
  -2   5   4   71.49    3.22
  -2   5   4   73.07    3.34
   2  -5   4   65.08    3.07
  -2  -5  -4   71.04    3.02
  -2   5  -4   70.34    3.01
  -2  -5   4   69.74    3.25
   2   5   4   68.36    3.07
   2  -5  -4   71.23    3.24
  -2  -5   4   72.60    3.05
  -2   5  -4   69.03    3.20
  -2   5  -4   68.76    3.39
   2  -5  -4   72.11    3.09
   2  -5  -4   70.99    3.13
  -3  -5  -4   34.98    1.48
  -3   5   4   35.72    1.61
   3  -5   4   37.29    1.54
   3  -5   4   36.73    1.79
  -3   5   4   35.67    1.48
   3   5  -4   37.26    1.51
  -3   5  -4   37.12    2.00
   3  -5  -4   38.71    1.67
   3   5   4   36.82    1.85
   3   5   4   37.11    1.70
  -3  -5   4   35.46    1.54
   3  -5  -4   36.29    1.51
   3  -5  -4   35.81    1.52
  -3  -5   4   35.50    1.67
   3   5   4   34.28    1.63
  -3   5  -4   37.21    1.68
  -4   5   4   15.15    0.70
   4   5  -4   17.33    0.74
   4  -5   4   17.88    0.85
  -4   5   4   17.69    0.82
   4  -5   4   19.56    0.81
  -4  -5  -4   17.52    0.76
   4   5   4   18.49    0.89
   4  -5  -4   17.36    0.81
   4  -5  -4   17.00    0.77
   4   5   4   16.45    0.77
  -4   5  -4   17.88    0.86
   4   5   4   17.52    0.72
  -4  -5   4   18.77    0.94
   4  -5  -4   17.26    0.71
   5  -5   4    6.64    0.37
   5  -5   4    7.68    0.33
   5   5  -4    7.10    0.40
   5   5   4    8.11    0.34
   5  -5  -4    7.05    0.39
  -5  -5   4    7.50    0.50
   5   5   4    6.52    0.36
   5  -5  -4    7.53    0.39
   6   5  -4  154.08    6.13
  -6   5   4  159.01    6.12
   6  -5   4  164.30    6.74
   6  -5   4  159.43    6.70
   6  -5  -4  149.54    5.98
   6  -5  -4  154.91    6.69
   6   5   4  156.48    6.29
  -6  -5   4  156.86    7.12
   7   5  -4   10.43    0.58
   7  -5   4   11.04    0.55
   7  -5   4   11.23    0.57
  -7   5   4   10.14    0.60
   7  -5  -4   11.07    0.49
   7  -5  -4   10.33    0.57
   7   5   4   10.98    0.47
  -7  -5   4   10.62    0.67
   8  -5   4    1.22    0.18
   8   5  -4    0.82    0.21
   8  -5   4    0.84    0.18
  -8   5   4    0.84    0.22
  -8  -5   4    0.95    0.26
   9  -5   4    3.24    0.27
   9   5  -4    3.04    0.25
   9  -5   4    3.81    0.25
  -9   5   4    3.55    0.42
   9   5   4    3.36    0.26
   9  -5  -4    3.39    0.29
  10  -5   4    1.21    0.16
 -10   5   4    1.27    0.31
  10   5  -4    1.73    0.32
  10  -5   4    1.49    0.22
  10   5   4    1.76    0.22
  10  -5  -4    1.15    0.21
 -10  -5   4    1.35    0.24
  10  -5  -4    1.71    0.23
 -11   5   4    1.59    0.43
  11  -5   4    2.14    0.23
  11  -5   4    1.74    0.24
  11   5  -4    2.20    0.35
  11  -5  -4    1.91    0.30
  11   5   4    1.84    0.23
 -11  -5   4    1.27    0.49
  12   5  -4    0.83    0.19
  12  -5   4    0.72    0.24
 -12   5   4    0.76    0.36
  12  -5   4    1.07    0.29
  12  -5  -4    1.09    0.20
 -12  -5   4    0.87    0.40
  12   5   4    0.87    0.27
  12  -5  -4    0.64    0.31
  13  -5   4    1.06    0.21
  13  -5   4    1.02    0.35
  13   5  -4    1.26    0.25
 -13   5   4    0.76    0.31
 -13  -5   4    1.27    0.38
  13   5   4    1.07    0.19
  13  -5  -4    0.82    0.35
 -14   5   4   92.85    4.55
  14  -5   4   92.46    5.50
  14  -5   4   89.82    4.00
  14   5  -4   91.94    4.01
  14  -5  -4   93.83    4.11
  14   5   4   93.05    4.04
  14  -5  -4   93.40    4.00
 -14  -5   4   94.22    4.44
  15  -5   4    6.68    0.51
  15  -5   4    7.17    0.42
  15  -5  -4    5.67    0.46
 -15  -5   4    6.78    0.63
  15   5   4    6.79    0.51
  16  -5   4    0.05    0.26
  16  -5   4    0.31    0.27
 -16  -5   4    0.58    0.46
  16  -5  -4   -0.09    0.22
  16   5   4    0.35    0.19
  16  -5  -4    0.35    0.23
  17  -5   4    6.92    0.64
  17  -5   4    5.55    0.60
  17   5  -4    6.01    0.41
  17  -5  -4    7.43    0.53
 -17  -5   4    7.55    0.67
  17   5   4    5.57    0.52
  17  -5  -4    5.38    0.54
  18  -5   4   56.17    2.49
  18  -5   4   56.66    3.15
  18   5  -4   56.34    2.53
  18  -5  -4   55.30    3.40
  18  -5  -4   55.86    3.39
  18   5   4   59.62    3.84
 -18  -5   4   57.25    4.29
  19  -5   4   23.68    1.70
  19  -5   4   21.89    1.62
  19   5  -4   22.89    1.76
  19  -5  -4   22.28    1.99
  19   5   4   24.13    1.80
  20  -5   4    3.44    0.50
  20   5  -4    2.92    0.49
  20  -5   4    3.58    0.63
  20  -5  -4    3.55    0.55
  20  -5  -4    3.48    0.57
  20   5   4    3.07    0.46
   0  -6   4   57.55    2.40
   0  -6   4   58.81    2.38
   0  -6   4   56.84    2.38
   0   6  -4   55.39    3.45
   0  -6  -4   59.30    2.55
   0   6  -4   56.09    2.47
   1  -6   4    0.86    0.14
   1   6  -4    0.77    0.19
   1  -6   4    0.75    0.16
   1  -6   4    0.64    0.14
  -1  -6  -4    0.72    0.14
  -1   6  -4    0.94    0.10
  -1  -6   4    0.59    0.16
   1  -6  -4    0.76    0.08
  -1   6  -4    0.82    0.13
  -1  -6   4    0.78    0.13
   2  -6   4    3.41    0.18
  -2   6   4    3.45    0.25
  -2  -6  -4    3.66    0.22
  -2  -6  -4    3.56    0.18
   2  -6   4    3.61    0.28
  -2   6   4    3.58    0.16
  -2  -6  -4    3.46    0.16
   2   6  -4    2.76    0.30
   2   6  -4    3.05    0.20
  -2  -6   4    3.05    0.25
   2  -6  -4    2.76    0.21
   2   6   4    3.13    0.15
   2   6   4    3.19    0.16
   2  -6  -4    3.27    0.19
   2  -6  -4    3.73    0.20
  -2   6  -4    2.95    0.25
  -2  -6   4    3.53    0.23
   3  -6   4   60.98    2.34
  -3   6   4   59.55    2.59
   3  -6   4   53.55    2.63
  -3  -6  -4   57.71    2.42
   3   6  -4   59.52    2.35
  -3   6   4   58.01    2.82
   3  -6  -4   61.57    2.45
  -3   6  -4   60.11    2.53
   3   6   4   57.76    2.81
  -3  -6   4   62.50    2.95
   3   6   4   58.35    2.36
   3  -6  -4   58.80    2.29
   3  -6  -4   56.60    2.69
   4   6  -4   41.86    1.64
  -4   6   4   42.90    1.64
   4  -6   4   43.31    1.79
   4  -6   4   43.03    1.58
  -4  -6  -4   41.63    1.81
   4  -6  -4   42.54    1.69
   4   6   4   42.53    1.96
  -4   6  -4   42.76    1.96
   4   6   4   43.15    1.64
  -4  -6   4   42.91    1.96
   4  -6  -4   39.69    2.03
   4  -6  -4   44.39    1.97
  -5  -6  -4    5.96    0.39
  -5   6   4    5.74    0.40
   5   6  -4    7.29    0.32
   5  -6   4    6.29    0.44
   5  -6  -4    5.60    0.32
  -5  -6   4    5.62    0.39
   5   6   4    6.07    0.31
   5   6   4    6.54    0.33
   5  -6  -4    6.96    0.39
  -5   6  -4    6.15    0.42
  -6   6   4   11.00    0.63
   6   6  -4    9.90    0.47
   6  -6   4    9.86    0.57
   6  -6   4    9.60    0.52
   6  -6  -4    9.79    0.46
   6   6   4    8.81    0.47
  -6  -6   4    9.93    0.56
  -7   6   4    1.36    0.30
   7  -6   4    1.50    0.16
   7   6  -4    1.47    0.21
   7  -6   4    1.28    0.21
   7  -6  -4    1.16    0.17
  -7  -6   4    1.33    0.22
   7   6   4    1.51    0.20
   8  -6   4   19.66    0.83
  -8   6   4   21.77    0.91
   8   6  -4   18.90    0.88
   8  -6   4   20.63    1.14
  -8  -6   4   20.76    1.06
   8  -6  -4   19.87    1.00
   8  -6  -4   21.02    0.90
   8   6   4   18.58    0.93
   9   6  -4    1.17    0.20
   9  -6   4    1.66    0.17
   9   6   4    1.40    0.19
  -9  -6   4    1.53    0.34
   9  -6  -4    1.79    0.23
  10   6  -4   98.85    4.03
  10  -6   4   96.47    4.07
 -10   6   4   91.75    4.11
  10  -6   4  102.42    4.12
  10   6   4   98.51    4.31
 -10  -6   4   97.13    4.45
  10  -6  -4   95.47    4.04
  10  -6  -4  100.17    5.34
  11   6  -4    2.45    0.32
  11  -6   4    2.63    0.27
  11  -6   4    2.77    0.28
  11  -6  -4    2.81    0.34
  12  -6   4   11.89    0.55
  12  -6   4   11.51    0.64
  12   6  -4   12.25    0.71
  12  -6  -4   11.39    0.66
  12   6   4   11.58    0.55
  12  -6  -4   13.69    0.74
 -12  -6   4   12.59    0.86
  13  -6   4   14.55    0.75
  13  -6   4   14.33    0.72
  13   6  -4   12.39    0.72
  13   6   4   13.50    0.78
  13  -6  -4   12.39    0.81
  13  -6  -4   13.59    0.77
 -13  -6   4   13.66    0.79
  14  -6   4   48.55    2.22
  14  -6   4   49.96    2.05
  14   6  -4   45.63    2.21
  14  -6  -4   46.91    2.39
 -14  -6   4   43.92    2.39
  14  -6  -4   46.30    2.12
  14   6   4   45.98    1.97
  15   6  -4    0.25    0.25
  15  -6   4   -0.02    0.15
  15  -6   4   -0.08    0.26
  15  -6  -4   -0.15    0.23
  15  -6  -4   -0.28    0.30
  15   6   4   -0.24    0.31
  16   6  -4    1.82    0.31
  16  -6   4    2.81    0.35
  16  -6   4    2.61    0.45
 -16  -6   4    2.51    0.36
  16  -6  -4    2.16    0.36
  16   6   4    2.81    0.32
  17   6  -4    8.16    0.75
  17  -6   4    6.55    0.49
  17  -6   4    7.74    0.54
 -17  -6   4    5.93    0.62
  17   6   4    6.96    0.52
  17  -6  -4    6.61    0.60
  17  -6  -4    6.29    0.50
  18  -6   4   27.62    1.65
  18  -6   4   26.10    1.74
  18   6  -4   26.09    1.87
 -18  -6   4   25.54    1.68
  18  -6  -4   28.47    1.73
  18   6   4   25.91    1.52
  19  -6   4   -0.05    0.29
  19   6   4    0.53    0.25
  19  -6  -4   -0.21    0.27
  19  -6  -4    0.35    0.23
  20  -6   4    2.97    0.36
  20  -6   4    3.37    0.56
  20  -6  -4    2.62    0.52
  20   6   4    2.28    0.40
  20  -6  -4    3.20    0.41
   0   7  -4   -0.24    0.20
   0  -7  -4    0.06    0.11
   0  -7   4    0.02    0.12
   0  -7   4   -0.24    0.11
   0  -7   4   -0.07    0.11
  -1  -7  -4    7.27    0.34
   1  -7   4    6.74    0.41
   1   7  -4    6.15    0.34
   1   7  -4    7.30    0.37
  -1   7   4    6.34    0.28
   1  -7   4    6.72    0.42
  -1  -7   4    5.99    0.34
   1  -7  -4    7.29    0.39
   1  -7  -4    6.34    0.29
  -1  -7   4    6.31    0.39
   1  -7  -4    6.27    0.28
  -1   7  -4    7.16    0.43
  -2  -7  -4   23.72    0.95
   2  -7   4   23.18    0.90
  -2   7   4   22.38    0.97
   2  -7   4   22.50    0.99
   2   7  -4   23.86    1.07
  -2   7  -4   21.93    1.09
  -2  -7   4   22.96    0.94
   2  -7  -4   22.18    1.11
   2  -7  -4   23.41    1.08
   2  -7  -4   22.92    0.90
  -3   7   4    1.13    0.14
   3  -7   4    1.17    0.20
   3  -7   4    0.98    0.17
  -3  -7  -4    1.09    0.09
   3   7   4    1.20    0.08
   3  -7  -4    0.95    0.11
  -3   7  -4    1.08    0.19
   3   7   4    1.21    0.09
  -3  -7   4    1.10    0.18
   3  -7  -4    1.07    0.12
   4   7  -4    6.67    0.40
   4  -7   4    7.77    0.52
   4  -7   4    7.32    0.43
  -4  -7  -4    6.49    0.32
  -4   7   4    7.56    0.41
   4  -7  -4    7.80    0.39
  -4  -7   4    8.09    0.36
   4  -7  -4    6.35    0.39
   4   7   4    7.18    0.36
   4   7   4    7.46    0.46
  -4   7  -4    7.49    0.42
   5  -7   4    0.46    0.20
  -5   7   4    0.28    0.21
   5   7  -4    0.21    0.15
   5  -7   4    0.16    0.19
  -5  -7  -4    0.13    0.05
  -5   7  -4    0.17    0.20
   5  -7  -4    0.39    0.15
   5   7   4    0.07    0.09
  -5  -7   4    0.30    0.15
   5   7   4    0.25    0.10
   5  -7  -4    0.07    0.15
   6  -7   4    0.93    0.17
   6  -7   4    1.06    0.21
   6   7   4    1.02    0.14
   6  -7  -4    1.29    0.20
   6  -7  -4    1.37    0.20
  -6   7  -4    1.20    0.23
  -6  -7   4    1.55    0.26
   7   7  -4    0.07    0.13
   7  -7   4    0.07    0.16
  -7   7   4    0.17    0.22
  -7  -7   4    0.10    0.22
   7   7   4   -0.06    0.12
  -8   7   4   84.12    3.46
   8   7  -4   83.76    3.38
   8  -7   4   88.08    3.38
   8  -7   4   83.30    3.61
  -8  -7   4   82.29    3.90
   8  -7  -4   82.65    3.61
   8   7   4   81.56    3.96
   8  -7  -4   82.30    3.38
   9   7  -4   15.02    0.75
  -9   7   4   14.18    0.71
   9  -7   4   13.22    0.92
   9  -7   4   15.41    0.66
   9   7   4   13.37    0.68
   9  -7  -4   14.98    0.69
   9  -7  -4   14.03    0.68
  -9  -7   4   13.16    0.72
  10  -7   4    3.64    0.26
  10  -7   4    4.35    0.41
  10   7  -4    3.64    0.39
  10  -7  -4    4.71    0.35
  10   7   4    3.85    0.36
 -10  -7   4    4.42    0.41
  10  -7  -4    3.63    0.32
  11   7  -4    9.27    0.54
  11  -7   4    8.88    0.48
  11  -7   4    8.86    0.46
  11  -7  -4    7.41    0.51
  11  -7  -4    9.47    0.49
  11   7   4    8.78    0.52
 -11  -7   4    8.04    0.54
  12  -7   4  321.84   13.41
  12  -7   4  309.07   13.52
  12   7  -4  313.54   13.61
  12   7   4  318.71   13.56
  12  -7  -4  318.98   12.98
 -12  -7   4  314.13   15.33
  12  -7  -4  306.03   16.57
  13  -7   4    1.22    0.31
  13   7  -4    1.08    0.28
  13  -7   4    1.29    0.25
  13   7   4    1.29    0.27
  13  -7  -4    1.22    0.27
  13  -7  -4    1.50    0.33
 -13  -7   4    1.03    0.34
  14  -7   4    0.32    0.22
  14   7  -4    0.33    0.29
  14  -7   4    0.46    0.25
  14  -7  -4    0.39    0.24
 -14  -7   4    0.24    0.29
  14   7   4    0.03    0.25
  15  -7   4    1.24    0.32
  15  -7  -4    0.79    0.29
  15   7   4    1.08    0.28
 -15  -7   4    0.92    0.29
  16  -7   4   34.99    1.67
  16  -7   4   35.93    1.96
  16   7  -4   40.47    1.76
  16   7   4   38.08    2.00
  16  -7  -4   37.93    2.41
 -16  -7   4   34.76    2.36
  16  -7  -4   36.47    2.07
  17  -7   4    2.77    0.26
  17  -7   4    3.13    0.59
  17  -7  -4    2.55    0.32
 -17  -7   4    2.40    0.46
  17  -7  -4    3.06    0.46
  17   7   4    3.83    0.56
  18   7  -4    3.80    0.43
  18  -7   4    4.38    0.60
  18  -7   4    3.28    0.39
  18  -7  -4    2.77    0.41
  18  -7  -4    3.20    0.50
  18   7   4    3.66    0.47
  19   7  -4   -0.13    0.27
  19  -7   4    0.41    0.27
  19  -7   4   -0.22    0.21
  19  -7  -4   -0.13    0.21
  19   7   4    0.37    0.27
  20  -7   4    5.74    0.65
  20   7  -4    4.33    0.50
  20  -7  -4    4.39    0.46
  20   7   4    4.63    0.70
  20  -7  -4    4.35    0.62
   0  -8  -4   16.83    0.96
   0  -8   4   15.85    0.80
   0  -8   4   15.04    0.67
   0   8  -4   15.48    0.66
  -1  -8  -4    6.55    0.38
   1  -8   4    6.46    0.29
  -1   8   4    6.21    0.24
   1  -8   4    6.55    0.37
   1   8  -4    6.21    0.35
   1  -8  -4    5.72    0.24
   1  -8  -4    5.87    0.30
  -1  -8   4    6.62    0.36
   1  -8  -4    5.98    0.34
  -2   8   4   22.64    0.86
   2  -8   4   21.27    1.08
  -2  -8  -4   21.98    1.01
   2   8  -4   21.14    1.06
   2  -8   4   21.44    0.85
  -2  -8   4   22.22    1.01
   2  -8  -4   21.03    0.91
  -2   8  -4   22.19    0.98
   2  -8  -4   21.62    1.03
   2  -8  -4   21.75    0.92
  -3   8   4    4.28    0.23
  -3  -8  -4    3.87    0.17
   3   8  -4    3.92    0.31
   3  -8   4    3.94    0.32
   3  -8   4    4.14    0.28
  -3  -8  -4    3.96    0.20
   3   8   4    4.15    0.19
   3   8   4    4.16    0.22
  -3   8  -4    4.70    0.36
   3  -8  -4    3.77    0.25
   3  -8  -4    4.24    0.30
   3  -8  -4    4.23    0.21
  -3  -8   4    3.95    0.23
   4  -8   4    6.50    0.36
  -4  -8  -4    5.91    0.36
   4   8  -4    6.03    0.37
   4  -8   4    5.91    0.33
   4  -8  -4    6.62    0.28
  -4   8  -4    5.85    0.44
   4   8   4    6.08    0.35
   4   8   4    6.17    0.31
  -4  -8   4    6.68    0.32
   4  -8  -4    5.78    0.35
   5  -8   4    8.83    0.43
   5   8  -4    9.20    0.44
  -5  -8  -4    8.42    0.35
   5  -8   4    8.91    0.40
   5   8   4    7.69    0.49
  -5  -8   4    8.36    0.43
  -5   8  -4    8.87    0.47
   5  -8  -4    8.69    0.54
   5   8   4    8.56    0.38
   5  -8  -4    8.20    0.42
   6  -8   4   24.18    1.07
   6  -8   4   25.75    1.10
   6   8  -4   25.90    1.01
   6  -8  -4   27.68    1.21
  -6   8  -4   24.95    1.14
  -6  -8   4   25.92    1.15
   6  -8  -4   25.12    1.09
   6   8   4   24.85    1.11
   7  -8   4   13.05    0.64
   7   8  -4   13.07    0.66
   7  -8   4   13.65    0.61
  -7  -8   4   13.24    0.67
   7  -8  -4   12.70    0.63
   7  -8  -4   12.76    0.66
   7   8   4   12.61    0.62
  -7   8  -4   13.35    0.68
   8   8  -4    0.90    0.22
   8  -8   4    0.72    0.22
   8  -8   4    0.37    0.27
   8  -8  -4    0.68    0.23
   8  -8  -4    0.63    0.19
  -8  -8   4    0.64    0.27
   8   8   4    0.95    0.16
   9  -8   4   25.75    1.24
   9  -8   4   26.72    1.07
   9   8  -4   27.98    1.17
   9   8   4   26.75    1.39
   9  -8  -4   25.32    1.06
   9  -8  -4   26.08    1.26
  -9  -8   4   26.32    1.27
  10  -8   4   76.09    3.88
  10   8  -4   85.56    3.44
  10  -8   4   80.77    3.35
 -10  -8   4   81.70    3.78
  10   8   4   88.93    3.59
  10  -8  -4   83.19    3.43
  11   8  -4   14.38    0.70
  11  -8   4   16.45    0.78
  11  -8   4   15.40    0.80
 -11  -8   4   16.55    0.90
  11   8   4   14.89    0.81
  11  -8  -4   15.38    0.71
  11  -8  -4   14.46    0.74
  12   8  -4   19.06    0.89
  12  -8   4   19.36    0.92
  12  -8   4   19.24    1.07
  12  -8  -4   20.13    1.11
  12   8   4   21.50    0.96
 -12  -8   4   19.65    1.26
  12  -8  -4   20.35    0.99
  13  -8   4    0.77    0.27
  13  -8   4    1.49    0.40
  13   8   4    1.20    0.19
 -13  -8   4    0.91    0.27
  13  -8  -4    0.72    0.34
  14  -8   4   45.20    2.07
  14  -8   4   46.50    2.21
  14   8  -4   44.70    2.39
  14   8   4   42.89    2.40
  14  -8  -4   47.74    2.15
 -14  -8   4   45.25    3.05
  14  -8  -4   45.16    2.03
  15  -8   4   13.67    0.71
  15   8  -4   11.42    0.73
  15  -8   4   12.06    0.86
  15  -8  -4    9.81    0.79
 -15  -8   4   10.94    0.90
  15   8   4   11.39    0.69
  15  -8  -4   13.79    0.81
  16   8  -4   37.11    1.57
  16  -8   4   37.29    1.75
  16  -8   4   35.52    2.25
  16   8   4   40.07    2.01
  16  -8  -4   39.92    1.71
  16  -8  -4   37.77    2.59
 -16  -8   4   35.64    2.51
  17  -8   4    3.15    0.36
  17  -8  -4    4.18    0.39
 -17  -8   4    4.09    0.47
  17  -8  -4    3.77    0.47
  17   8   4    3.82    0.41
  18   8  -4    1.34    0.29
  18  -8   4    1.13    0.33
  18  -8   4    1.53    0.38
 -18  -8   4    1.50    0.46
  18  -8  -4    1.50    0.33
  19   8  -4    2.78    0.35
  19  -8   4    2.50    0.30
  19  -8  -4    3.59    0.53
  19  -8  -4    2.36    0.42
   0  -9  -4   -0.17    0.11
   0  -9   4    0.14    0.14
   0  -9   4   -0.03    0.10
   0   9  -4   -0.07    0.14
  -1  -9  -4   -0.06    0.23
   1   9  -4    0.24    0.10
   1  -9   4    0.05    0.17
   1  -9   4    0.09    0.20
   1  -9  -4    0.18    0.04
   1  -9  -4    0.07    0.13
  -1   9  -4    0.34    0.21
   1  -9  -4    0.23    0.04
  -2   9   4  115.20    4.93
  -2  -9  -4  117.43    4.72
   2   9  -4  117.48    5.03
   2  -9   4  115.28    6.13
   2  -9   4  118.28    4.65
   2  -9  -4  120.57    5.18
  -2  -9   4  111.72    4.68
  -2   9  -4  114.40    4.87
   2  -9  -4  115.67    5.11
   3  -9   4    7.40    0.38
  -3   9   4    6.86    0.30
   3   9  -4    8.08    0.36
   3  -9   4    7.50    0.37
   3  -9  -4    7.27    0.43
   3  -9  -4    6.55    0.33
   3   9   4    6.78    0.29
   3  -9  -4    7.44    0.47
  -3  -9   4    7.72    0.40
  -3   9  -4    7.43    0.36
   4  -9   4    1.70    0.17
   4   9  -4    1.77    0.17
  -4  -9  -4    1.88    0.12
   4   9   4    1.54    0.11
   4  -9  -4    2.14    0.24
   4   9   4    1.97    0.14
  -4  -9   4    2.01    0.20
   5  -9   4    9.88    0.52
  -5  -9  -4    9.66    0.61
   5  -9   4   10.51    0.55
   5   9  -4    9.94    0.47
   5  -9  -4   10.98    0.54
   5  -9  -4   10.72    0.48
  -5  -9   4   10.21    0.48
   5   9   4   10.37    0.54
  -5   9  -4   10.56    0.68
   5   9   4    8.92    0.65
   6  -9   4  169.43    7.18
   6   9  -4  167.45    7.21
   6  -9   4  164.19    6.71
  -6   9  -4  153.40    7.40
  -6  -9   4  170.37    7.17
   6  -9  -4  179.85    8.35
   7   9  -4    0.15    0.18
   7  -9   4    0.15    0.18
   7  -9   4    0.12    0.23
  -7   9  -4    0.10    0.18
   7   9   4    0.19    0.09
   7  -9  -4    0.11    0.14
   8  -9   4    1.13    0.28
   8  -9   4    0.91    0.30
  -8  -9   4    0.91    0.19
  -8   9  -4    1.10    0.28
   8   9   4    0.68    0.13
   9  -9   4    0.68    0.22
   9   9  -4    0.24    0.23
   9   9   4    0.49    0.13
  -9  -9   4    0.17    0.22
   9  -9  -4    0.51    0.16
   9  -9  -4    0.68    0.26
  10  -9   4   27.81    1.22
  10   9  -4   27.64    1.09
  10  -9   4   26.65    1.17
  10  -9  -4   28.32    1.28
  10  -9  -4   26.85    1.45
  10   9   4   26.76    1.51
 -10  -9   4   28.51    1.43
  11  -9   4    0.97    0.25
  11  -9  -4    1.11    0.25
 -11  -9   4    1.05    0.39
  11  -9  -4    1.20    0.23
  11   9   4    0.92    0.19
  12  -9   4   -0.23    0.31
  12   9  -4   -0.28    0.24
  12  -9  -4    0.01    0.29
 -12  -9   4   -0.01    0.26
  12   9   4   -0.01    0.16
  13   9  -4    5.26    0.54
  13  -9   4    5.30    0.47
  13  -9   4    5.64    0.38
  13  -9  -4    4.83    0.40
  13   9   4    5.79    0.38
 -13  -9   4    6.78    0.60
  13  -9  -4    5.32    0.51
  14  -9   4    3.60    0.37
  14   9  -4    2.74    0.29
  14  -9   4    2.98    0.33
 -14  -9   4    3.63    0.43
  14  -9  -4    3.89    0.43
  14  -9  -4    3.78    0.54
  14   9   4    3.30    0.33
  15  -9   4    0.46    0.23
  15  -9   4    0.29    0.22
  15   9   4    0.53    0.21
 -15  -9   4    0.37    0.30
  15  -9  -4    0.25    0.25
  16  -9   4    1.04    0.22
  16  -9   4    1.13    0.34
 -16  -9   4    1.16    0.39
  16   9   4    0.73    0.25
  16  -9  -4    1.04    0.39
  17   9  -4    0.05    0.28
  17  -9   4    0.21    0.18
  17   9   4    0.30    0.29
  17  -9  -4    0.17    0.29
  17  -9  -4   -0.04    0.24
 -17  -9   4    0.37    0.30
  18   9  -4   14.34    1.20
  18  -9   4   13.72    1.05
  18  -9   4   13.85    1.26
 -18  -9   4   13.85    1.49
  18   9   4   15.69    1.32
  18  -9  -4   14.45    1.38
  18  -9  -4   14.33    1.46
  19  -9   4    3.49    0.59
  19  -9   4    3.40    0.51
  19   9  -4    3.13    0.49
  19  -9  -4    2.88    0.53
  19   9   4    3.32    0.47
   0 -10   4   18.94    0.85
   0 -10   4   19.11    1.00
   0  10  -4   17.20    0.80
   0 -10  -4   17.13    0.92
   1 -10   4    9.74    0.48
  -1  10   4   10.05    0.44
  -1  10   4    9.32    0.45
   1 -10   4   10.24    0.56
   1  10  -4   10.67    0.45
   1 -10  -4   11.20    0.47
  -1 -10   4    9.52    0.52
   1 -10  -4    9.38    0.41
  -1  10  -4    9.37    0.54
  -2  10   4    8.84    0.54
   2  10  -4    9.05    0.47
   2 -10   4    9.44    0.43
   2 -10   4    8.46    0.41
  -2 -10  -4    9.27    0.69
   2 -10  -4    8.60    0.41
   2 -10  -4    9.23    0.41
   2 -10  -4    8.76    0.44
  -2 -10   4    9.49    0.49
  -2  10  -4    8.85    0.48
   3  10  -4    0.13    0.14
   3 -10   4    0.00    0.16
   3 -10   4    0.10    0.13
  -3 -10   4   -0.02    0.11
   3 -10  -4    0.08    0.08
  -3  10  -4    0.17    0.17
   3 -10  -4    0.12    0.13
   4  10  -4   64.80    2.79
   4 -10   4   63.18    2.80
   4 -10   4   64.72    2.44
  -4 -10  -4   63.61    2.85
   4  10   4   63.56    2.89
  -4  10  -4   65.01    3.58
   4 -10  -4   63.97    2.55
  -4 -10   4   72.16    3.59
   4 -10  -4   62.55    3.15
   4  10   4   63.48    2.54
  -5 -10  -4    3.55    0.23
   5 -10   4    3.63    0.33
   5  10  -4    3.40    0.30
  -5 -10   4    3.99    0.28
   5  10   4    3.38    0.19
   5 -10  -4    3.24    0.29
  -5  10  -4    3.59    0.34
   5  10   4    3.18    0.24
  -6 -10  -4   30.92    2.56
   6 -10   4   32.60    1.55
   6 -10   4   32.75    1.37
   6  10  -4   36.38    1.53
  -6 -10   4   34.81    1.50
  -6  10  -4   33.56    1.58
   6  10   4   33.97    1.47
   6  10   4   31.41    2.41
   6 -10  -4   33.83    1.58
   7 -10   4    1.10    0.23
   7  10  -4    0.71    0.17
  -7 -10   4    0.90    0.25
   7  10   4    0.90    0.14
   7 -10  -4    0.63    0.16
   8 -10   4   18.06    0.77
   8 -10   4   18.97    0.99
   8  10  -4   18.61    0.78
  -8  10  -4   18.70    1.00
   8 -10  -4   18.39    0.90
   8  10   4   18.19    1.03
   8 -10  -4   19.50    0.94
  -8 -10   4   17.34    0.96
   9 -10   4    0.88    0.21
   9  10  -4    0.74    0.22
   9  10   4    0.61    0.15
   9 -10  -4    0.60    0.18
  -9 -10   4    0.75    0.23
  10  10  -4    1.03    0.26
  10 -10   4    1.12    0.29
  10 -10   4    1.24    0.27
  10 -10  -4    1.09    0.25
  10 -10  -4    1.02    0.32
  10  10   4    0.73    0.19
 -10 -10   4    0.60    0.24
  11 -10   4    4.75    0.40
  11 -10   4    3.60    0.33
  11  10  -4    3.96    0.32
  11 -10  -4    5.02    0.41
  11 -10  -4    4.08    0.34
  11  10   4    4.08    0.32
 -11 -10   4    3.44    0.48
  12  10  -4    0.29    0.27
  12 -10   4    0.08    0.20
  12 -10  -4    0.58    0.21
  12 -10  -4    0.24    0.24
 -12 -10   4    0.20    0.20
  12  10   4    0.30    0.19
  13  10  -4    2.10    0.26
  13 -10   4    1.50    0.28
  13 -10   4    2.35    0.32
  13 -10  -4    1.89    0.38
  13  10   4    1.72    0.25
  13 -10  -4    2.12    0.30
 -13 -10   4    1.83    0.42
  14  10  -4    0.95    0.26
  14 -10   4    0.98    0.30
  14 -10  -4    0.80    0.35
  14  10   4    0.73    0.22
 -14 -10   4    1.25    0.43
  15 -10   4    0.32    0.25
  15  10  -4   -0.16    0.23
  15 -10   4    0.69    0.44
  15 -10  -4   -0.04    0.25
  15 -10  -4   -0.06    0.26
  16 -10   4   22.66    1.80
  16  10  -4   22.54    1.57
  16 -10   4   23.60    1.26
  16 -10  -4   23.69    1.41
  16 -10  -4   22.88    1.44
 -16 -10   4   21.19    1.34
  16  10   4   25.13    1.61
  17 -10   4    0.27    0.20
  17  10  -4   -0.11    0.28
  17 -10   4    0.57    0.27
  17 -10  -4    0.75    0.27
  17 -10  -4    0.59    0.35
 -17 -10   4    0.22    0.30
  18 -10   4    1.42    0.36
  18 -10  -4    1.98    0.44
  18  10   4    1.76    0.30
 -18 -10   4    1.51    0.40
  19  10  -4    0.35    0.23
  19 -10   4    0.64    0.37
  19 -10   4    0.15    0.22
 -19 -10   4    0.76    0.30
  19  10   4    0.44    0.23
   0 -11   4    0.33    0.13
   0 -11   4    0.11    0.26
   1 -11   4    0.26    0.11
   1 -11   4   -0.07    0.27
   1  11  -4   -0.03    0.12
  -1  11  -4    0.34    0.18
   1 -11  -4    0.07    0.23
  -1 -11   4    0.25    0.16
  -2 -11  -4   12.29    0.79
   2  11  -4   13.39    0.69
  -2  11   4   11.97    0.61
   2 -11   4   13.02    0.57
  -2  11   4   12.61    0.50
   2 -11   4   11.30    0.53
   2 -11  -4   11.21    0.51
   2 -11  -4   12.02    0.62
   2 -11  -4   11.38    0.54
  -2  11  -4   12.30    0.73
  -2 -11   4   11.61    0.58
   3 -11   4    2.41    0.18
  -3  11   4    2.70    0.16
   3  11  -4    2.86    0.21
   3 -11   4    2.24    0.23
   3 -11  -4    2.69    0.17
  -3 -11   4    2.63    0.18
   3 -11  -4    2.21    0.15
   4 -11   4   16.55    0.72
   4 -11   4   16.70    0.77
   4  11  -4   16.71    0.79
  -4 -11   4   17.40    0.90
  -4  11  -4   17.47    0.85
   4 -11  -4   18.72    1.01
   5  11  -4    6.84    0.41
  -5 -11  -4    7.67    0.32
   5 -11   4    6.99    0.35
   5 -11   4    7.60    0.45
   5 -11  -4    7.93    0.42
  -5 -11   4    7.58    0.44
   5 -11  -4    6.29    0.43
   5  11   4    7.87    0.40
   5  11   4    7.06    0.31
  -5  11  -4    7.29    0.49
   6 -11   4    0.67    0.16
   6 -11   4    0.52    0.22
   6  11  -4    0.36    0.14
  -6 -11   4    0.39    0.18
   6  11   4    0.43    0.10
   6 -11  -4    0.39    0.15
   6  11   4    0.61    0.10
  -6  11  -4    0.54    0.20
   6 -11  -4    0.59    0.24
   7 -11   4   21.49    0.99
   7 -11   4   21.45    0.92
   7  11  -4   21.97    0.99
  -7  11  -4   21.65    1.16
   7 -11  -4   22.45    1.05
  -7 -11   4   22.71    1.48
   7  11   4   21.71    0.93
   7 -11  -4   20.35    0.96
   8  11  -4   87.10    4.10
   8 -11   4   88.46    3.90
   8 -11   4   92.16    3.70
  -8  11  -4   86.52    4.10
   8 -11  -4   84.46    4.00
   8  11   4   86.64    4.81
  -8 -11   4   89.51    4.91
   9  11  -4    5.98    0.41
   9 -11   4    5.48    0.42
   9 -11   4    6.05    0.44
   9  11   4    5.99    0.39
  -9  11  -4    5.56    0.48
   9 -11  -4    6.42    0.39
  -9 -11   4    6.61    0.53
  10  11  -4    1.72    0.24
  10 -11   4    2.24    0.29
  10 -11   4    1.68    0.26
  10 -11  -4    1.61    0.34
 -10 -11   4    2.32    0.37
  10 -11  -4    2.21    0.27
  11 -11   4   11.28    0.69
  11  11  -4   15.20    0.70
  11 -11   4   12.93    0.67
  11  11   4   13.49    0.82
 -11  11  -4   11.54    0.75
 -11 -11   4   14.90    0.89
  11 -11  -4   12.62    0.66
  11 -11  -4   13.34    0.64
  12 -11   4   41.13    2.29
  12  11  -4   39.35    2.28
  12 -11   4   39.50    1.96
 -12 -11   4   43.79    1.83
  12  11   4   39.63    2.39
  12 -11  -4   39.00    1.77
  12 -11  -4   39.90    1.66
  13 -11   4   -0.12    0.20
  13 -11   4    0.23    0.30
  13  11  -4    0.09    0.20
  13 -11  -4    0.08    0.20
 -13 -11   4    0.13    0.31
  13  11   4    0.03    0.18
  13 -11  -4    0.29    0.20
  14  11  -4    2.40    0.30
  14 -11   4    3.05    0.31
  14 -11   4    2.92    0.35
 -14 -11   4    3.24    0.56
  14 -11  -4    2.25    0.33
  14  11   4    3.18    0.32
  14 -11  -4    3.41    0.33
  15  11  -4    0.15    0.22
  15 -11   4   -0.16    0.29
  15  11   4    0.15    0.15
  15 -11  -4    0.06    0.19
  15 -11  -4    0.42    0.36
 -15 -11   4    0.20    0.22
  16 -11   4    5.16    0.46
  16  11  -4    5.61    0.41
  16 -11   4    5.79    0.46
  16 -11  -4    5.92    0.55
 -16 -11   4    4.99    0.64
  16  11   4    4.68    0.54
  16 -11  -4    5.94    0.55
  17  11  -4    1.22    0.23
  17 -11   4    1.34    0.34
  17 -11   4    1.04    0.26
  17  11   4    1.45    0.22
  17 -11  -4    0.95    0.34
  17 -11  -4    1.34    0.38
 -17 -11   4    1.25    0.44
  18 -11   4    1.57    0.40
  18  11  -4    0.95    0.27
  18 -11   4    0.43    0.23
  18 -11  -4    0.53    0.39
  18 -11  -4    0.80    0.27
 -18 -11   4    0.48    0.53
  18  11   4    0.86    0.21
   0 -12  -4    0.42    0.24
   0 -12   4    0.27    0.19
   0  12  -4    0.30    0.15
   1 -12   4   -0.26    0.26
   1 -12   4    0.05    0.14
   1  12  -4   -0.13    0.15
  -1 -12  -4    0.03    0.23
   1 -12  -4    0.13    0.29
  -1  12  -4    0.11    0.16
   2 -12   4    3.34    0.26
   2  12  -4    3.76    0.24
  -2 -12  -4    3.45    0.33
  -2  12   4    3.55    0.19
   2 -12   4    4.14    0.31
  -2  12   4    3.19    0.16
   2 -12  -4    3.92    0.17
  -2 -12   4    3.46    0.24
   2 -12  -4    3.64    0.40
   2 -12  -4    3.59    0.18
   3 -12   4   21.32    0.99
  -3  12   4   20.84    1.27
   3 -12   4   21.24    1.10
   3  12  -4   22.29    0.97
  -3  12   4   20.20    1.72
   3 -12  -4   20.18    1.13
   3 -12  -4   19.93    1.35
  -3 -12   4   19.83    1.04
  -3  12  -4   20.24    1.09
   4 -12   4   10.06    0.56
   4  12  -4    9.24    0.46
   4 -12   4    8.05    0.46
   4 -12  -4    8.68    0.51
  -4 -12   4    9.29    0.59
  -4  12  -4    9.69    0.50
   5 -12   4    6.12    0.44
   5  12  -4    7.10    0.37
   5 -12   4    6.51    0.43
   5 -12  -4    6.89    0.47
   5  12   4    6.53    0.32
  -5  12  -4    6.37    0.44
   5  12   4    5.84    0.31
   5 -12  -4    7.81    0.38
  -5 -12   4    6.92    0.39
   6 -12   4   16.25    0.91
   6  12  -4   18.11    0.73
   6 -12   4   16.56    0.72
  -6  12  -4   17.95    0.90
  -6 -12   4   19.06    0.97
   6  12   4   17.20    0.67
   6  12   4   16.72    1.01
   6 -12  -4   16.26    0.83
   7  12  -4    5.48    0.39
   7 -12   4    4.76    0.42
   7 -12   4    6.05    0.41
   7 -12  -4    6.22    0.33
  -7 -12   4    5.30    0.42
   7  12   4    5.73    0.31
  -7  12  -4    5.69    0.39
   8 -12   4    0.06    0.22
   8 -12   4    0.05    0.15
   8  12  -4    0.29    0.22
  -8  12  -4   -0.13    0.29
  -8 -12   4    0.03    0.16
   8 -12  -4    0.06    0.17
   8 -12  -4    0.09    0.19
   8  12   4    0.00    0.08
   9  12  -4    9.85    0.51
   9 -12   4    9.37    0.63
   9 -12   4    9.45    0.52
   9 -12  -4   10.10    0.58
  -9 -12   4    7.94    0.64
  -9  12  -4    9.58    0.70
   9 -12  -4   10.15    0.61
   9  12   4    8.96    0.58
  10 -12   4   82.40    3.96
  10  12  -4   85.60    3.58
  10 -12   4   84.05    3.67
 -10 -12   4   86.28    4.62
  10 -12  -4   82.48    3.59
  10  12   4   81.23    5.55
  10 -12  -4   84.78    4.61
 -10  12  -4   85.98    3.95
  11  12  -4    1.50    0.30
  11 -12   4    0.93    0.25
  11 -12  -4    1.01    0.21
 -11  12  -4    1.15    0.37
  11 -12  -4    0.96    0.25
  11  12   4    0.98    0.14
  12 -12   4    0.92    0.22
  12 -12   4    0.66    0.25
  12 -12  -4    1.23    0.22
 -12  12  -4    0.86    0.46
  12 -12  -4    1.46    0.32
 -12 -12   4    0.76    0.25
  12  12   4    1.10    0.22
  13 -12   4    1.43    0.26
  13  12  -4    1.66    0.32
  13 -12   4    1.74    0.25
  13 -12  -4    0.93    0.35
  13 -12  -4    1.41    0.35
  13  12   4    1.06    0.24
 -13  12  -4    1.38    0.36
 -13 -12   4    1.29    0.33
  14 -12   4   24.13    1.26
  14 -12   4   23.53    1.48
  14  12  -4   26.41    1.67
  14 -12  -4   25.92    1.28
 -14 -12   4   23.95    1.90
  14 -12  -4   26.82    1.66
  14  12   4   26.14    1.48
  15 -12   4    0.30    0.34
  15 -12   4    0.08    0.24
  15  12  -4    0.31    0.25
  15 -12  -4   -0.01    0.24
 -15 -12   4   -0.13    0.21
  15  12   4   -0.20    0.13
  15 -12  -4    0.01    0.20
 -15  12  -4   -0.23    0.29
  16 -12   4    6.98    0.62
  16 -12   4    7.65    0.53
  16  12  -4    7.35    0.59
 -16 -12   4    5.36    0.60
  16 -12  -4    5.73    0.75
  16 -12  -4    6.47    0.65
 -16  12  -4    6.41    0.76
  17 -12   4    3.30    0.53
  17 -12   4    2.55    0.45
  17  12  -4    3.53    0.37
  17 -12  -4    2.29    0.36
 -17  12  -4    3.47    0.54
 -17 -12   4    2.80    0.36
  18 -12   4    9.47    1.05
  18  12  -4   11.54    1.13
  18 -12   4   10.56    0.90
 -18 -12   4   11.02    0.96
  18 -12  -4   10.16    0.82
  18 -12  -4    8.95    0.86
   0 -13   4    0.11    0.15
   0 -13  -4   -0.35    0.29
   0  13  -4    0.06    0.10
   1  13  -4    9.36    0.53
   1 -13   4   10.02    0.54
  -1 -13  -4   10.31    0.56
   1 -13   4    9.75    0.53
  -1 -13   4    9.27    0.48
  -1  13  -4    8.57    0.53
   1 -13  -4    9.28    0.47
  -2  13   4   64.31    2.77
   2  13  -4   63.11    4.18
  -2 -13  -4   68.61    2.83
   2 -13   4   64.59    3.16
   2 -13   4   67.92    2.83
   2 -13  -4   65.27    3.12
  -2  13  -4   63.05    3.00
  -2 -13   4   66.14    3.38
   2 -13  -4   63.58    2.84
  -3  13   4    0.19    0.07
  -3  13   4    0.20    0.08
   3 -13   4    0.45    0.16
   3 -13   4   -0.07    0.22
   3  13  -4    0.40    0.14
  -3  13  -4    0.48    0.20
  -3 -13   4    0.14    0.16
  -4  13   4    0.03    0.13
   4 -13   4    0.18    0.18
   4 -13   4    0.01    0.18
  -4 -13   4    0.03    0.15
  -4  13  -4   -0.08    0.25
   5 -13   4    0.49    0.32
   5  13  -4    0.08    0.08
  -5  13  -4    0.32    0.24
   6 -13   4    9.85    0.55
   6 -13   4    9.28    0.54
   6  13  -4    9.06    0.49
  -6 -13   4    9.17    0.62
   6  13   4    9.30    0.68
   6 -13  -4   10.41    0.55
   6 -13  -4    8.91    0.60
  -6  13  -4    8.78    0.82
   7 -13   4    0.11    0.18
   7 -13   4    0.26    0.19
   7 -13  -4    0.46    0.32
  -7 -13   4    0.41    0.13
   7 -13  -4    0.13    0.15
  -7  13  -4    0.50    0.17
   7  13   4    0.33    0.07
   8  13  -4    1.66    0.20
   8 -13   4    1.99    0.23
  -8  13  -4    1.63    0.32
   8 -13  -4    1.97    0.23
   8  13   4    1.70    0.16
  -8 -13   4    1.38    0.29
   9  13  -4    7.65    0.54
   9 -13   4    6.59    0.47
   9 -13   4    6.58    0.54
   9  13   4    8.09    0.63
  -9  13  -4    7.17    0.46
  -9 -13   4    7.31    0.65
   9 -13  -4    7.74    0.50
  10 -13   4   31.81    1.84
  10  13  -4   33.87    2.03
  10 -13   4   32.79    1.70
 -10  13  -4   32.49    1.49
  10  13   4   33.74    1.48
  10 -13  -4   32.13    1.62
 -10 -13   4   32.48    1.48
  10 -13  -4   34.82    1.53
  11  13  -4    0.43    0.22
  11 -13   4    0.53    0.30
  11 -13   4   -0.07    0.28
  11 -13  -4    0.29    0.31
  11  13   4    0.00    0.13
 -11 -13   4    0.25    0.18
  11 -13  -4    0.15    0.20
  12 -13   4    3.20    0.39
  12  13  -4    2.56    0.37
  12 -13  -4    3.04    0.44
  12 -13  -4    3.38    0.48
 -12 -13   4    3.10    0.40
  13 -13   4   17.09    1.00
  13 -13   4   13.64    0.90
  13  13  -4   16.01    1.23
 -13 -13   4   14.14    1.23
 -13  13  -4   15.80    1.04
  13 -13  -4   14.79    0.81
  13 -13  -4   15.96    1.03
  14 -13   4   30.45    1.87
  14 -13   4   28.98    2.02
  14  13  -4   30.83    1.95
  14 -13  -4   31.13    1.42
 -14  13  -4   31.22    2.15
 -14 -13   4   28.38    2.73
  14 -13  -4   30.07    1.71
  15  13  -4    0.34    0.22
  15 -13  -4    0.42    0.26
  15 -13  -4   -0.01    0.22
  16 -13   4    4.31    0.48
  16 -13   4    4.36    0.44
  16  13  -4    3.91    0.47
 -16  13  -4    3.62    0.53
  16 -13  -4    4.12    0.49
  16 -13  -4    4.32    0.67
  17 -13   4    0.18    0.37
  17  13  -4    0.25    0.18
  17 -13   4    0.09    0.26
 -17  13  -4    0.19    0.34
  17 -13  -4    0.10    0.23
   0 -14   4  343.95   13.62
   0 -14  -4  353.88   14.04
   1  14  -4    0.17    0.09
   1 -14   4    0.05    0.28
   1 -14  -4    0.74    0.35
  -1 -14   4    0.30    0.15
  -1  14  -4    0.42    0.14
  -2  14   4    3.52    0.17
   2  14  -4    3.69    0.39
  -2 -14  -4    3.45    0.32
   2 -14   4    3.17    0.34
  -2  14   4    3.48    0.17
   2 -14   4    3.36    0.25
  -2  14  -4    3.15    0.23
  -2 -14   4    3.95    0.30
   3 -14   4    8.62    0.51
  -3  14   4    8.07    0.47
   3  14  -4    9.31    0.53
  -3  14  -4    8.67    0.56
  -3 -14   4    9.32    0.61
  -4  14   4   65.27    4.66
   4  14  -4   61.69    4.32
   4 -14   4   65.30    3.61
  -4 -14   4   67.00    3.44
   4 -14  -4   66.20    2.88
  -4  14  -4   65.73    2.60
  -5  14   4   16.16    0.81
   5 -14   4   17.19    0.92
   5  14  -4   16.85    1.16
   5 -14   4   17.14    0.91
  -5  14  -4   16.39    1.04
   5 -14  -4   17.18    0.72
  -5 -14   4   17.06    1.10
   6  14  -4    8.68    0.50
   6 -14   4    9.16    0.59
   6 -14   4    9.32    0.57
  -6 -14   4    8.07    0.60
  -6  14  -4    8.65    0.57
   6 -14  -4    8.91    0.48
   7 -14   4    1.24    0.30
   7 -14   4    1.22    0.18
  -7  14  -4    1.57    0.32
   7 -14  -4    1.14    0.17
  -7 -14   4    1.00    0.16
   8 -14   4    0.20    0.20
   8 -14   4    0.93    0.25
   8  14  -4    0.28    0.15
  -8 -14   4    0.57    0.23
  -8  14  -4    0.49    0.27
   8 -14  -4    0.49    0.15
   9 -14   4    1.50    0.25
   9 -14   4    1.55    0.30
   9  14  -4    1.16    0.19
  -9  14  -4    1.44    0.31
  10 -14   4   23.07    1.51
  10 -14   4   21.45    1.03
  10  14  -4   21.69    1.76
 -10 -14   4   21.97    1.07
  10 -14  -4   22.33    1.21
  10 -14  -4   22.43    1.66
 -10  14  -4   18.63    1.08
  11  14  -4    7.28    0.50
  11 -14   4    6.92    0.54
  11 -14  -4    7.00    0.54
 -11  14  -4    7.84    0.70
 -11 -14   4    6.99    0.64
  11 -14  -4    8.27    0.64
  12 -14   4   11.56    0.72
  12  14  -4   10.72    0.98
  12 -14   4   10.15    0.82
  12 -14  -4   12.29    0.86
  12 -14  -4    9.70    0.77
 -12  14  -4   11.41    0.96
  13  14  -4    6.15    0.81
  13 -14   4    8.22    0.69
  13 -14   4    8.43    0.53
  13 -14  -4    8.25    0.75
 -13  14  -4    6.84    0.64
  14 -14   4    0.42    0.28
  14  14  -4    0.59    0.18
 -14  14  -4    0.80    0.36
  14 -14  -4    0.31    0.40
  15 -14   4   -0.07    0.20
  15 -14   4    0.48    0.28
  15  14  -4    0.00    0.15
  15 -14  -4   -0.08    0.20
  15 -14  -4   -0.28    0.17
 -15  14  -4    0.01    0.49
  16 -14   4    7.16    0.75
  16 -14   4    7.31    0.59
  16 -14  -4    6.61    0.67
  16 -14  -4    7.45    0.83
 -16  14  -4    9.08    0.78
 -17  14  -4    1.60    0.60
  17 -14  -4    0.79    0.44
   0 -15   4    0.11    0.32
   0 -15  -4    0.42    0.57
   0  15  -4    0.29    0.31
   0 -15   4    0.64    0.80
   1 -15   4    0.18    0.16
   1  15  -4   -0.05    0.13
  -1 -15  -4   -0.43    0.25
   1 -15   4   -0.19    0.22
  -1  15  -4    0.12    0.09
  -1 -15   4    0.05    0.10
   1 -15  -4    0.19    0.25
   2 -15   4   72.67    2.88
   2  15  -4   66.43    4.94
   2 -15   4   71.40    3.41
  -2 -15  -4   70.73    2.85
  -2  15  -4   70.31    3.50
  -2 -15   4   69.40    2.85
   2 -15  -4   72.09    3.64
   3 -15   4   12.89    0.95
   3  15  -4   13.58    1.07
  -3  15  -4   13.80    0.97
  -3 -15   4   12.98    0.85
   3 -15  -4   14.03    0.82
  -4  15   4    0.13    0.08
   4 -15   4    0.10    0.19
  -4 -15   4    0.05    0.13
  -4  15  -4    0.12    0.16
   5  15  -4    1.53    0.18
  -5  15   4    1.36    0.18
   5 -15   4    1.20    0.26
   5 -15   4    1.51    0.24
  -5 -15   4    1.13    0.17
  -5  15  -4    1.46    0.24
   6 -15   4    0.50    0.13
  -6  15   4    0.34    0.15
   6  15  -4    0.63    0.12
   6 -15  -4    0.38    0.31
  -6  15  -4    0.54    0.15
   7 -15   4    5.81    0.45
  -7  15   4    5.94    0.54
   7  15  -4    5.72    0.47
  -7  15  -4    5.95    0.42
   7 -15  -4    6.95    0.50
   8  15  -4    0.52    0.20
   8 -15   4    0.59    0.20
   9 -15   4    0.09    0.14
   9 -15   4    0.14    0.22
   9  15  -4    0.12    0.15
   9 -15  -4    0.01    0.19
  -9  15  -4    0.21    0.35
  10 -15   4    0.59    0.26
  10 -15   4    1.00    0.26
  10  15  -4    0.66    0.15
 -10  15  -4    0.49    0.25
  10 -15  -4    0.96    0.24
  10 -15  -4    0.73    0.18
  11  15  -4    3.44    0.29
  11 -15   4    3.53    0.34
  11 -15   4    4.28    0.40
  11 -15  -4    4.05    0.43
  12 -15   4   -0.17    0.20
  12  15  -4    0.17    0.15
  12 -15   4    0.36    0.28
 -12  15  -4   -0.30    0.40
  12 -15  -4    0.15    0.22
  12 -15  -4    0.16    0.21
  13 -15   4    0.97    0.26
  13 -15  -4    0.90    0.36
  14 -15   4    0.33    0.21
  14 -15  -4    0.42    0.38
  15 -15   4    0.52    0.26
 -15  15  -4    0.24    0.44
  15 -15  -4    1.02    0.37
  16 -15   4    0.07    0.22
 -16  15  -4    0.30    0.28
  16 -15  -4   -0.32    0.23
   0 -16  -4   40.76    1.58
   0 -16   4   39.61    3.00
   0  16  -4   39.97    3.04
   1  16  -4    5.55    0.37
   1 -16   4    5.63    0.43
   1 -16   4    5.40    0.46
  -1 -16  -4    5.57    0.40
   1 -16  -4    5.65    0.55
  -1  16  -4    5.77    0.36
   2  16  -4    2.98    0.27
   2 -16   4    3.15    0.27
   2 -16  -4    3.80    0.45
  -2  16  -4    4.06    0.32
   3 -16   4   13.96    0.76
   3  16  -4   13.59    1.56
   3 -16   4   15.26    0.75
  -3  16  -4   14.13    1.29
   3 -16  -4   14.81    0.98
   4  16  -4   20.07    0.91
   4 -16   4   21.00    0.98
  -4  16  -4   19.61    1.61
   4 -16  -4   21.51    1.06
   5 -16   4    0.79    0.17
   5  16  -4    0.64    0.13
   5 -16   4    1.08    0.27
   6 -16   4   87.87    3.68
   6  16  -4   85.23    5.44
   6 -16   4   90.44    3.54
  -6  16  -4   86.47    6.21
   7 -16   4   -0.19    0.20
   7 -16   4    0.11    0.16
   7  16  -4    0.19    0.13
   7 -16  -4   -0.46    0.30
  -7  16  -4    0.27    0.17
   8 -16   4   17.56    0.76
   8 -16   4   14.00    1.06
   8 -16  -4   16.00    1.02
  -8  16  -4   15.00    1.03
   9 -16   4   -0.13    0.19
  -9  16   4    0.29    0.18
   9 -16   4    0.07    0.22
   9 -16  -4    0.32    0.34
  10 -16   4    4.08    0.44
  10 -16  -4    4.16    0.38
 -10  16  -4    4.66    0.47
  11 -16   4    2.15    0.26
  11 -16   4    2.76    0.37
 -11  16  -4    2.53    0.41
  11 -16  -4    1.98    0.28
  12 -16   4    0.99    0.27
  12 -16   4    1.30    0.35
  12 -16  -4    1.46    0.37
 -12  16  -4    1.99    0.46
  13 -16   4    5.31    0.55
  13 -16   4    4.71    0.58
  13 -16  -4    4.66    0.61
 -13  16  -4    5.54    0.65
  14 -16   4    0.01    0.27
  14 -16   4    0.11    0.23
 -14  16  -4    0.06    0.28
  15 -16   4    4.65    0.56
  15 -16  -4    4.65    0.64
   0  17  -4   -0.09    0.11
   0 -17  -4   -0.41    0.33
   1 -17   4    0.31    0.25
  -1 -17  -4    0.25    0.29
   1 -17  -4    0.06    0.20
  -2 -17  -4   -0.17    0.20
  -2  17  -4    0.07    0.16
   2 -17  -4   -0.01    0.19
   3 -17   4    3.86    0.39
  -3  17  -4    4.19    0.39
   3 -17  -4    3.97    0.56
   4 -17   4   17.40    0.99
   4 -17  -4   18.29    0.94
  -4  17  -4   17.28    1.53
   5 -17   4    9.45    0.64
   5 -17  -4   11.10    0.68
  -5  17  -4   10.37    0.61
   6 -17   4    0.37    0.20
  -6  17  -4    0.67    0.28
   6 -17  -4    0.25    0.32
   7 -17   4    6.14    0.61
   7 -17   4    5.40    0.52
  -7  17  -4    6.38    0.45
   7 -17  -4    5.55    0.53
   8 -17   4   17.75    1.20
   8 -17   4   18.83    1.09
   8 -17  -4   19.91    1.16
  -8  17  -4   18.77    1.63
   9 -17   4   21.20    1.86
   9 -17   4   20.48    1.28
   9 -17  -4   22.03    1.10
  -9  17  -4   20.63    1.33
  10 -17   4    0.87    0.31
  11 -17   4   -0.03    0.31
 -11  17  -4    0.30    0.27
  12 -17   4    1.93    0.26
  12 -17  -4    2.20    0.42
  13 -17   4   10.37    0.87
 -13  17  -4   10.88    1.17
  13 -17  -4   12.08    1.12
  14 -17   4   16.93    1.54
  14 -17  -4   18.42    1.66
 -14  17  -4   15.31    1.82
   0 -18  -4    7.29    0.53
  -1 -18  -4   -0.32    0.30
   1 -18   4    0.19    0.24
   1 -18  -4    0.38    0.23
   2 -18   4    1.49    0.39
   2 -18  -4    0.91    0.35
   4 -18   4   10.36    0.64
   4 -18  -4   11.11    0.61
   5 -18   4    3.31    0.44
   5 -18  -4    3.42    0.44
   6 -18   4    0.84    0.28
   6 -18  -4    0.47    0.23
   7 -18  -4    1.12    0.34
   8 -18   4    0.17    0.22
   8 -18  -4    0.40    0.26
  -8  18  -4    0.19    0.27
   9 -18   4    4.69    0.48
   9 -18  -4    4.38    0.48
  -9  18  -4    3.82    0.37
  10 -18   4    5.51    0.48
  10 -18  -4    5.12    0.65
  11 -18   4    0.81    0.26
 -11  18  -4    1.03    0.29
  12 -18  -4    5.10    0.49
 -12  18  -4    5.67    0.84
  13 -18   4    4.94    0.72
  13 -18  -4    3.70    0.63
   0 -19  -4   -0.31    0.21
   1 -19   4    0.05    0.21
   1 -19  -4    0.66    0.26
   2 -19   4   60.96    2.47
   2 -19  -4   51.49    2.61
   3 -19   4   12.34    0.81
   3 -19  -4   12.90    0.90
   4 -19   4   11.80    0.68
   4 -19  -4   10.65    0.80
   5 -19   4    2.38    0.40
   5 -19  -4    1.65    0.31
   6 -19   4    0.06    0.22
   6 -19  -4    0.13    0.21
   7 -19   4    1.39    0.28
   7 -19  -4    2.04    0.37
   8 -19   4   10.17    0.75
   8 -19  -4    9.42    0.86
   9 -19   4    4.82    0.45
   9 -19  -4    5.18    0.47
  10 -19   4    3.78    0.38
  11 -19   4    0.26    0.30
  11 -19  -4    0.29    0.22
  12 -19  -4    4.33    0.67
   0 -20  -4    6.89    0.70
   1 -20  -4    1.99    0.41
   2 -20   4   -0.55    0.37
   2 -20  -4    0.05    0.35
   3 -20   4   -0.35    0.31
   4 -20   4    3.21    0.46
   4 -20  -4    2.69    0.39
   5 -20   4    0.15    0.22
   5 -20  -4   -0.31    0.34
   6 -20   4    2.28    0.39
   6 -20  -4    2.28    0.50
   7 -20   4    0.77    0.32
   7 -20  -4    0.89    0.46
   8 -20   4    0.00    0.25
   8 -20  -4    0.43    0.35
   9 -20   4    0.40    0.27
   9 -20  -4   -0.12    0.37
  10 -20   4    0.31    0.40
  10 -20  -4   -0.32    0.23
  11 -20   4    1.96    0.48
  11 -20  -4    1.89    0.34
   0 -21  -4    0.59    0.28
   1 -21  -4    2.36    0.40
   2 -21   4   28.43    2.12
   2 -21  -4   24.17    1.85
   3 -21   4    3.14    0.38
   3 -21  -4    2.29    0.52
   4 -21  -4    0.97    0.27
   6 -21   4   10.43    0.78
   6 -21  -4   10.51    0.94
   7 -21   4    2.98    0.38
   7 -21  -4    2.09    0.34
   8 -21   4    0.75    0.28
   9 -21   4    9.87    0.74
   9 -21  -4    8.85    0.86
   0 -22  -4    3.32    0.49
   1 -22  -4    0.56    0.36
   2 -22  -4    0.93    0.33
   3 -22   4    0.85    0.29
   3 -22  -4    1.04    0.31
   4 -22   4   -0.16    0.29
   4 -22  -4    0.25    0.24
   5 -22   4    0.36    0.35
   5 -22  -4    1.64    0.52
   6 -22   4   -0.30    0.24
   6 -22  -4   -0.13    0.26
   7 -22   4    0.47    0.36
   7 -22  -4   -0.01    0.41
   1 -23  -4    3.77    0.37
   2 -23  -4    1.28    0.36
   3 -23   4    2.37    0.47
   4 -23   4    2.92    0.50
   4 -23  -4    2.91    0.55
   5 -23   4    0.77    0.30
   0   0  -5    0.01    0.09
   0   0   5    0.01    0.14
   1   0  -5    0.02    0.11
  -1   0  -5    0.05    0.11
  -1   0   5    0.12    0.12
   1   0   5    0.13    0.10
   1   0  -5    0.02    0.08
  -1   0  -5    0.06    0.07
  -1   0   5    0.22    0.14
   2   0  -5   -0.52    0.14
  -2   0   5   -0.09    0.14
   2   0  -5   -0.31    0.15
   2   0   5   -0.24    0.10
  -2   0  -5   -0.41    0.10
  -2   0  -5   -0.46    0.18
   2   0   5   -0.12    0.10
   3   0  -5   -0.17    0.10
  -3   0   5   -0.04    0.10
   3   0   5   -0.04    0.04
   3   0   5   -0.02    0.12
  -3   0  -5    0.03    0.11
  -3   0  -5   -0.20    0.23
  -3   0   5   -0.08    0.18
  -4   0   5   -0.58    0.24
   4   0  -5   -0.27    0.12
   4   0   5   -0.30    0.10
   5   0  -5   -0.23    0.16
  -5   0   5   -0.58    0.28
   6   0   5    0.61    0.18
   6   0  -5    0.96    0.27
  -6   0   5    1.07    0.36
   7   0  -5    0.36    0.21
  -7   0   5    0.02    0.27
   8   0   5    0.05    0.21
   8   0  -5    0.01    0.19
  -8   0   5    0.16    0.34
   9   0  -5   -0.34    0.21
  -9   0   5   -0.04    0.27
   9   0   5   -0.08    0.15
  10   0   5    0.03    0.21
 -10   0   5   -0.09    0.31
  10   0  -5   -0.10    0.19
  11   0   5    0.33    0.25
 -11   0   5    0.39    0.41
  11   0  -5    0.55    0.18
 -12   0   5   -0.28    0.43
  12   0  -5    0.09    0.21
  13   0   5   -0.03    0.24
  13   0  -5    0.42    0.27
 -13   0   5   -0.56    0.44
 -14   0   5    0.44    0.32
  14   0   5   -0.18    0.24
  14   0  -5   -0.13    0.20
  15   0   5   -0.37    0.31
  15   0  -5    0.24    0.34
 -15   0   5    0.19    0.28
 -16   0   5    0.29    0.54
  16   0  -5    0.56    0.26
  16   0   5    0.40    0.20
  17   0   5    0.09    0.19
  17   0  -5   -0.16    0.27
 -17   0   5   -0.42    0.30
  18   0  -5    0.02    0.40
  18   0   5    0.27    0.23
 -18   0   5   -0.15    0.33
  18   0   5   -0.07    0.17
  19   0  -5    0.68    0.32
  19   0   5    0.48    0.26
  20   0  -5    1.47    0.57
  20   0   5    0.96    0.46
   0   1  -5    0.10    0.12
   0  -1  -5    0.16    0.06
   0  -1  -5   -0.03    0.14
   0   1   5    0.13    0.11
   0   1   5    0.05    0.13
   0  -1  -5    0.00    0.08
   0  -1   5    0.07    0.10
   0  -1   5    0.10    0.11
   0   1  -5    0.16    0.22
  -1   1   5    0.09    0.10
   1   1  -5    0.01    0.11
   1   1  -5    0.19    0.11
  -1  -1  -5    0.01    0.07
   1  -1   5    0.07    0.12
   1  -1   5    0.29    0.10
  -1   1   5    0.01    0.09
  -1  -1  -5    0.18    0.10
  -1  -1   5    0.14    0.12
   1   1   5    0.09    0.09
  -1   1  -5    0.33    0.20
  -1   1  -5    0.15    0.07
   1   1   5    0.02    0.13
  -1   1  -5    0.11    0.04
   1  -1  -5    0.11    0.08
   1  -1  -5    0.32    0.14
  -1  -1   5    0.00    0.08
   2  -1   5    2.37    0.24
  -2   1   5    2.45    0.24
  -2   1   5    2.31    0.18
  -2  -1  -5    2.91    0.17
   2  -1   5    3.24    0.16
  -2  -1  -5    3.20    0.29
  -2   1  -5    2.63    0.12
  -2   1  -5    2.61    0.21
   2  -1  -5    2.65    0.21
   2   1   5    2.80    0.23
  -2  -1   5    2.72    0.15
   2   1   5    2.88    0.16
   2  -1  -5    2.62    0.18
  -3  -1  -5    0.02    0.09
  -3  -1  -5   -0.18    0.16
   3   1  -5    0.06    0.19
   3  -1   5    0.11    0.06
  -3   1   5    0.32    0.15
  -3  -1   5    0.20    0.17
  -3   1  -5    0.21    0.19
   3   1   5    0.01    0.09
  -3   1  -5    0.13    0.08
  -3  -1   5    0.24    0.10
   3  -1  -5    0.02    0.16
   4  -1   5   43.63    1.77
  -4  -1  -5   40.37    1.94
   4  -1   5   41.96    1.96
   4   1  -5   43.64    2.62
  -4   1   5   41.67    1.84
   4  -1  -5   44.05    1.87
   4   1   5   43.18    1.86
  -4  -1   5   44.43    1.92
  -4   1  -5   44.67    1.91
   5  -1   5   29.48    1.35
   5  -1   5   30.43    1.34
   5   1  -5   30.77    1.25
  -5   1   5   30.14    1.26
  -5  -1   5   31.43    1.30
   5   1   5   27.41    1.40
   5  -1  -5   30.29    1.35
   6  -1   5   86.57    3.99
  -6   1   5   87.42    3.60
   6  -1   5   89.21    3.49
   6   1  -5   89.59    4.11
   6   1   5   90.91    3.49
   6  -1  -5   86.87    3.82
  -6  -1   5   87.62    3.69
   7  -1   5   12.16    0.63
  -7   1   5   12.59    0.76
   7   1  -5   12.75    0.64
  -7  -1   5   13.35    0.84
   7   1   5   10.69    0.55
   7  -1  -5   12.42    0.63
   8   1  -5  159.84    6.81
  -8   1   5  149.06    6.64
   8  -1   5  157.46    6.76
  -8  -1   5  166.29    6.60
   8   1   5  163.96    6.48
   8  -1  -5  151.67    6.49
  -9   1   5   -0.29    0.33
   9   1   5    0.18    0.15
   9  -1  -5    0.09    0.15
  10   1  -5   19.37    0.93
 -10   1   5   20.41    1.10
  10  -1   5   24.09    0.99
  10   1   5   20.42    0.86
  10  -1  -5   21.49    1.06
 -10  -1   5   20.34    0.94
  11  -1   5    9.67    0.59
 -11   1   5    8.60    0.62
  11   1  -5    8.26    0.45
  11   1   5    8.09    0.49
 -11  -1   5    8.73    0.68
  12   1  -5   86.65    3.39
  12  -1   5   86.15    3.62
 -12   1   5   84.10    4.10
 -12  -1   5   84.55    3.96
  12   1   5   82.81    3.36
  12  -1  -5   89.56    3.57
  13   1  -5   20.93    1.09
  13  -1   5   21.02    1.12
 -13   1   5   20.78    1.15
  13  -1   5   20.56    1.15
  13  -1  -5   21.15    0.94
  13   1   5   20.98    0.96
 -13  -1   5   24.37    1.16
  14   1  -5    0.61    0.27
  14  -1   5    0.84    0.16
 -14   1   5    1.42    0.38
  14  -1  -5    0.60    0.29
 -14  -1   5    1.32    0.59
  15  -1   5    6.56    0.58
 -15   1   5    6.60    0.52
  15  -1   5    6.68    0.51
  15   1  -5    6.89    0.54
 -15  -1   5    7.66    0.65
  15  -1  -5    7.20    0.59
  15   1   5    5.86    0.48
  16  -1   5    5.66    0.36
 -16   1   5    6.57    0.73
  16   1  -5    6.25    0.55
  16  -1   5    5.95    0.50
 -16  -1   5    5.94    0.50
  16   1   5    6.27    0.56
  16  -1  -5    5.32    0.47
  17  -1   5   11.80    0.59
 -17   1   5   10.46    0.90
  17   1  -5   11.42    0.73
  17  -1   5   11.28    0.97
  17   1   5   10.27    0.57
 -17  -1   5    9.56    0.80
  18   1  -5    2.30    0.46
  18  -1   5    1.76    0.24
  18  -1   5    2.16    0.32
  18   1   5    1.61    0.30
 -18  -1   5    1.58    0.57
  18  -1  -5    2.05    0.47
  19   1  -5   14.39    1.20
  19  -1   5   15.80    1.16
  19  -1   5   15.05    1.25
  19  -1  -5   11.68    1.09
  19   1   5   12.64    1.01
  19   1   5   14.86    1.06
 -19  -1   5   12.89    1.24
  19  -1  -5   14.34    0.98
  20  -1   5    1.32    0.43
  20  -1   5    1.88    0.34
  20   1   5    1.70    0.29
  20  -1  -5    2.00    0.29
  20   1   5    1.78    0.46
   0   2   5   36.74    1.73
   0  -2  -5   36.63    1.73
   0  -2   5   34.19    2.31
   0   2   5   35.27    1.44
   0  -2  -5   37.28    1.38
   0  -2   5   35.41    1.58
   0  -2  -5   34.66    1.49
   0   2  -5   32.94    1.52
   0   2   5   35.35    2.13
   0   2  -5   34.54    2.79
   1  -2   5    4.41    0.24
  -1  -2  -5    4.94    0.24
   1  -2   5    4.06    0.28
   1   2  -5    4.27    0.29
  -1   2   5    4.42    0.28
   1  -2   5    4.56    0.25
  -1  -2  -5    4.75    0.22
   1   2  -5    4.36    0.27
  -1  -2  -5    4.59    0.21
  -1   2   5    4.63    0.20
   1   2   5    4.62    0.21
  -1   2  -5    4.21    0.27
  -1  -2   5    4.53    0.34
  -1   2  -5    4.09    0.38
   1  -2  -5    4.24    0.22
  -1  -2   5    4.32    0.27
  -1   2  -5    4.41    0.20
   1  -2  -5    4.76    0.22
   1   2   5    4.41    0.22
   1  -2  -5    4.56    0.23
   2   2  -5   10.72    0.66
  -2   2   5   10.54    0.55
   2  -2   5   11.15    0.59
   2   2  -5   10.28    0.52
   2  -2   5   10.57    0.58
   2  -2   5   10.60    0.61
  -2  -2  -5   11.64    0.58
  -2  -2  -5   10.46    0.54
  -2   2   5   10.36    0.55
   2   2   5   10.51    0.49
  -2   2  -5   10.54    0.56
  -2  -2   5   11.64    0.58
  -2   2  -5   10.63    0.50
   2   2   5   10.45    0.51
   2  -2  -5   10.18    0.64
   2  -2  -5   11.45    0.56
  -2  -2   5   10.44    0.55
   2  -2  -5   10.90    0.62
  -2   2  -5   10.13    0.61
   2   2   5   10.90    0.58
   3  -2   5  105.37    4.77
  -3  -2  -5  101.48    5.33
  -3  -2  -5  105.85    4.89
  -3   2   5  104.20    4.31
   3   2  -5  106.41    4.72
   3  -2   5  105.69    4.49
   3   2  -5   97.65    4.63
  -3   2   5  103.16    4.60
  -3  -2   5  101.10    5.26
   3  -2  -5  106.55    5.89
   3   2   5  104.39    4.83
  -3   2  -5  106.57    4.54
  -3  -2   5  110.76    5.05
   3  -2  -5  101.90    4.33
   4  -2   5   68.69    2.86
   4  -2   5   71.95    3.35
   4   2  -5   70.26    3.19
  -4   2   5   71.36    4.18
   4   2   5   69.58    3.02
   4  -2  -5   68.19    2.89
  -4   2  -5   71.03    3.52
  -4  -2   5   74.31    3.04
   5   2  -5   17.38    0.81
  -5   2   5   18.56    0.74
   5  -2   5   17.63    0.74
   5  -2   5   18.47    0.88
  -5  -2   5   19.61    1.21
   5   2   5   17.40    0.77
   5  -2  -5   17.32    0.94
   6  -2   5   41.38    1.81
  -6   2   5   40.62    2.23
   6   2  -5   42.21    1.73
   6  -2   5   40.14    1.70
   6   2   5   40.93    1.59
  -6  -2   5   41.90    1.93
   6  -2  -5   39.68    1.73
   7   2  -5   55.02    2.34
   7  -2   5   55.77    2.27
   7  -2   5   53.49    2.33
  -7   2   5   55.85    2.53
   7  -2  -5   56.70    2.24
  -7  -2   5   54.22    2.47
   7   2   5   57.14    2.09
  -8   2   5   23.38    1.10
   8   2  -5   20.50    0.99
   8  -2   5   20.46    0.98
   8  -2   5   21.55    0.92
   8  -2  -5   22.31    0.90
  -8  -2   5   21.60    1.38
   8   2   5   22.23    0.88
   9  -2   5    1.92    0.34
   9  -2   5    2.24    0.20
  -9   2   5    1.65    0.30
   9   2  -5    2.59    0.25
   9  -2  -5    1.67    0.20
  -9  -2   5    2.34    0.43
   9   2   5    2.16    0.30
 -10   2   5    8.74    0.68
  10   2  -5    7.51    0.48
  10  -2   5    8.16    0.47
  10  -2   5    8.68    0.50
  10  -2  -5    7.48    0.52
 -10  -2   5    8.32    0.60
  10   2   5    7.53    0.48
 -11   2   5    0.70    0.40
  11   2  -5    0.51    0.22
  11  -2   5    0.40    0.32
  11   2   5    0.68    0.23
 -11  -2   5    0.56    0.42
  11  -2  -5    0.69    0.24
  12  -2   5    0.66    0.30
  12  -2   5    0.60    0.24
 -12   2   5    0.93    0.30
  12   2   5    0.39    0.20
  12  -2  -5    0.65    0.21
  13  -2   5    9.33    0.63
  13  -2   5    9.55    0.44
  13   2  -5    9.80    0.58
 -13   2   5   10.92    0.66
  13  -2  -5    9.35    0.60
 -13  -2   5    9.69    0.76
  13   2   5    9.31    0.63
  14   2  -5    2.83    0.32
  14  -2   5    3.06    0.40
  14  -2  -5    3.24    0.37
  14   2   5    2.49    0.29
 -14  -2   5    2.65    0.57
  15  -2   5    0.47    0.25
 -15   2   5    0.64    0.37
  15  -2   5    0.39    0.19
 -15  -2   5    0.51    0.47
  15   2   5    0.71    0.34
  16   2  -5   31.48    1.52
  16  -2   5   32.42    1.48
  16  -2   5   31.70    1.48
 -16   2   5   32.29    1.59
  16  -2  -5   30.61    1.56
  16   2   5   30.82    1.71
 -16  -2   5   30.55    1.82
 -17   2   5   11.87    0.91
  17   2  -5   11.76    0.66
  17  -2   5   12.28    0.65
  17  -2   5   11.31    0.73
  17   2   5    9.95    0.66
 -17  -2   5   11.41    0.92
  17  -2  -5   11.39    0.66
  17  -2  -5   11.98    0.82
  18  -2   5    1.40    0.31
  18  -2   5    1.80    0.38
  18  -2  -5    1.24    0.28
  18  -2  -5    1.13    0.34
 -18  -2   5    1.73    0.51
  19   2  -5    4.12    0.40
  19  -2   5    2.74    0.51
  19  -2   5    3.17    0.37
  19   2   5    3.23    0.35
  19  -2  -5    4.56    0.58
  20  -2   5   23.22    2.02
  20   2  -5   27.39    1.53
  20  -2   5   26.19    2.70
  20  -2  -5   26.18    2.03
  20   2   5   25.08    1.94
  20  -2  -5   27.96    2.47
   0   3  -5    0.07    0.08
   0   3  -5    0.00    0.10
   0  -3   5    0.01    0.11
   0   3   5   -0.02    0.05
   0  -3  -5   -0.04    0.05
   0  -3  -5   -0.06    0.06
   0   3   5   -0.07    0.09
   1   3  -5   17.68    0.79
  -1  -3  -5   16.82    0.79
  -1  -3  -5   18.05    0.88
  -1   3   5   18.60    0.82
  -1   3   5   18.58    0.95
   1  -3   5   18.78    0.95
  -1  -3  -5   17.45    0.78
   1  -3   5   18.55    0.87
   1   3  -5   18.45    1.22
   1  -3   5   17.36    1.08
  -1   3   5   17.61    0.82
   1  -3  -5   17.54    0.77
  -1   3  -5   17.98    0.79
   1   3   5   18.16    1.13
  -1  -3   5   17.33    0.87
  -1   3  -5   17.53    0.82
  -1   3  -5   17.28    0.73
   1   3   5   17.59    0.70
   1   3   5   18.40    0.86
   1  -3  -5   17.99    0.79
  -1  -3   5   17.94    0.79
   1  -3  -5   18.19    0.81
  -2  -3  -5   17.74    0.91
   2  -3   5   17.40    0.82
   2   3  -5   17.56    0.87
   2   3  -5   18.00    0.75
   2  -3   5   16.32    0.88
  -2  -3  -5   17.50    0.72
   2  -3   5   16.87    0.76
  -2   3   5   18.39    0.87
  -2   3   5   18.95    0.78
   2  -3  -5   17.67    0.74
   2  -3  -5   18.60    0.75
  -2  -3   5   17.71    0.83
  -2  -3   5   18.14    0.83
  -2   3  -5   17.20    0.83
  -2   3  -5   17.49    0.92
   2  -3  -5   18.05    0.88
   2   3   5   17.21    0.75
   2   3   5   17.23    0.74
  -2   3  -5   17.49    0.70
   3  -3   5   66.45    2.81
  -3  -3  -5   62.68    2.71
  -3  -3  -5   68.02    3.09
   3  -3   5   62.46    2.84
   3   3  -5   63.73    3.01
  -3   3   5   64.75    2.84
  -3   3   5   65.74    2.82
   3   3   5   64.84    2.52
   3   3   5   62.56    2.70
   3  -3  -5   63.21    2.70
  -3   3  -5   62.40    2.96
   3  -3  -5   64.32    2.69
  -3   3  -5   63.34    2.68
  -3  -3   5   64.52    2.79
   3  -3  -5   63.98    3.09
   4  -3   5   53.93    2.19
   4   3  -5   54.73    2.55
   4  -3   5   53.00    2.26
  -4   3   5   53.83    2.21
  -4  -3  -5   52.89    2.32
   4  -3  -5   54.31    2.49
  -4   3  -5   53.49    2.09
  -4   3  -5   56.49    2.55
   4   3   5   57.41    2.51
   4  -3  -5   52.72    2.47
  -4  -3   5   55.80    2.34
   5  -3   5    0.95    0.16
   5  -3   5    0.90    0.15
  -5   3   5    0.63    0.17
   5   3  -5    1.34    0.23
  -5  -3   5    1.12    0.22
   5  -3  -5    0.84    0.16
   5   3   5    1.15    0.14
   6  -3   5    3.79    0.29
   6   3  -5    3.63    0.21
  -6   3   5    2.71    0.36
   6  -3   5    3.01    0.19
   6  -3  -5    3.39    0.26
   6   3   5    3.12    0.24
  -6  -3   5    2.77    0.28
   7  -3   5   15.45    0.68
   7  -3   5   15.67    0.67
  -7   3   5   13.88    0.74
   7   3  -5   14.61    0.67
   7   3   5   16.14    0.79
  -7  -3   5   14.74    0.80
   7  -3  -5   16.68    0.90
   8  -3   5  201.60    9.66
   8  -3   5  197.83    8.59
  -8   3   5  204.31    8.14
   8   3  -5  195.52    8.46
   8   3   5  207.96    8.65
   8  -3  -5  199.43    8.32
  -8  -3   5  198.98    8.03
   9  -3   5    2.81    0.36
   9  -3   5    2.51    0.29
  -9   3   5    2.78    0.30
   9   3  -5    3.19    0.28
   9  -3  -5    2.68    0.27
  -9  -3   5    3.36    0.43
  10   3  -5   10.85    0.59
  10  -3   5   12.01    0.60
 -10   3   5   11.81    0.68
  10  -3   5   12.10    0.56
 -10  -3   5   11.02    0.67
  10  -3  -5   12.24    0.63
  10   3   5   12.99    0.62
  11  -3   5    5.46    0.35
 -11   3   5    5.39    0.55
  11   3  -5    4.15    0.37
  11  -3   5    4.90    0.30
 -11  -3   5    4.43    0.51
  11  -3  -5    5.29    0.45
  11   3   5    4.58    0.35
  12  -3   5   23.18    1.10
 -12   3   5   22.09    1.47
  12   3  -5   22.13    1.03
  12  -3   5   24.13    1.13
 -12  -3   5   25.04    1.50
  12   3   5   23.98    1.07
  12  -3  -5   24.28    1.13
  13  -3   5   15.88    0.83
  13  -3   5   15.24    0.80
  13   3  -5   16.45    0.79
 -13   3   5   12.38    0.83
 -13  -3   5   14.33    0.88
  13   3   5   14.89    0.91
  13  -3  -5   14.97    0.71
  14  -3   5   13.11    0.77
 -14   3   5   11.19    0.78
  14  -3   5   12.51    0.69
  14   3  -5   13.32    0.69
  14  -3  -5   12.62    0.69
 -14  -3   5   14.51    0.84
  14   3   5   12.74    0.68
  14  -3  -5   11.73    0.88
  15  -3   5    0.79    0.18
  15   3  -5    1.00    0.36
  15  -3  -5    0.97    0.33
  15   3   5    1.12    0.29
  16   3  -5   30.56    1.36
  16  -3   5   29.30    1.59
 -16   3   5   26.26    1.39
  16  -3   5   31.34    1.41
  16   3   5   28.01    1.45
  16  -3  -5   28.78    1.34
 -16  -3   5   28.64    2.04
  16  -3  -5   28.27    1.59
 -17   3   5    2.37    0.51
  17  -3   5    3.08    0.26
  17  -3   5    2.80    0.45
 -17  -3   5    2.82    0.63
  17   3   5    2.63    0.41
  17  -3  -5    3.24    0.42
  17  -3  -5    2.54    0.41
  18   3  -5    8.04    0.56
  18  -3   5    8.93    0.74
  18  -3   5    8.60    0.70
 -18  -3   5    8.60    0.79
  18   3   5    9.91    0.65
  18  -3  -5    7.98    0.54
  18  -3  -5    8.43    0.71
  19  -3   5   -0.13    0.29
  19  -3   5    0.00    0.26
  19   3  -5    0.13    0.40
  19  -3  -5    0.59    0.48
  19  -3  -5    0.01    0.21
  19   3   5    0.29    0.22
  20   3  -5    0.33    0.31
  20  -3   5    0.11    0.43
  20  -3   5    0.55    0.27
  20   3   5    0.10    0.33
  20  -3  -5   -0.06    0.22
  20  -3  -5    0.01    0.34
   0  -4   5   11.46    0.55
   0   4   5   10.80    0.49
   0   4  -5   10.35    0.53
   0  -4   5   11.98    0.55
   0   4  -5   10.82    0.53
   0   4   5   10.82    0.51
   0   4  -5   10.95    0.57
   0  -4  -5   11.33    0.56
   0  -4  -5   10.99    0.54
   0   4   5   12.23    0.58
   0  -4  -5   10.34    0.49
   1   4  -5  183.92    8.34
  -1   4   5  194.90    8.25
   1   4  -5  182.54    7.51
   1  -4   5  179.36    9.73
   1  -4   5  187.26    8.42
   1  -4   5  183.42    7.68
   1   4   5  181.87    7.87
   1  -4  -5  188.44    8.17
  -1   4  -5  188.38    8.14
  -1  -4   5  193.47    8.26
  -1   4  -5  182.20    7.47
   2  -4   5    1.18    0.15
   2   4  -5    1.16    0.14
  -2   4   5    0.99    0.10
  -2  -4  -5    1.10    0.09
  -2  -4  -5    0.97    0.10
   2   4  -5    0.99    0.12
  -2   4   5    1.26    0.09
  -2  -4  -5    1.13    0.09
  -2   4  -5    0.93    0.09
  -2  -4   5    1.31    0.20
  -2  -4   5    0.97    0.16
   2   4   5    1.06    0.10
   2   4   5    1.03    0.09
   2  -4  -5    0.96    0.14
  -3  -4  -5    0.55    0.18
[truncated: 1,231,780 more chars]
