# Supplementary material for: Crystal structure and Hirshfeld surface analysis of poly[[bis­[μ4-N,N′-(1,3,5-oxadiazinane-3,5-di­yl)bis(carbamoyl­methano­ato)]nickel(II)tetra­potassium] 4.8-hydrate]
Source: Acta Crystallogr E Crystallogr Commun. 2021 Feb 26;77(Pt 3):298–304. doi: 10.1107/S205698902100205X (PMC8061116; doi:10.1107/S205698902100205X)
Supplement: Supplementary file 2 [file e-77-00298-Isup3.hkl]

data_I                                                                          
_shelx_title ' rerefinement of wm5595 without reasonable water H atoms'         
_shelx_refln_list_code          4                                               
_shelx_F_calc_maximum      486.86                                               
_exptl_crystal_F_000      3552.31                                               
_reflns_d_resolution_high  0.7069                                               
                                                                                
loop_                                                                           
 _space_group_symop_operation_xyz                                               
 'x, y, z'                                                                      
 '-x+1/2, -y, z+1/2'                                                            
 'x+1/2, -y+1/2, -z'                                                            
 '-x, y+1/2, -z+1/2'                                                            
 '-x, -y, -z'                                                                   
 'x-1/2, y, -z-1/2'                                                             
 '-x-1/2, y-1/2, z'                                                             
 'x, -y-1/2, z-1/2'                                                             
                                                                                
_cell_length_a    15.0694                                                       
_cell_length_b    16.9659                                                       
_cell_length_c    22.1920                                                       
_cell_angle_alpha  90.000                                                       
_cell_angle_beta   90.000                                                       
_cell_angle_gamma  90.000                                                       
                                                                                
_shelx_F_squared_multiplier     1.000                                           
                                                                                
loop_                                                                           
 _refln_index_h                                                                 
 _refln_index_k                                                                 
 _refln_index_l                                                                 
 _refln_F_squared_calc                                                          
 _refln_F_squared_meas                                                          
 _refln_F_squared_sigma                                                         
 _refln_observed_status                                                         
   2   0   0       1610.95       1264.26        66.93 o                         
   4   0   0       5123.28       4050.51        94.00 o                         
   6   0   0        147.75        183.99        30.52 o                         
   8   0   0       1391.76       1435.60       155.36 o                         
  10   0   0        894.78        897.50        97.55 o                         
  12   0   0       6943.00       6380.44       281.81 o                         
  14   0   0       2740.86       2818.09       178.24 o                         
  16   0   0       7970.12       8740.89       392.61 o                         
  18   0   0       1074.91        956.22        93.94 o                         
  20   0   0       1517.82       1501.68        97.57 o                         
   4   1   0      52466.84      47771.02      1488.66 o                         
   6   1   0      19730.18      20412.24       448.50 o                         
   8   1   0      18364.58      19643.85       432.11 o                         
  10   1   0      16901.36      18220.76       394.18 o                         
  12   1   0       3966.39       4664.63       351.21 o                         
  14   1   0      10029.06      10645.73       316.29 o                         
  16   1   0      10950.02      11452.42       368.97 o                         
  18   1   0       2296.81       2562.62       104.37 o                         
  20   1   0       2685.51       2633.80       142.36 o                         
   0   2   0       1415.28       1723.50        59.86 o                         
   2   2   0        880.75       1018.60        24.92 o                         
   4   2   0       1601.07       1756.01        50.71 o                         
   6   2   0      12629.76      16924.22       367.98 o                         
   8   2   0        446.53        507.24        31.22 o                         
  10   2   0      80158.85      80356.52      1692.68 o                         
  12   2   0      10568.03      10137.24       299.91 o                         
  14   2   0      13936.13      14194.50       367.86 o                         
  16   2   0        774.89        915.22        56.70 o                         
  18   2   0       3256.20       3526.17       134.61 o                         
  20   2   0       1165.20       1096.55        73.72 o                         
   2   3   0      25162.75      23911.64       349.62 o                         
   6   3   0      47739.91      47267.17       971.60 o                         
   8   3   0      64369.13      58044.23      1274.28 o                         
  10   3   0       1323.04       1165.51        76.01 o                         
  12   3   0      63632.96      65775.64      1347.13 o                         
  14   3   0        889.60        922.93        60.85 o                         
  16   3   0       1787.86       2182.78        91.27 o                         
  18   3   0        263.52        245.16        46.81 o                         
  20   3   0         21.43         20.47        34.89 o                         
   2   4   0       7949.64       7727.91       113.86 o                         
   4   4   0       2702.49       2331.11        41.41 o                         
   6   4   0       4393.63       4147.52        93.04 o                         
   8   4   0         27.27         65.95        19.71 o                         
  10   4   0         19.81         65.22        29.97 o                         
  12   4   0       4839.73       5036.27       121.53 o                         
  14   4   0         48.16         32.07        42.76 o                         
  16   4   0      15943.45      18123.39       649.12 o                         
  18   4   0        710.69        595.05        64.69 o                         
  20   4   0       7630.09       8688.94       343.61 o                         
   4   5   0      38627.22      36160.42       674.38 o                         
   6   5   0       7845.34       7893.28       178.07 o                         
   8   5   0        390.86        264.77        26.64 o                         
  10   5   0       7114.03       7303.71       216.24 o                         
  12   5   0        258.12        277.99        32.64 o                         
  14   5   0         48.42         51.73        33.33 o                         
  16   5   0       4855.84       4647.03       136.15 o                         
  18   5   0       1643.78       1410.97        72.50 o                         
  20   5   0        142.05         78.64        76.27 o                         
   2   6   0       2960.06       3649.41        61.56 o                         
   4   6   0        224.12        245.20        14.74 o                         
   6   6   0       9417.80      10766.33       273.26 o                         
   8   6   0       4540.98       4388.74        96.97 o                         
  10   6   0      25799.78      26335.83       574.93 o                         
  12   6   0       7425.50       7460.10       178.32 o                         
  14   6   0      19772.06      19741.42       474.55 o                         
  16   6   0       9486.34       9953.45       316.53 o                         
  18   6   0       4171.46       4253.10       295.66 o                         
  20   6   0       1372.14       1349.33       118.20 o                         
   2   7   0       9465.59       9960.09       153.60 o                         
   4   7   0       1431.42       1292.57        29.84 o                         
   6   7   0         54.63         78.77        16.35 o                         
   8   7   0        678.85        525.64        56.60 o                         
  10   7   0       5550.66       5825.51       133.61 o                         
  12   7   0     126646.38     132592.94      3246.61 o                         
  14   7   0        672.10        728.12        40.48 o                         
  16   7   0       8338.35       9126.69       268.97 o                         
  18   7   0         21.49         -2.92        32.50 o                         
  20   7   0         58.87         73.55        39.55 o                         
   0   8   0      29424.21      32142.66       816.33 o                         
   2   8   0       8043.32       7716.72       116.44 o                         
   4   8   0      10995.91      10421.12       231.41 o                         
   6   8   0       2599.81       2740.72        71.28 o                         
   8   8   0      64499.34      67359.97      1587.54 o                         
  10   8   0      26453.74      26796.38       577.47 o                         
  12   8   0       1348.05       1434.60        55.03 o                         
  14   8   0       7731.12       8195.75       198.28 o                         
  16   8   0        186.56        187.44        38.14 o                         
  18   8   0        148.15        155.86        34.23 o                         
  20   8   0       5087.47       5053.82       266.68 o                         
   2   9   0       2382.25       2275.97        43.02 o                         
   4   9   0        807.68        942.48        27.47 o                         
   6   9   0      46738.17      45765.67      1232.46 o                         
   8   9   0       4432.32       4322.94        99.95 o                         
  10   9   0      11952.80      12377.82       271.37 o                         
  12   9   0        951.78       1111.36        84.83 o                         
  14   9   0       6774.23       7568.29       216.51 o                         
  16   9   0        932.36       1232.52       107.46 o                         
  18   9   0      18156.91      18823.49       672.88 o                         
   0  10   0      59723.52      63399.75      2553.14 o                         
   2  10   0       9994.53       9906.51       161.48 o                         
   4  10   0      22249.10      21314.30       396.30 o                         
   6  10   0       1918.67       2130.00        52.54 o                         
   8  10   0      10992.41      10925.32       254.66 o                         
  10  10   0       1395.84       1429.30        50.95 o                         
  12  10   0       4391.34       4683.90       124.78 o                         
  14  10   0         26.75         -0.82        28.96 o                         
  16  10   0       3740.41       4023.65       134.69 o                         
  18  10   0         97.23        246.79        61.92 o                         
   2  11   0       6736.94       6931.56       111.80 o                         
   4  11   0       6798.05       6889.60       124.75 o                         
   6  11   0       2641.08       2487.99        79.96 o                         
   8  11   0       3390.90       3160.62       107.43 o                         
  10  11   0       9184.88       8817.19       207.70 o                         
  12  11   0      13850.00      14421.74       343.20 o                         
  14  11   0       3665.46       4044.77       150.95 o                         
  16  11   0       9065.72       9006.33       362.77 o                         
  18  11   0        716.37        541.60        52.34 o                         
   0  12   0       1052.03        966.95        28.75 o                         
   2  12   0       4292.80       4258.00        72.37 o                         
   4  12   0       6684.88       6575.26       139.82 o                         
   6  12   0       1600.70       1482.81        73.09 o                         
   8  12   0       3381.50       3374.79        89.03 o                         
  10  12   0      37617.53      37428.06       931.88 o                         
  12  12   0       1159.35       1431.41       132.12 o                         
  14  12   0       7639.98       8158.32       282.20 o                         
  16  12   0        314.06        389.86        87.91 o                         
  18  12   0        238.13        355.78        62.95 o                         
   2  13   0      28388.49      26198.96       584.97 o                         
   4  13   0         82.58         74.66        13.24 o                         
   6  13   0      29773.72      27759.40       970.50 o                         
   8  13   0       1027.21       1035.99        57.02 o                         
  10  13   0        634.33        709.68        52.03 o                         
  12  13   0       3210.61       3309.30       123.07 o                         
  14  13   0        918.25       1001.75        77.15 o                         
  16  13   0        787.76        795.30        67.87 o                         
   0  14   0      12293.47      13062.44       309.64 o                         
   2  14   0       2357.35       2353.14        56.71 o                         
   4  14   0       3489.13       3470.14        84.95 o                         
   6  14   0      10658.58      10511.73       372.13 o                         
   8  14   0        124.47        165.56        22.55 o                         
  10  14   0       6687.36       7039.68       227.82 o                         
  12  14   0       2712.49       2636.13       171.76 o                         
  14  14   0        586.34        608.00        54.98 o                         
  16  14   0       2641.68       2372.26       142.91 o                         
   2  15   0       4011.69       3829.10       105.84 o                         
   4  15   0       1300.78       1113.43        59.10 o                         
   6  15   0        501.98        380.56        45.76 o                         
   8  15   0         45.52        108.13        28.06 o                         
  10  15   0       1659.16       1822.74        75.68 o                         
  12  15   0        800.84        733.09        50.29 o                         
  14  15   0         11.93        118.86        36.47 o                         
  16  15   0          6.88         27.93        51.32 o                         
   0  16   0       2078.36       2300.23       146.93 o                         
   2  16   0       7353.77       6917.56       590.11 o                         
   4  16   0         52.58         65.03        38.54 o                         
   6  16   0      39894.92      40475.73      1299.36 o                         
   8  16   0        278.55        210.26        33.94 o                         
  10  16   0       3362.02       3075.24       130.03 o                         
  12  16   0       5153.41       5001.14       241.58 o                         
  14  16   0       3723.48       3706.80       207.80 o                         
   2  17   0       9050.22       8627.68       438.37 o                         
   4  17   0       3488.97       3675.56       207.14 o                         
   6  17   0       6529.95       7172.88       385.38 o                         
   8  17   0       4943.01       4960.14       278.20 o                         
  10  17   0       3224.36       3475.11       196.30 o                         
  12  17   0       1321.35       1293.43       118.02 o                         
  14  17   0       8559.26       8404.34       518.03 o                         
   0  18   0        588.51        763.53        74.67 o                         
   2  18   0       1070.00       1067.02        93.94 o                         
   6  18   0          8.33        -28.90        45.76 o                         
   8  18   0       2603.30       3285.36       180.65 o                         
  10  18   0       2086.17       2642.26       195.10 o                         
  12  18   0       1098.61        987.54       118.02 o                         
   2  19   0       8946.39       8707.17       426.33 o                         
   4  19   0        341.50        423.92        91.53 o                         
   6  19   0        400.93        578.07        89.12 o                         
   8  19   0       2315.67       2136.45       166.19 o                         
  10  19   0        474.97        368.52       103.57 o                         
  12  19   0       1514.59       1334.38       137.29 o                         
   0  20   0        291.05        325.16        81.89 o                         
   2  20   0         70.35        298.67        91.53 o                         
   4  20   0        922.61       1132.05       118.02 o                         
   6  20   0          7.13         19.27        60.22 o                         
   8  20   0       3161.84       3039.68       260.13 o                         
  10  20   0         26.97         -4.82        81.89 o                         
   2  21   0         23.08        113.21        72.26 o                         
   4  21   0         10.95          4.82        65.03 o                         
   6  21   0         38.04        130.07        79.48 o                         
   8  21   0        610.19        539.53       127.66 o                         
  10  21   0         57.97        281.81        84.30 o                         
   2  22   0         45.09         45.76        77.08 o                         
   4  22   0       2772.71       2875.89       248.09 o                         
   6  22   0         48.88         -4.82        77.08 o                         
   8  22   0       3562.34       3812.85       375.74 o                         
   2  23   0        148.29        233.64        79.48 o                         
   1   1   1       8463.84       7854.52       320.35 o                         
   2   1   1      60317.74      61328.23      1711.58 o                         
   3   1   1       4173.47       3785.68        54.06 o                         
   4   1   1      65813.86      62204.53      1050.39 o                         
   5   1   1      17284.52      17326.25       274.28 o                         
   6   1   1         67.02        107.14        15.85 o                         
   7   1   1       1375.51       1309.39        46.20 o                         
   8   1   1       3893.67       5541.23       112.16 o                         
   9   1   1       7637.99       7368.85       123.39 o                         
  10   1   1       1876.08       2294.83        51.02 o                         
  11   1   1        122.27        170.90        26.02 o                         
  12   1   1      38024.34      39449.61       745.63 o                         
  13   1   1        323.80        471.20        50.15 o                         
  14   1   1       6863.84       7723.52       162.02 o                         
  15   1   1       2320.43       2257.82       126.55 o                         
  16   1   1       1228.23       1393.90       102.91 o                         
  17   1   1        531.53        563.00        37.02 o                         
  18   1   1       2870.39       2771.16        82.10 o                         
  19   1   1       3842.80       3912.71       166.95 o                         
  20   1   1         63.39         43.16        36.25 o                         
  21   1   1          5.70         -3.23        37.76 o                         
   1   2   1        252.75        205.28         4.42 o                         
   2   2   1        790.87        714.77        11.27 o                         
   3   2   1       1402.69       1492.32        19.21 o                         
   4   2   1      42038.37      40113.25       471.60 o                         
   5   2   1      33008.47      35144.61       529.25 o                         
   6   2   1       6257.44       6473.78       105.97 o                         
   7   2   1       1415.36       1687.45        39.47 o                         
   8   2   1       2901.61       2607.49        50.92 o                         
   9   2   1       3580.63       3725.96        71.66 o                         
  10   2   1       1604.93       1886.26        56.82 o                         
  11   2   1      25582.23      25343.49       399.89 o                         
  12   2   1        168.56        136.51        31.42 o                         
  13   2   1       2661.66       2834.41        80.50 o                         
  14   2   1        108.83        105.75        35.86 o                         
  15   2   1       6812.15       6952.89       160.98 o                         
  16   2   1        381.16        519.14        47.05 o                         
  17   2   1       2282.61       2074.58        60.44 o                         
  18   2   1        181.76        181.42        30.77 o                         
  19   2   1        194.74        197.82        31.72 o                         
  20   2   1        105.01        113.42        28.99 o                         
  21   2   1        197.04        114.52        39.90 o                         
   1   3   1       1724.56       1956.53        19.74 o                         
   2   3   1      31467.02      30963.72       408.52 o                         
   3   3   1       1340.38       1940.96        23.19 o                         
   4   3   1       9774.65       9813.95       103.78 o                         
   5   3   1      28005.56      27357.78       381.07 o                         
   6   3   1      44673.84      45316.56       645.45 o                         
   7   3   1         57.53        188.13        16.90 o                         
   8   3   1       3931.33       3275.61        56.64 o                         
   9   3   1       4629.91       4587.67        91.49 o                         
  10   3   1       1722.97       2233.49        81.36 o                         
  11   3   1       8607.04       9191.83       150.44 o                         
  12   3   1      24095.75      25252.38       408.30 o                         
  13   3   1       1255.32       1255.41        40.05 o                         
  14   3   1         12.76          9.25        33.03 o                         
  15   3   1         51.31         54.97        24.79 o                         
  16   3   1       2386.75       2836.13        90.30 o                         
  17   3   1       1491.47       1284.90        51.92 o                         
  18   3   1         70.72         76.60        22.81 o                         
  19   3   1         93.02         27.54        28.35 o                         
  20   3   1         15.31         14.22        27.34 o                         
  21   3   1       2066.97       2135.47       106.65 o                         
   1   4   1       2073.31       1571.40        16.89 o                         
   2   4   1      62685.88      61201.44      1714.19 o                         
   3   4   1      11553.15      10690.61       116.45 o                         
   4   4   1       3566.84       3289.34        37.66 o                         
   5   4   1      41554.00      39550.02       605.85 o                         
   6   4   1        462.01        815.20        22.57 o                         
   7   4   1        162.80        127.34        16.65 o                         
   8   4   1         41.39         56.61        18.84 o                         
   9   4   1        431.04        381.21        22.00 o                         
  10   4   1      20173.90      20509.56       305.76 o                         
  11   4   1       8127.51       8121.29       124.73 o                         
  12   4   1       2465.96       2544.71        54.90 o                         
  13   4   1       2605.76       2620.21        61.26 o                         
  14   4   1       6520.72       7376.88       137.52 o                         
  15   4   1       1063.80       1036.66        59.22 o                         
  16   4   1       3065.75       3485.20       119.97 o                         
  17   4   1         41.29        -33.03        33.03 o                         
  18   4   1       1948.23       2067.85        63.19 o                         
  19   4   1        453.02        555.84        39.96 o                         
  20   4   1       1094.26       1117.82        57.27 o                         
   1   5   1       7353.29       7300.18        71.63 o                         
   3   5   1       3324.08       2917.75        34.16 o                         
   4   5   1      21544.34      22251.46       291.33 o                         
   5   5   1      33289.89      35149.05       524.75 o                         
   6   5   1       1152.24       1174.38        32.43 o                         
   7   5   1       7514.64       7303.45       113.29 o                         
   8   5   1         36.48         47.97        17.15 o                         
   9   5   1          2.16         17.17        15.57 o                         
  10   5   1        206.69        234.44        18.69 o                         
  11   5   1        293.99        236.98        22.09 o                         
  12   5   1        105.64         92.85        23.91 o                         
  13   5   1        914.09        986.61        36.26 o                         
  14   5   1        450.98        485.57        33.07 o                         
  15   5   1       2891.92       2997.86        78.94 o                         
  16   5   1        260.04        163.29        29.52 o                         
  17   5   1        810.14        764.59        44.55 o                         
  18   5   1        687.16        700.07        40.86 o                         
  19   5   1       3602.97       3585.53       118.67 o                         
  20   5   1       1705.66       1559.33        92.60 o                         
   1   6   1      13258.79      13722.44       150.19 o                         
   2   6   1       1653.57       1556.72        18.81 o                         
   3   6   1       7243.59       6850.70        79.28 o                         
   4   6   1       6496.26       7317.00       102.06 o                         
   5   6   1       4933.67       4895.53        70.36 o                         
   6   6   1        164.41        209.58        14.57 o                         
   7   6   1       7104.41       7331.63       112.34 o                         
   8   6   1        484.93        289.37        19.37 o                         
   9   6   1      19018.93      18250.98       288.82 o                         
  10   6   1       2703.89       2884.65        56.45 o                         
  11   6   1       1261.17       1354.45        35.42 o                         
  12   6   1       6692.39       6774.25       139.17 o                         
  13   6   1       1965.61       1932.68        52.34 o                         
  14   6   1       1227.54       1439.12        45.08 o                         
  15   6   1         43.39         65.67        25.09 o                         
  16   6   1      12823.90      13692.66       289.78 o                         
  17   6   1       1179.94       1332.43        75.94 o                         
  18   6   1       1377.08       1397.66        52.03 o                         
  19   6   1        181.70        287.65        34.06 o                         
  20   6   1       8076.17       7965.35       253.04 o                         
   1   7   1      29973.77      28008.15       355.71 o                         
   2   7   1       1457.63       1384.47        18.55 o                         
   3   7   1      34086.36      34426.79       413.00 o                         
   4   7   1       2121.47       2143.42        42.56 o                         
   5   7   1       5979.93       5958.38        85.54 o                         
   6   7   1        447.26        453.65        21.05 o                         
   7   7   1      25440.23      26415.58       390.63 o                         
   8   7   1        493.95        521.89        24.30 o                         
   9   7   1        824.05        862.26        28.20 o                         
  10   7   1      17305.49      18141.82       276.99 o                         
  11   7   1         45.13        174.11        28.97 o                         
  12   7   1       5685.61       6507.16       120.21 o                         
  13   7   1        174.08         53.79        25.19 o                         
  14   7   1       3141.99       2715.55        91.23 o                         
  15   7   1         78.53        102.67        31.22 o                         
  16   7   1       1061.36       1020.23        48.32 o                         
  17   7   1        558.40        492.42        41.83 o                         
  18   7   1       1084.69       1182.83        66.60 o                         
  19   7   1        394.68        381.60        31.73 o                         
  20   7   1          3.82         29.52        35.82 o                         
   0   8   1      20187.32      20824.55       314.55 o                         
   1   8   1      35378.27      36098.66       526.48 o                         
   2   8   1       1025.22        803.39        11.81 o                         
   3   8   1       9163.32       9328.15       116.69 o                         
   4   8   1         13.26         27.09         6.55 o                         
   5   8   1       1138.12       1203.20        28.18 o                         
   6   8   1      10361.02       9643.90       148.13 o                         
   7   8   1       2260.75       2225.91        38.94 o                         
   8   8   1       7178.92       7459.51       118.67 o                         
   9   8   1       1884.38       2053.97        51.31 o                         
  10   8   1      57582.50      57607.05       857.32 o                         
  11   8   1       2071.45       1973.37        41.85 o                         
  12   8   1       1761.06       1920.25        68.16 o                         
  13   8   1        232.22        173.46        25.14 o                         
  14   8   1      10216.12      11232.71       197.38 o                         
  15   8   1       1639.59       1449.48        66.33 o                         
  16   8   1       1100.30       1113.69        41.43 o                         
  17   8   1        196.50         83.70        34.01 o                         
  18   8   1        890.79        881.27        45.38 o                         
  19   8   1         67.98         63.08        26.00 o                         
  20   8   1         93.11         79.69        40.31 o                         
   1   9   1     103736.81     104591.43      2094.60 o                         
   2   9   1         16.77         45.02         6.25 o                         
   3   9   1       8915.83       8613.19       103.96 o                         
   4   9   1      38691.85      39275.75       539.22 o                         
   5   9   1          3.42         12.28         7.85 o                         
   6   9   1        133.21        175.72        16.15 o                         
   7   9   1        860.04        828.81        22.95 o                         
   8   9   1      15369.90      15613.65       241.46 o                         
   9   9   1       4057.93       4349.79        88.84 o                         
  10   9   1        337.47        308.18        29.62 o                         
  11   9   1       2654.00       2625.21        55.72 o                         
  12   9   1       4634.48       5008.60        89.61 o                         
  13   9   1       2145.25       2256.95        53.71 o                         
  14   9   1        336.43        308.06        36.75 o                         
  15   9   1       1216.05       1181.57        41.34 o                         
  16   9   1       5595.36       6161.54       138.50 o                         
  17   9   1        630.71        661.15        38.18 o                         
  18   9   1        502.24        554.50        33.79 o                         
  19   9   1        711.15        729.36        45.06 o                         
   1  10   1       1005.20        887.40        20.02 o                         
   2  10   1       5540.93       5943.58        65.72 o                         
   3  10   1        864.22        959.53        14.74 o                         
   4  10   1      24840.60      23639.46       318.72 o                         
   5  10   1      11153.33      10987.71       151.52 o                         
   6  10   1       5966.51       6223.65       101.67 o                         
   7  10   1       2713.34       2824.90        65.09 o                         
   8  10   1       3676.81       3539.61        65.09 o                         
   9  10   1      10396.68      11056.91       194.51 o                         
  10  10   1        343.14        383.43        21.01 o                         
  11  10   1       1416.01       1474.58        36.87 o                         
  12  10   1        623.87        619.00        39.74 o                         
  13  10   1        583.46        545.92        30.78 o                         
  14  10   1          2.48        131.08        25.36 o                         
  15  10   1        222.39        283.05        31.73 o                         
  16  10   1        515.38        583.76        32.98 o                         
  17  10   1          0.17         39.96        34.83 o                         
  18  10   1        134.56        151.85        30.80 o                         
  19  10   1        245.75        400.04        42.20 o                         
   1  11   1       1345.44       1371.22        21.65 o                         
   2  11   1      21748.20      20294.84       283.35 o                         
   3  11   1       4468.34       4093.79        56.30 o                         
   4  11   1        102.25        126.46         6.79 o                         
   5  11   1         69.83         57.46         7.95 o                         
   6  11   1        270.48        361.78        14.60 o                         
   7  11   1       2245.06       2127.53        60.73 o                         
   8  11   1        125.79        103.78        16.68 o                         
   9  11   1        476.24        500.57        29.90 o                         
  10  11   1       2848.02       2869.18        64.48 o                         
  11  11   1        881.26        828.47        32.74 o                         
  12  11   1         24.75        137.44        26.07 o                         
  13  11   1       4050.19       4147.98        89.46 o                         
  14  11   1      25238.78      25956.90       512.78 o                         
  15  11   1        383.79        417.63        27.48 o                         
  16  11   1          4.62         75.78        26.34 o                         
  17  11   1        492.48        372.93        34.10 o                         
  18  11   1       3098.66       3204.73       153.56 o                         
   0  12   1       5101.70       4850.67        75.14 o                         
   1  12   1        541.02        492.58         8.98 o                         
   2  12   1       2441.51       2354.89        30.79 o                         
   3  12   1       6396.22       6034.57        88.54 o                         
   4  12   1       1825.78       1920.97        33.20 o                         
   5  12   1       5622.10       5787.18        95.13 o                         
   6  12   1       4617.67       4428.30        74.19 o                         
   7  12   1       2668.91       2722.54        48.33 o                         
   8  12   1       1232.62       1227.37        30.62 o                         
   9  12   1         36.43         -8.51        17.50 o                         
  10  12   1      24382.19      24983.21       429.92 o                         
  11  12   1         17.95        -16.25        16.25 o                         
  12  12   1        285.66        306.94        24.13 o                         
  13  12   1        864.28        826.69        31.00 o                         
  14  12   1       6997.32       7718.05       184.96 o                         
  15  12   1       1286.18       1386.04        55.47 o                         
  16  12   1         68.95        113.27        25.93 o                         
  17  12   1        708.14        689.72        45.15 o                         
  18  12   1        575.93        443.38        48.96 o                         
   1  13   1        832.43        646.52        11.25 o                         
   2  13   1         79.39         90.46         7.96 o                         
   3  13   1        295.76        329.73        11.98 o                         
   4  13   1       7505.82       7234.33       126.72 o                         
   5  13   1       3067.82       2797.42        45.42 o                         
   6  13   1        199.17        207.47        13.40 o                         
   7  13   1        400.51        381.26        18.00 o                         
   8  13   1      19812.22      19244.80       360.64 o                         
   9  13   1       1119.95       1065.08        31.07 o                         
  10  13   1       1523.91       1463.37        45.10 o                         
  11  13   1       1502.63       1570.52        45.26 o                         
  12  13   1      34199.33      35575.51       701.01 o                         
  13  13   1       1812.68       1871.09        66.05 o                         
  14  13   1        598.30        597.27        36.26 o                         
  15  13   1         99.45         66.57        25.86 o                         
  16  13   1       2376.48       2620.89        98.19 o                         
  17  13   1        159.14        255.35        48.94 o                         
   0  14   1       2610.91       2505.74        49.57 o                         
   1  14   1      16489.22      16784.34       372.28 o                         
   2  14   1       2259.47       2056.09        34.89 o                         
   3  14   1       8020.48       8343.32       215.74 o                         
   4  14   1        614.25        547.46        21.30 o                         
   5  14   1          0.55         -8.01         8.01 o                         
   6  14   1       1820.36       1808.07        53.01 o                         
   7  14   1        996.04        870.03        31.07 o                         
   8  14   1        207.35        273.34        16.97 o                         
   9  14   1        183.97        144.67        16.55 o                         
  10  14   1       4424.86       4762.41       101.31 o                         
  11  14   1         99.85        107.38        21.14 o                         
  12  14   1       1710.53       1722.40        61.26 o                         
  13  14   1        349.91        636.67        63.20 o                         
  14  14   1       2460.71       2389.86       108.85 o                         
  15  14   1        724.27        758.80        60.84 o                         
  16  14   1       2068.08       2129.85        98.99 o                         
  17  14   1        773.80       1022.43       101.33 o                         
   1  15   1       2174.73       2273.24        57.93 o                         
   2  15   1      44733.82      44056.11      1885.95 o                         
   3  15   1        249.13        256.59        29.77 o                         
   4  15   1          2.29         -9.48         9.48 o                         
   5  15   1          0.19        -14.75        14.75 o                         
   6  15   1       9303.34       9520.17       330.95 o                         
   7  15   1       3750.94       3905.46        94.04 o                         
   8  15   1        131.87        114.55        16.74 o                         
   9  15   1       2287.08       2442.99        78.35 o                         
  10  15   1        539.62        577.32        37.65 o                         
  11  15   1       3958.04       4159.40       107.56 o                         
  12  15   1        117.36        224.27        42.04 o                         
  13  15   1       2716.10       2789.52       101.81 o                         
  14  15   1        620.87        827.40        56.33 o                         
  15  15   1        130.06        210.63        31.28 o                         
  16  15   1        166.58         88.89        34.54 o                         
   0  16   1       3314.65       3842.75       169.66 o                         
   1  16   1        525.21        527.45        36.34 o                         
   2  16   1         22.13         12.04        50.58 o                         
   3  16   1       6004.36       6100.92       262.44 o                         
   4  16   1       8467.51       7993.44       413.57 o                         
   5  16   1         67.77         66.80        23.07 o                         
   6  16   1        539.17        529.20        29.99 o                         
   7  16   1       1289.32       1129.71        57.82 o                         
   8  16   1        365.79        374.46        31.88 o                         
   9  16   1       1271.48       1349.41        55.15 o                         
  10  16   1       1094.98       1191.41        57.41 o                         
  11  16   1         89.16        122.87        24.04 o                         
  12  16   1       1021.07        902.05        51.52 o                         
  13  16   1        369.34        413.67        50.23 o                         
  14  16   1        576.40        318.38        40.85 o                         
  15  16   1         47.12         98.43        42.90 o                         
   1  17   1       1498.40       1517.16       163.79 o                         
   2  17   1         51.98        192.69        67.44 o                         
   4  17   1       1486.37       1703.39        89.12 o                         
   5  17   1        393.66        385.38        31.58 o                         
   6  17   1         81.65         88.74        29.06 o                         
   7  17   1       1300.52       1545.50        74.57 o                         
   8  17   1      14454.69      14262.35       436.22 o                         
   9  17   1         69.51         43.62        42.07 o                         
  10  17   1        937.20        975.76        81.81 o                         
  11  17   1         41.77         35.39        52.99 o                         
  12  17   1      18363.62      19441.14       815.29 o                         
  13  17   1        276.59        347.84        57.48 o                         
  14  17   1       1270.95       1235.31        96.44 o                         
  15  17   1        722.84        804.48       105.98 o                         
   0  18   1       2284.05       2200.17       138.50 o                         
   1  18   1       1610.91       1624.18        87.78 o                         
   2  18   1       4373.53       4085.02       267.36 o                         
   3  18   1       2292.68       2391.76       158.97 o                         
   4  18   1       1918.95       2389.35       146.93 o                         
   5  18   1        351.12        359.42        55.25 o                         
   6  18   1       2588.74       2838.45       132.85 o                         
   7  18   1         22.10        113.21        65.03 o                         
   8  18   1        538.73        315.53        69.85 o                         
   9  18   1       2085.44       2189.49       117.37 o                         
  10  18   1      24090.27      26037.34      1093.39 o                         
  11  18   1        669.48        523.30        75.78 o                         
  12  18   1        661.61        951.06        84.19 o                         
  13  18   1         45.49         81.42        50.27 o                         
   1  19   1         59.60        107.18        37.47 o                         
   2  19   1       3227.71       3597.60       155.00 o                         
   3  19   1          0.39        -16.86        48.17 o                         
   4  19   1        495.81        660.21        68.84 o                         
   5  19   1        869.15        758.84       120.43 o                         
   6  19   1        131.77        193.75        41.49 o                         
   7  19   1       4120.60       4153.09       305.90 o                         
   8  19   1        519.90        568.43        81.89 o                         
   9  19   1        538.96        526.16        72.01 o                         
  10  19   1        158.11        276.99        59.56 o                         
  11  19   1       4311.52       4453.50       245.88 o                         
  12  19   1        307.91        204.41        70.54 o                         
   1  20   1       1784.01       2045.31       299.87 o                         
   2  20   1         50.73         70.49        45.11 o                         
   3  20   1        241.03        262.54        57.81 o                         
   4  20   1      11158.29      11136.03       515.74 o                         
   5  20   1       1217.95       1264.75       225.21 o                         
   6  20   1        148.86         94.37        65.03 o                         
   7  20   1       1101.67        932.14        98.75 o                         
   8  20   1       1703.53       1660.31       116.59 o                         
   9  20   1          2.67         24.41        50.75 o                         
  10  20   1        143.08        168.22        51.79 o                         
  11  20   1         79.85         66.47        44.18 o                         
   1  21   1        378.28        409.47       101.16 o                         
   2  21   1       2585.13       3138.65       245.68 o                         
   3  21   1        146.41        243.15        52.99 o                         
   4  21   1       1178.38       1155.74       133.68 o                         
   5  21   1        989.70       1059.27       195.10 o                         
   6  21   1        975.69        956.24        88.51 o                         
   7  21   1         21.15        145.34        59.54 o                         
   8  21   1       2715.47       2658.15       182.61 o                         
   9  21   1         25.60        -44.92        44.92 o                         
  10  21   1        443.93        473.44        65.84 o                         
   2  22   1        380.79        219.18       103.57 o                         
   3  22   1       1267.63       1383.76        97.83 o                         
   4  22   1         49.16         13.11        55.40 o                         
   5  22   1        179.64        183.19        56.39 o                         
   6  22   1       6706.25       7011.39       444.39 o                         
   7  22   1       1851.82       1818.83       137.96 o                         
   8  22   1         48.72        126.74        51.41 o                         
   2  23   1       1138.28       1111.02       196.30 o                         
   3  23   1       2108.45       2118.53       143.03 o                         
   4  23   1         14.04        -55.40        55.40 o                         
   5  23   1          6.84        -12.52        79.48 o                         
   1   0   2        490.69        414.42        19.47 o                         
   2   0   2       1266.25       1114.69        24.17 o                         
   3   0   2         38.58         73.84        13.61 o                         
   4   0   2      14980.08      14409.42       233.55 o                         
   5   0   2      16449.73      16696.62       413.15 o                         
   6   0   2        444.28        456.97        34.71 o                         
   7   0   2      32424.25      32679.00       821.74 o                         
   8   0   2      43011.81      41766.39      1064.67 o                         
   9   0   2        975.39        967.51        44.29 o                         
  10   0   2        217.73        138.71        35.62 o                         
  11   0   2       4854.99       4784.51       168.95 o                         
  12   0   2       8106.62       8640.62       223.19 o                         
  13   0   2       3407.50       3170.29        98.95 o                         
  14   0   2         44.79        103.43        43.80 o                         
  15   0   2       1997.12       2516.62       182.71 o                         
  16   0   2       9699.90      11438.45       371.10 o                         
  17   0   2       9536.62       9208.76       305.12 o                         
  18   0   2        764.42        955.20        66.42 o                         
  19   0   2       1283.53       1425.46        74.22 o                         
  20   0   2      13871.30      14463.21       484.68 o                         
  21   0   2        227.27        171.34        42.93 o                         
   1   1   2        837.61        819.35        15.09 o                         
   2   1   2      35127.75      34340.01       546.15 o                         
   3   1   2        118.19        318.57        11.78 o                         
   4   1   2      34050.80      34298.20       467.44 o                         
   5   1   2       2524.68       2804.03        58.58 o                         
   6   1   2      85814.52      89557.35      1942.75 o                         
   7   1   2        381.64        409.15        27.37 o                         
   8   1   2       2651.61       1780.23        57.81 o                         
   9   1   2        563.39        301.24        22.44 o                         
  10   1   2       5726.78       5400.75       105.56 o                         
  11   1   2      13133.58      13968.19       245.65 o                         
  12   1   2      38312.00      38467.80       665.15 o                         
  13   1   2        408.15        515.90        41.65 o                         
  14   1   2       5540.97       5789.39       117.99 o                         
  15   1   2        561.58        838.52        46.52 o                         
  16   1   2         38.79         66.06        33.10 o                         
  17   1   2        807.20        821.25        47.77 o                         
  18   1   2       5290.22       5024.59       126.93 o                         
  19   1   2       1038.84       1065.31        48.82 o                         
  20   1   2         25.35         52.59        26.60 o                         
  21   1   2         35.57         49.95        37.54 o                         
   0   2   2        185.50        172.14         7.93 o                         
   1   2   2      11052.72      10811.53       107.56 o                         
   2   2   2      15752.33      14098.54       157.49 o                         
   3   2   2         12.55          1.31         7.35 o                         
   4   2   2       1289.07       1322.00        21.59 o                         
   5   2   2       6288.35       6397.26        99.69 o                         
   6   2   2      14862.18      14129.44       232.95 o                         
   7   2   2       8637.38       9378.53       158.24 o                         
   8   2   2       3664.60       3575.85        73.64 o                         
   9   2   2          1.13         14.69        21.65 o                         
  10   2   2     144104.16     145406.81      3526.09 o                         
  11   2   2       5592.25       6051.51       129.61 o                         
  12   2   2       1997.35       1957.46        51.46 o                         
  13   2   2        568.36        625.13        37.84 o                         
  14   2   2      34613.19      34985.80       569.81 o                         
  15   2   2        633.74        638.75        45.92 o                         
  16   2   2        115.21        173.63        29.96 o                         
  17   2   2        674.29        853.73        41.63 o                         
  18   2   2       1952.01       2024.30        62.83 o                         
  19   2   2        175.98        210.61        40.38 o                         
  20   2   2         69.80        117.62        30.87 o                         
  21   2   2       1642.58       1414.41        83.88 o                         
   1   3   2       3934.20       3755.47        34.76 o                         
   2   3   2       2847.22       2842.26        30.49 o                         
   3   3   2       1179.60        953.54        12.78 o                         
   4   3   2      10217.12       8358.60        95.59 o                         
   5   3   2      69774.16      71805.44      1429.76 o                         
   6   3   2       2906.41       3433.56        56.12 o                         
   7   3   2        954.85       1257.19        30.37 o                         
   8   3   2        163.27        249.43        25.67 o                         
   9   3   2      22067.15      22880.69       339.23 o                         
  10   3   2       1207.36       1385.72        37.26 o                         
  11   3   2       1508.60       1540.99        49.45 o                         
  12   3   2      48472.83      49635.74       754.89 o                         
  13   3   2       3362.67       3084.77        78.08 o                         
  14   3   2        202.46        225.81        32.71 o                         
  15   3   2       2417.81       2030.17        55.89 o                         
  16   3   2      15978.96      17020.75       313.69 o                         
  17   3   2       1509.43       1348.61        48.38 o                         
  18   3   2        129.08         81.59        34.89 o                         
  19   3   2       1000.85       1088.24        51.36 o                         
  20   3   2       1405.85       1390.95        66.02 o                         
  21   3   2         73.87         46.27        33.90 o                         
   1   4   2      21629.60      21799.96       246.49 o                         
   2   4   2       1077.20       1125.84        15.85 o                         
   3   4   2      31558.95      31848.15       354.62 o                         
   4   4   2      74708.08      74754.89      1306.11 o                         
   5   4   2      10956.27      11595.05       151.65 o                         
   6   4   2       7028.25       7360.01       106.45 o                         
   7   4   2        843.87        985.77        25.81 o                         
   8   4   2        971.74        857.46        23.56 o                         
   9   4   2       3630.63       3853.33        63.20 o                         
  10   4   2       6438.68       6569.30        97.11 o                         
  11   4   2       1857.33       1797.84        64.62 o                         
  12   4   2       3944.25       3960.28        71.22 o                         
  13   4   2        944.81       1051.42        36.00 o                         
  14   4   2       5606.77       5420.77       102.47 o                         
  15   4   2       1612.14       1696.49        47.81 o                         
  16   4   2       6906.44       7169.65       143.59 o                         
  17   4   2       1273.17       1430.62        56.20 o                         
  18   4   2       1797.21       1879.27        91.20 o                         
  19   4   2        477.74        486.29        36.25 o                         
  20   4   2       2922.59       2673.97       112.33 o                         
   1   5   2      24140.59      23572.38       262.13 o                         
   3   5   2      30051.49      29535.38       346.42 o                         
   4   5   2       8086.72       6889.16        81.13 o                         
   5   5   2       2816.58       2704.96        59.06 o                         
   6   5   2       9480.01       9820.96       141.05 o                         
   7   5   2       2775.51       2870.68        47.33 o                         
   8   5   2       2890.91       2533.35        43.53 o                         
   9   5   2        254.87        253.71        22.96 o                         
  10   5   2        260.87        367.02        19.16 o                         
  11   5   2         14.60         27.82        21.01 o                         
  12   5   2         70.49         46.15        19.49 o                         
  13   5   2        252.45        253.69        25.52 o                         
  14   5   2      10003.79      10870.10       194.42 o                         
  15   5   2       1865.18       1746.82        51.44 o                         
  16   5   2         25.82         65.32        23.53 o                         
  17   5   2        220.34        230.63        62.88 o                         
  18   5   2       7713.54       8615.40       210.39 o                         
  19   5   2          2.52        -29.27        29.27 o                         
  20   5   2         43.50        108.19        42.13 o                         
   0   6   2      32909.62      35918.94       709.26 o                         
   1   6   2      17227.24      18570.88       228.41 o                         
   2   6   2      10809.49       8845.09        99.75 o                         
   3   6   2      12126.17      11982.34       140.41 o                         
   4   6   2        344.68        547.43        14.00 o                         
   5   6   2      15135.28      15413.72       209.05 o                         
   6   6   2      52830.05      54292.94       870.54 o                         
   7   6   2        198.05        265.34        25.03 o                         
   8   6   2        713.31        745.97        25.10 o                         
   9   6   2        207.73        234.99        23.19 o                         
  10   6   2       7074.32       7016.77       112.61 o                         
  11   6   2        933.55        905.82        34.71 o                         
  12   6   2       4880.60       5076.48        91.94 o                         
  13   6   2        277.48        400.60        32.89 o                         
  14   6   2       4103.52       4107.26        84.44 o                         
  15   6   2        260.98        370.06        28.06 o                         
  16   6   2        906.85        952.35        49.03 o                         
  17   6   2         24.30          1.09        26.48 o                         
  18   6   2       2407.77       2480.12        76.50 o                         
  19   6   2         56.43         71.11        45.20 o                         
  20   6   2       1542.39       1625.00        69.53 o                         
   1   7   2       2640.96       2838.40        35.33 o                         
   2   7   2         18.64         19.22         6.74 o                         
   3   7   2       7330.76       7102.84        82.06 o                         
   4   7   2     118710.63     116332.69      3261.00 o                         
   5   7   2        327.24        257.15        15.56 o                         
   6   7   2        677.57        680.79        21.39 o                         
   7   7   2        581.49        593.16        19.97 o                         
   8   7   2      15028.10      14728.76       224.37 o                         
   9   7   2       2511.46       2680.78        53.14 o                         
  10   7   2       3355.76       3164.03        60.63 o                         
  11   7   2       3988.61       3896.58        82.96 o                         
  12   7   2      59454.99      60239.24       984.13 o                         
  13   7   2        436.03        457.30        26.76 o                         
  14   7   2       5386.16       5741.61       111.87 o                         
  15   7   2        199.97        357.32        34.46 o                         
  16   7   2        390.73        462.64        29.45 o                         
  17   7   2        126.94        141.23        26.05 o                         
  18   7   2         45.07         59.69        33.75 o                         
  19   7   2        812.12        754.61        42.43 o                         
  20   7   2        622.50        766.75        48.14 o                         
   0   8   2      82562.37      79803.34      2253.82 o                         
   1   8   2       1951.75       1622.27        23.02 o                         
   2   8   2       8444.88       7320.05        86.20 o                         
   3   8   2         27.32          2.62         7.90 o                         
   4   8   2        353.71        544.35        18.23 o                         
   5   8   2       2569.20       2357.69        37.50 o                         
   6   8   2      12166.65      11629.47       174.64 o                         
   7   8   2      14156.19      14720.30       229.31 o                         
   8   8   2          5.45         30.14        16.16 o                         
   9   8   2       1964.63       1937.55        41.59 o                         
  10   8   2      21597.82      22376.87       335.78 o                         
  11   8   2        927.50        968.96        37.26 o                         
  12   8   2       1447.70       1572.58        64.32 o                         
  13   8   2       1151.84       1134.67        36.81 o                         
  14   8   2       2593.39       2812.51        78.48 o                         
  15   8   2         14.83         10.74        24.97 o                         
  16   8   2       2946.45       3088.18        73.45 o                         
  17   8   2          5.89        -24.13        24.13 o                         
  18   8   2        421.53        454.94        38.13 o                         
  19   8   2        576.44        639.91        41.72 o                         
   1   9   2      16960.79      16603.04       203.73 o                         
   2   9   2     142907.88     134155.44      5262.84 o                         
   3   9   2        529.16        297.04         7.28 o                         
   4   9   2        164.13        164.90         9.02 o                         
   5   9   2        360.69        425.95        11.91 o                         
   6   9   2      11510.99      11950.05       182.78 o                         
   7   9   2      11590.09      11746.90       182.09 o                         
   8   9   2       5597.16       5599.67        92.22 o                         
   9   9   2         35.25         99.29        17.83 o                         
  10   9   2       7198.01       7468.34       132.42 o                         
  11   9   2       1484.43       1507.62        40.08 o                         
  12   9   2       3549.01       3417.07        70.42 o                         
  13   9   2          8.76         -1.25        23.81 o                         
  14   9   2        932.59        971.98        33.17 o                         
  15   9   2        147.29        134.69        24.77 o                         
  16   9   2        903.72        907.12        50.49 o                         
  17   9   2        218.56        174.95        31.65 o                         
  18   9   2       1276.65       1190.46        67.14 o                         
  19   9   2          1.19        -15.74        25.22 o                         
   1  10   2      26117.53      27572.56       377.22 o                         
   2  10   2       7353.00       7786.06       114.45 o                         
   3  10   2       3326.25       3293.68        40.77 o                         
   4  10   2       9510.00       9985.79       135.62 o                         
   5  10   2        772.56        805.21        16.98 o                         
   6  10   2       1098.67       1063.09        36.84 o                         
   7  10   2       1210.81       1230.10        35.16 o                         
   8  10   2       4316.97       4367.44        74.78 o                         
   9  10   2        159.65        128.97        20.13 o                         
  10  10   2       3063.77       3101.79        63.38 o                         
  11  10   2        321.65        303.91        29.91 o                         
  12  10   2       2121.78       2228.29        63.73 o                         
  13  10   2       1263.43       1136.48        40.43 o                         
  14  10   2          8.91          0.26        25.71 o                         
  15  10   2        167.87        212.03        31.61 o                         
  16  10   2        828.23        882.66        57.68 o                         
  17  10   2          2.27        -25.86        25.86 o                         
  18  10   2       4296.37       4757.71       162.20 o                         
  19  10   2        635.63        678.02        51.69 o                         
   1  11   2      23957.24      24815.28       335.43 o                         
   2  11   2       8393.99       8334.21       107.17 o                         
   3  11   2       2268.47       2382.19        35.35 o                         
   4  11   2       6706.43       6582.80        89.24 o                         
   5  11   2       5649.41       5693.76        82.65 o                         
   6  11   2        471.28        508.90        18.49 o                         
   7  11   2       3106.09       3091.51        56.63 o                         
   8  11   2       6822.77       6955.20       118.48 o                         
   9  11   2       1284.99       1229.14        33.67 o                         
  10  11   2       1032.27        948.20        33.73 o                         
  11  11   2         98.41        152.08        22.75 o                         
  12  11   2      20166.32      20284.86       379.50 o                         
  13  11   2         47.11         98.56        21.18 o                         
  14  11   2        632.00        573.29        29.41 o                         
  15  11   2          8.19         -4.69        22.49 o                         
  16  11   2       6557.90       7078.92       162.76 o                         
  17  11   2         65.49        137.99        29.82 o                         
  18  11   2          2.17        131.75        32.35 o                         
   0  12   2       9419.94       8866.39       199.17 o                         
   1  12   2        819.89        789.87        15.01 o                         
   2  12   2       2605.04       2350.14        38.34 o                         
   3  12   2       2861.71       2835.34        50.32 o                         
   4  12   2         75.48         80.71         8.50 o                         
   5  12   2      18733.41      18563.39       314.24 o                         
   6  12   2       5529.35       5117.62        86.71 o                         
   7  12   2         27.25          0.28        14.41 o                         
   8  12   2        408.73        347.24        26.01 o                         
   9  12   2        926.76        910.54        30.21 o                         
  10  12   2      25756.78      26295.25       526.99 o                         
  11  12   2         63.25         47.77        19.58 o                         
  12  12   2       4712.75       4891.62       107.58 o                         
  13  12   2       1265.96       1254.71        46.54 o                         
  14  12   2       7567.89       8083.87       218.41 o                         
  15  12   2        921.43        822.53        46.68 o                         
  16  12   2         65.59        125.39        27.47 o                         
  17  12   2        353.33        317.94        37.87 o                         
  18  12   2       1194.83        909.51        63.12 o                         
   1  13   2        800.21        750.55        15.98 o                         
   2  13   2        911.74        915.15        22.47 o                         
   3  13   2       2160.23       2195.87        74.54 o                         
   4  13   2        150.43        193.22         9.21 o                         
   5  13   2       2771.47       2652.98        49.14 o                         
   6  13   2       1097.98       1034.54        29.36 o                         
   7  13   2         23.58         26.01        17.15 o                         
   8  13   2        249.33        281.61        24.71 o                         
   9  13   2       5698.79       5782.24       120.79 o                         
  10  13   2         46.06        133.05        23.58 o                         
  11  13   2         85.91        101.76        15.92 o                         
  12  13   2         21.17        110.92        25.15 o                         
  13  13   2        937.06        922.07        37.73 o                         
  14  13   2          9.52         59.92        32.31 o                         
  15  13   2        549.42        580.48        40.71 o                         
  16  13   2        142.34        163.22        29.53 o                         
  17  13   2        624.14        586.41        58.80 o                         
   0  14   2      36340.34      36030.49       896.11 o                         
   1  14   2       4535.89       4518.04        72.46 o                         
   2  14   2        925.85        766.47        19.06 o                         
   3  14   2       2253.90       2237.28        44.34 o                         
   4  14   2       6252.05       5756.24       120.69 o                         
   5  14   2          6.32         22.49        10.89 o                         
   6  14   2        156.00        103.27        14.05 o                         
   7  14   2       2561.11       2674.77        55.05 o                         
   8  14   2      10138.75      10298.26       177.37 o                         
   9  14   2        571.50        677.58        44.15 o                         
  10  14   2        295.82        294.63        26.15 o                         
  11  14   2       1191.89       1222.56        43.48 o                         
  12  14   2       1657.36       1704.80        65.18 o                         
  13  14   2          6.18         36.93        23.92 o                         
  14  14   2       1349.98       1292.31        50.84 o                         
  15  14   2        183.34        234.92        32.16 o                         
  16  14   2       6367.03       6555.97       272.48 o                         
  17  14   2        715.17        650.92        53.24 o                         
   1  15   2       1577.47       1760.22        49.78 o                         
   2  15   2       1652.39       1725.32        85.52 o                         
   3  15   2        190.88        233.36        16.11 o                         
   4  15   2       3574.65       3763.86        96.73 o                         
   5  15   2       2832.98       2625.49        87.79 o                         
   6  15   2       1711.85       1611.21        56.24 o                         
   7  15   2        147.22        143.63        15.03 o                         
   8  15   2          1.49         44.35        15.41 o                         
   9  15   2        273.87        247.07        24.71 o                         
  10  15   2        867.92        728.02        54.85 o                         
  11  15   2        388.74        335.52        31.83 o                         
  12  15   2       3267.65       3397.19       137.12 o                         
  13  15   2         20.86         76.43        42.07 o                         
  14  15   2        439.58        481.61        41.42 o                         
  15  15   2         55.75        158.96        40.84 o                         
  16  15   2          0.44         42.97        27.64 o                         
   0  16   2       7675.10       8071.80       336.24 o                         
   1  16   2       2156.61       2109.35        85.98 o                         
   2  16   2       3345.96       3319.42       167.93 o                         
   3  16   2       1586.87       1524.20       104.78 o                         
   4  16   2       1759.05       1695.26        70.14 o                         
   5  16   2        616.92        616.74        28.78 o                         
   6  16   2        401.12        489.60        35.35 o                         
   7  16   2          7.92         26.03        24.95 o                         
   8  16   2        127.36         66.03        20.48 o                         
   9  16   2        821.05        699.89        36.29 o                         
  10  16   2       3872.82       3543.81       162.17 o                         
  11  16   2       3112.98       3317.36       108.97 o                         
  12  16   2          3.29         38.17        38.33 o                         
  13  16   2        209.17         70.40        40.60 o                         
  14  16   2       6179.46       5910.61       257.18 o                         
  15  16   2        141.48        322.83        68.13 o                         
   1  17   2       1028.57        939.36        93.94 o                         
   2  17   2        182.41        274.58        77.08 o                         
   3  17   2        266.78        304.00        39.93 o                         
   4  17   2       1820.17       1861.13       105.33 o                         
   5  17   2        921.86        905.64        81.89 o                         
   6  17   2        607.38        647.96       109.59 o                         
   7  17   2       2785.97       2915.11       108.96 o                         
   8  17   2       2558.07       2691.93       185.43 o                         
   9  17   2        103.81        200.27        43.41 o                         
  10  17   2       3789.64       3767.42       197.65 o                         
  11  17   2       1299.28       1266.41       224.00 o                         
  12  17   2       6844.49       7050.73       249.72 o                         
  13  17   2       1765.19       1822.73       121.92 o                         
  14  17   2        522.62        625.58        85.51 o                         
   0  18   2        771.06        826.16       101.16 o                         
   1  18   2       1193.02       1260.44       214.37 o                         
   2  18   2       3711.49       4268.08       231.23 o                         
   3  18   2        275.88        208.87        56.58 o                         
   4  18   2       5439.40       4792.31       191.55 o                         
   5  18   2        207.91        214.41        45.14 o                         
   6  18   2       2228.30       2539.58       180.65 o                         
   7  18   2        585.14        551.57        98.75 o                         
   8  18   2         17.35         29.81        44.92 o                         
   9  18   2        117.27        251.11        49.70 o                         
  10  18   2        879.31        899.92       122.84 o                         
  11  18   2         46.58         86.25        46.30 o                         
  12  18   2       1287.23       1310.43        99.80 o                         
  13  18   2        190.76        162.94        62.95 o                         
   1  19   2         55.26        144.52        45.99 o                         
   2  19   2       1394.83       1418.68       101.16 o                         
   3  19   2          0.30         72.26        86.71 o                         
   4  19   2       2964.81       3505.10       225.21 o                         
   5  19   2         49.78        264.95        77.08 o                         
   6  19   2       1134.56       1138.58       112.00 o                         
   7  19   2          3.09         78.24        47.23 o                         
   8  19   2       2546.97       2993.05       364.91 o                         
   9  19   2          6.48        -65.03        86.71 o                         
  10  19   2        433.66        277.52        60.68 o                         
  11  19   2          3.24        -67.75        72.26 o                         
  12  19   2       1171.49       1112.44        84.34 o                         
   0  20   2       1518.22       1722.16       113.21 o                         
   1  20   2         27.04         69.62        69.85 o                         
   2  20   2         47.33        -19.27        57.81 o                         
   3  20   2         27.94        226.41        57.81 o                         
   4  20   2        277.96        338.05        81.89 o                         
   5  20   2        891.15        932.13        76.81 o                         
   6  20   2       1056.73       1296.58       108.39 o                         
   7  20   2       1271.14       1122.42        93.94 o                         
   8  20   2        237.95        256.17        68.84 o                         
   9  20   2        824.98        712.39        71.05 o                         
  10  20   2        988.12        720.00        83.40 o                         
  11  20   2        250.80        109.59        45.99 o                         
   1  21   2       1172.62       1243.90        88.37 o                         
   2  21   2       5469.67       5555.39       358.88 o                         
   3  21   2       1294.42       1381.12       103.72 o                         
   4  21   2       2489.22       2308.26       146.30 o                         
   5  21   2        355.80        272.17        67.44 o                         
   6  21   2        997.83        693.68       105.98 o                         
   7  21   2         26.04         28.63        51.49 o                         
   8  21   2       3924.85       4083.26       439.57 o                         
   9  21   2        523.32        484.13        91.53 o                         
  10  21   2         60.20         14.66        51.01 o                         
   1  22   2        342.71        195.10        62.62 o                         
   2  22   2         15.31         51.79        59.01 o                         
   3  22   2         63.67        243.77        57.48 o                         
   4  22   2        139.56        228.82        81.89 o                         
   5  22   2       1051.29        960.98        91.42 o                         
   6  22   2          1.87         67.44        48.88 o                         
   7  22   2         38.31        -22.86        55.33 o                         
   8  22   2       1058.97       1019.10       102.30 o                         
   1  23   2        468.56        590.11       108.39 o                         
   2  23   2       2550.68       2743.42       272.17 o                         
   3  23   2         62.01        -63.85        63.85 o                         
   4  23   2        937.17       1098.26       106.44 o                         
   5  23   2         64.93         43.39        55.40 o                         
   1   1   3       4120.44       3847.42        41.03 o                         
   2   1   3      39617.45      39023.13       699.40 o                         
   3   1   3       4166.98       4283.79        60.68 o                         
   4   1   3      62011.41      63783.16      1121.09 o                         
   5   1   3          0.22         -2.61        14.75 o                         
   6   1   3     103565.78     106685.11      3333.37 o                         
   7   1   3       9514.88      10630.22       187.79 o                         
   8   1   3         36.48         41.07        25.15 o                         
   9   1   3        474.53        411.24        33.54 o                         
  10   1   3        363.20        494.26        29.98 o                         
  11   1   3         54.92         72.91        24.26 o                         
  12   1   3      10365.53      10884.28       195.90 o                         
  13   1   3       2367.61       2261.73        77.92 o                         
  14   1   3      10521.84      10875.61       203.53 o                         
  15   1   3        441.59        502.07        41.16 o                         
  16   1   3       1285.14       1282.64        47.77 o                         
  17   1   3        283.16        239.25        36.89 o                         
  18   1   3       2783.52       2904.47       120.40 o                         
  19   1   3        277.04        310.77        35.44 o                         
  20   1   3       1136.61       1076.96        57.72 o                         
  21   1   3        123.67         78.14        28.55 o                         
   0   2   3      57878.35      57753.94      2411.03 o                         
   1   2   3       2519.77       2579.88        24.17 o                         
   2   2   3        144.05         14.86         8.99 o                         
   3   2   3      10211.60       9681.98       116.51 o                         
   4   2   3       3391.87       4070.31        50.73 o                         
   5   2   3      10413.03      10573.47       169.39 o                         
   6   2   3      49649.51      48529.72       789.06 o                         
   7   2   3       4074.75       4183.91        72.91 o                         
   8   2   3       1182.60       1261.41        48.79 o                         
   9   2   3       2251.36       2324.54        55.12 o                         
  10   2   3       2759.91       2914.54        82.58 o                         
  11   2   3       1915.70       1953.03        72.35 o                         
  12   2   3       5005.36       5172.24        95.41 o                         
  13   2   3        269.86        235.41        26.91 o                         
  14   2   3       1274.23       1394.73        56.45 o                         
  15   2   3       1409.24       1539.63        46.66 o                         
  16   2   3        555.93        542.39        36.87 o                         
  17   2   3        373.62        470.27        42.54 o                         
  18   2   3        193.28        206.70        40.55 o                         
  19   2   3        151.48        235.86        38.84 o                         
  20   2   3       2337.22       2340.69        85.92 o                         
  21   2   3         94.05        131.32        35.90 o                         
   1   3   3       1433.01       1344.96        14.45 o                         
   2   3   3        352.02        430.00        10.06 o                         
   3   3   3      12150.97      10362.57       114.20 o                         
   4   3   3      10416.10      10371.28       118.61 o                         
   5   3   3      12827.20      12557.25       218.07 o                         
   6   3   3        702.01        763.78        26.22 o                         
   7   3   3       1115.14       1159.83        31.10 o                         
   8   3   3      15263.63      14470.52       234.61 o                         
   9   3   3        202.03        249.82        26.56 o                         
  10   3   3       2331.80       2732.03        78.77 o                         
  11   3   3         31.72         12.19        24.53 o                         
  12   3   3      13011.38      13180.01       214.42 o                         
  13   3   3       3917.93       3919.54        79.32 o                         
  14   3   3       6382.45       6112.96       105.95 o                         
  15   3   3        395.49        512.48        30.17 o                         
  16   3   3       2652.87       2803.82        63.41 o                         
  17   3   3        967.20       1031.90        54.07 o                         
  18   3   3       2382.77       2378.49        73.84 o                         
  19   3   3       1382.72       1428.17        81.51 o                         
  20   3   3        475.69        525.73        72.66 o                         
   0   4   3       1506.57       1863.92        28.12 o                         
   1   4   3      75758.84      72358.33      2073.23 o                         
   2   4   3       2663.99       2427.85        25.62 o                         
   3   4   3       2695.64       2215.85        30.09 o                         
   4   4   3          5.33         98.64         8.29 o                         
   5   4   3       1087.31        855.39        22.10 o                         
   6   4   3      32810.80      32082.30       477.11 o                         
   7   4   3      13338.75      12983.47       194.09 o                         
   8   4   3         52.35         72.14        15.50 o                         
   9   4   3       3004.71       3377.27        59.31 o                         
  10   4   3      40712.60      41335.41       622.61 o                         
  11   4   3       2445.87       2365.78        48.01 o                         
  12   4   3        417.37        483.62        27.24 o                         
  13   4   3         56.21         66.85        18.28 o                         
  14   4   3      16327.44      16910.04       287.63 o                         
  15   4   3        146.68         40.51        28.03 o                         
  16   4   3         41.44         80.99        27.85 o                         
  17   4   3        347.60        286.39        35.88 o                         
  18   4   3          6.08         21.45        25.44 o                         
  19   4   3        273.52        162.75        39.56 o                         
  20   4   3         60.83        218.59        35.50 o                         
   1   5   3      74002.11      77016.95      2267.40 o                         
   2   5   3       1093.44       1078.56        17.23 o                         
   3   5   3       5736.48       5072.38        57.11 o                         
   4   5   3       4763.01       5071.80        88.36 o                         
   5   5   3       2070.44       1958.17        35.46 o                         
   6   5   3       7704.33       8034.71       123.41 o                         
   7   5   3      12630.27      12406.29       187.98 o                         
   8   5   3      11855.54      12242.22       185.04 o                         
   9   5   3       2059.19       2061.66        44.53 o                         
  10   5   3        242.12        162.81        28.12 o                         
  11   5   3       8887.22       8980.58       146.26 o                         
  12   5   3        775.72        877.67        33.98 o                         
  13   5   3        231.29        263.57        27.94 o                         
  14   5   3       2218.86       2434.22        82.83 o                         
  15   5   3        516.19        477.46        32.31 o                         
  16   5   3        179.36        197.80        27.21 o                         
  17   5   3        922.22        840.13        45.09 o                         
  18   5   3       2163.48       2303.46        70.40 o                         
  19   5   3        744.28        745.39        68.05 o                         
  20   5   3         99.07        105.72        32.50 o                         
   0   6   3      99783.68      97108.42      3983.86 o                         
   1   6   3      34422.51      32552.40       469.42 o                         
   2   6   3       1024.03        922.40        13.11 o                         
   3   6   3      17775.24      17796.76       207.05 o                         
   4   6   3      38109.88      37240.34       486.84 o                         
   5   6   3        133.37        114.75        11.92 o                         
   6   6   3      25069.22      24495.94       353.98 o                         
   7   6   3       2069.89       2149.63        58.92 o                         
   8   6   3      28266.12      28116.66       421.50 o                         
   9   6   3       9824.74       9552.58       152.07 o                         
  10   6   3       3618.77       3500.47        81.48 o                         
  11   6   3        522.95        438.92        28.53 o                         
  12   6   3        126.82         99.97        24.01 o                         
  13   6   3         15.31         -9.37        19.68 o                         
  14   6   3       1504.53       1447.16        57.29 o                         
  15   6   3        479.34        483.36        35.18 o                         
  16   6   3        307.47        366.57        31.92 o                         
  17   6   3       1300.17       1355.93        49.58 o                         
  18   6   3         42.31        121.23        23.93 o                         
  19   6   3         62.55         74.55        30.42 o                         
  20   6   3       1539.30       1582.77        70.76 o                         
   1   7   3         48.16         75.79         6.42 o                         
   2   7   3       3838.09       3389.09        44.09 o                         
   3   7   3       4047.94       4249.95        51.34 o                         
   4   7   3       2794.80       2660.02        50.83 o                         
   5   7   3        397.35        358.23        14.41 o                         
   6   7   3      27814.42      28201.22       444.34 o                         
   7   7   3       1045.06       1049.75        30.01 o                         
   8   7   3       5918.06       5686.88        96.46 o                         
   9   7   3        243.32        224.28        18.23 o                         
  10   7   3       9540.56       9774.65       162.58 o                         
  11   7   3       1610.00       1556.40        41.46 o                         
  12   7   3      10069.84      10221.65       182.73 o                         
  13   7   3       2021.92       1842.07        73.86 o                         
  14   7   3      12166.47      12827.49       241.91 o                         
  15   7   3        461.23        324.00        26.84 o                         
  16   7   3        100.80        160.88        32.39 o                         
  17   7   3         41.84         52.49        23.40 o                         
  18   7   3       4696.64       4692.77       124.36 o                         
  19   7   3        100.00         43.92        30.53 o                         
  20   7   3        109.42        132.96        37.02 o                         
   0   8   3      14107.95      14168.05       264.15 o                         
   1   8   3        632.34        749.88        14.37 o                         
   2   8   3        599.15        507.10        16.45 o                         
   3   8   3       2434.94       2463.53        35.14 o                         
   4   8   3          5.08         -3.05         9.81 o                         
   5   8   3       2310.92       2462.31        42.87 o                         
   6   8   3       4026.97       3651.88        61.97 o                         
   7   8   3       1985.20       1875.37        40.40 o                         
   8   8   3        382.41        373.18        21.61 o                         
   9   8   3        146.47        167.60        18.59 o                         
  10   8   3      44589.59      44736.69       752.83 o                         
  11   8   3        922.50        913.08        45.36 o                         
  12   8   3       1050.86       1078.15        39.56 o                         
  13   8   3       3617.88       3829.91        80.83 o                         
  14   8   3      14023.96      14143.00       255.28 o                         
  15   8   3        535.52        483.02        29.23 o                         
  16   8   3       4850.29       4685.73       104.45 o                         
  17   8   3        776.33        526.56        39.29 o                         
  18   8   3       1945.82       2284.89        75.63 o                         
  19   8   3        235.87        197.50        34.14 o                         
   1   9   3        579.71        781.09        13.69 o                         
   2   9   3       2311.83       1965.69        48.20 o                         
   3   9   3        320.51        442.49        15.09 o                         
   4   9   3       2519.05       2619.54        40.01 o                         
   5   9   3       3046.13       2713.71        42.53 o                         
   6   9   3       2713.75       2638.65        46.74 o                         
   7   9   3       5390.63       5256.14        90.46 o                         
   8   9   3       1974.82       1854.03        41.40 o                         
   9   9   3         29.51         67.69        20.86 o                         
  10   9   3       1761.14       1846.10        42.57 o                         
  11   9   3       3617.56       3638.17        76.23 o                         
  12   9   3       1008.61       1107.28        52.02 o                         
  13   9   3       2182.67       2310.62        56.98 o                         
  14   9   3       1708.76       1707.99        59.02 o                         
  15   9   3        769.57        711.04        36.58 o                         
  16   9   3      12263.60      12435.71       258.98 o                         
  17   9   3        157.85        208.92        28.43 o                         
  18   9   3         58.97        122.44        39.21 o                         
  19   9   3        307.47        298.56        31.29 o                         
   0  10   3      56433.47      55575.26      1259.86 o                         
   1  10   3       3528.15       4117.83        52.98 o                         
   2  10   3      16411.86      16181.95       232.27 o                         
   3  10   3        685.93        788.12        19.04 o                         
   4  10   3      17116.22      17058.94       242.55 o                         
   5  10   3        861.07        760.63        19.55 o                         
   6  10   3        118.88        166.08        11.72 o                         
   7  10   3        199.41        174.79        21.54 o                         
   8  10   3       1672.03       1739.77        38.86 o                         
   9  10   3        730.32        868.46        30.34 o                         
  10  10   3        192.15        187.64        19.88 o                         
  11  10   3       1129.87        996.39        34.40 o                         
  12  10   3       3878.28       4074.77        77.91 o                         
  13  10   3         83.47         57.48        19.11 o                         
  14  10   3        271.46        279.89        28.64 o                         
  15  10   3       1736.09       1673.61        80.55 o                         
  16  10   3      12067.96      12674.99       306.71 o                         
  17  10   3       3177.95       2953.72        86.99 o                         
  18  10   3        994.40        978.05        65.98 o                         
  19  10   3          5.53        -32.99        32.99 o                         
   1  11   3      10921.51      10793.66       142.88 o                         
   2  11   3      74458.61      71662.93      1360.86 o                         
   3  11   3       1693.47       1597.47        35.22 o                         
   4  11   3         89.24        102.27         5.26 o                         
   5  11   3      12591.40      12495.65       188.06 o                         
   6  11   3      22017.80      21225.54       342.23 o                         
   7  11   3       1790.53       1702.56        37.39 o                         
   8  11   3         33.77         96.62        17.00 o                         
   9  11   3       5820.02       5920.51       118.41 o                         
  10  11   3       6728.56       6970.25       122.51 o                         
  11  11   3        170.84        229.22        24.41 o                         
  12  11   3        535.88        593.19        30.97 o                         
  13  11   3       2307.73       2380.08        84.40 o                         
  14  11   3       2734.12       2761.81        66.39 o                         
  15  11   3        344.30        340.51        28.98 o                         
  16  11   3          0.68         54.32        24.37 o                         
  17  11   3         31.34         11.06        31.46 o                         
  18  11   3       1211.34       1047.09        53.87 o                         
   0  12   3        782.65        747.91        31.37 o                         
   1  12   3        930.32        918.47        18.63 o                         
   2  12   3       2211.38       1986.32        35.47 o                         
   3  12   3       5587.81       5260.94        79.64 o                         
   4  12   3       1808.72       1630.60        43.97 o                         
   5  12   3       2489.46       2399.17        47.88 o                         
   6  12   3       1660.45       1523.91        40.35 o                         
   7  12   3      10596.16      10824.20       214.60 o                         
   8  12   3       2676.78       2626.98        65.77 o                         
   9  12   3       4577.56       4853.62        88.92 o                         
  10  12   3      12420.61      12540.86       239.22 o                         
  11  12   3       1870.90       1923.75        73.18 o                         
  12  12   3         15.28        106.86        25.31 o                         
  13  12   3       2214.28       2321.01        59.93 o                         
  14  12   3       5106.93       5470.51       121.14 o                         
  15  12   3       3138.70       3184.84        83.38 o                         
  16  12   3        275.79        217.35        29.41 o                         
  17  12   3         77.59         49.21        22.89 o                         
  18  12   3       1469.00       1530.96        71.28 o                         
   1  13   3       1566.71       1553.47        36.38 o                         
   2  13   3         52.29         66.84         8.53 o                         
   3  13   3       1083.40        972.52        25.36 o                         
   4  13   3      13539.78      13447.72       246.12 o                         
   5  13   3       3718.25       3642.34        61.21 o                         
   6  13   3          0.36         16.15        10.50 o                         
   7  13   3          4.37         27.26        21.72 o                         
   8  13   3      17355.93      17213.72       327.70 o                         
   9  13   3       2173.07       2123.99        58.66 o                         
  10  13   3          9.65         41.41        15.71 o                         
  11  13   3        488.70        550.41        29.89 o                         
  12  13   3      22214.02      23069.02       474.15 o                         
  13  13   3       1776.31       1968.50        50.82 o                         
  14  13   3         71.17          4.04        24.83 o                         
  15  13   3         23.85          3.00        25.03 o                         
  16  13   3       1617.21       1582.96        67.89 o                         
  17  13   3        887.45        812.50        48.40 o                         
   0  14   3      36493.01      35763.41       828.69 o                         
   1  14   3        349.27        422.10        17.75 o                         
   2  14   3      11302.87      10933.30       184.20 o                         
   3  14   3       1768.90       1738.02        42.35 o                         
   4  14   3       7574.88       7347.24       184.07 o                         
   5  14   3       1425.68       1326.25        33.19 o                         
   6  14   3       2041.90       1961.74        73.81 o                         
   7  14   3          8.23          4.97        12.98 o                         
   8  14   3       2252.69       2403.26        65.68 o                         
   9  14   3       4945.77       4964.93       118.07 o                         
  10  14   3       5908.40       6323.63       129.06 o                         
  11  14   3          4.29         -5.62        24.11 o                         
  12  14   3         88.89         38.00        26.57 o                         
  13  14   3       3099.47       2891.87        78.91 o                         
  14  14   3       3259.63       3218.25       103.03 o                         
  15  14   3         27.21         16.86        28.37 o                         
  16  14   3         87.15        138.80        32.14 o                         
  17  14   3        827.09        966.73        84.73 o                         
   1  15   3         76.14         51.66        16.14 o                         
   2  15   3      28322.31      27866.33       545.18 o                         
   3  15   3       1969.22       2180.42        55.10 o                         
   4  15   3        135.37        182.78        16.37 o                         
   5  15   3       1837.09       1857.32        49.58 o                         
   6  15   3       1096.78       1252.91        41.16 o                         
   7  15   3        668.66        706.36        27.93 o                         
   8  15   3        461.26        457.69        36.98 o                         
   9  15   3       1040.77       1071.74        62.15 o                         
  10  15   3        489.99        390.77        27.83 o                         
  11  15   3        860.56        812.40        39.44 o                         
  12  15   3       2733.33       2806.79        90.04 o                         
  13  15   3         38.79         85.44        33.18 o                         
  14  15   3        646.95        590.45        41.22 o                         
  15  15   3        221.30        369.81        46.34 o                         
  16  15   3        320.69        192.94        46.85 o                         
   0  16   3      33580.14      36213.64      1693.26 o                         
   1  16   3        119.82        106.72        19.50 o                         
   2  16   3         16.06         35.52        23.71 o                         
   3  16   3         54.88         75.15        20.04 o                         
   4  16   3       7758.80       7431.43       214.81 o                         
   5  16   3        462.76        417.51        26.23 o                         
   6  16   3       3600.78       3950.11       125.16 o                         
   7  16   3        888.09        749.63        43.99 o                         
   8  16   3       3328.46       3222.03        93.00 o                         
   9  16   3        193.51        272.56        34.72 o                         
  10  16   3       1073.72       1274.45        61.48 o                         
  11  16   3        878.07        800.13        46.40 o                         
  12  16   3        134.76         43.05        43.37 o                         
  13  16   3       1878.59       1875.40       109.05 o                         
  14  16   3       1036.27       1140.27        76.48 o                         
  15  16   3        270.98        247.77        39.25 o                         
   1  17   3        110.89        289.76        46.26 o                         
   2  17   3        626.08        652.64        55.05 o                         
   3  17   3        831.81        703.27        44.53 o                         
   4  17   3       1520.77       1438.87        72.01 o                         
   5  17   3       1191.10       1259.25        71.47 o                         
   6  17   3        692.73        629.69        46.81 o                         
   7  17   3        303.81        290.89        34.07 o                         
   8  17   3      17768.08      18573.95       506.29 o                         
   9  17   3         69.66         90.28        34.37 o                         
  10  17   3       3261.88       3741.49       149.11 o                         
  11  17   3         12.17         14.41        51.79 o                         
  12  17   3       9670.64       9887.00       358.44 o                         
  13  17   3          2.24         -4.33        44.27 o                         
  14  17   3        550.67        498.58        98.75 o                         
   0  18   3       2140.60       2179.80       151.74 o                         
   1  18   3       1831.14       1701.33        89.33 o                         
   2  18   3       8299.31       8309.62       352.86 o                         
   3  18   3        954.20        956.02       149.33 o                         
   4  18   3        565.95        462.74        60.12 o                         
   5  18   3        525.64        708.07        56.88 o                         
   6  18   3       1478.60       1535.86        76.59 o                         
   7  18   3        473.98        482.14        53.47 o                         
   8  18   3        209.57        369.89        77.08 o                         
   9  18   3       1566.68       1582.53        96.68 o                         
  10  18   3      15061.22      16259.51       761.92 o                         
  11  18   3       1425.96       1330.33       105.95 o                         
  12  18   3          0.15         22.48        40.45 o                         
  13  18   3         45.65         41.70       109.59 o                         
   1  19   3       8642.31       8994.51       284.28 o                         
   2  19   3      20304.09      21183.83       847.83 o                         
   3  19   3        405.17        375.69        65.97 o                         
   4  19   3       1435.15       1435.42        94.51 o                         
   5  19   3        410.33        580.57        59.61 o                         
   6  19   3       5488.72       5840.42       257.52 o                         
   7  19   3         71.81         36.62        41.70 o                         
   8  19   3       1437.42       1248.87        93.50 o                         
   9  19   3         52.07         -3.38        40.00 o                         
  10  19   3        528.95        485.17        59.02 o                         
  11  19   3        101.33        191.19        42.48 o                         
  12  19   3        176.44        229.65        50.69 o                         
   0  20   3      24846.17      25875.83      1281.39 o                         
   1  20   3         60.05        116.63        59.59 o                         
   2  20   3         23.68        169.05        45.89 o                         
   3  20   3       1195.70       1204.15        72.91 o                         
   4  20   3       3667.09       3718.53       348.05 o                         
   5  20   3        111.30        163.79        60.22 o                         
   6  20   3        476.58        412.51        62.62 o                         
   8  20   3       2062.60       2006.76       111.55 o                         
   9  20   3        216.15        167.66        47.32 o                         
  10  20   3        505.32        748.27       107.18 o                         
  11  20   3         87.00         63.59        73.46 o                         
   2  21   3       2224.64       2256.98       157.76 o                         
   3  21   3          6.50         -2.85        46.26 o                         
   4  21   3         27.18          6.95        48.17 o                         
   5  21   3        421.44        480.88        82.62 o                         
   6  21   3        347.10        553.98        79.48 o                         
   7  21   3        261.33        253.67        47.98 o                         
   8  21   3       2088.16       1960.77       168.60 o                         
   9  21   3          0.20          2.99        63.72 o                         
   1  22   3        777.52       1083.88       125.25 o                         
   2  22   3        451.90        575.66        89.12 o                         
   3  22   3       1807.64       1970.82       248.09 o                         
   4  22   3        292.28        160.64        59.56 o                         
   5  22   3       1911.05       1927.31       152.95 o                         
   6  22   3       5307.34       6034.90       292.54 o                         
   7  22   3         52.12        140.20       121.64 o                         
   8  22   3        308.14        173.42        91.53 o                         
   1  23   3         35.65         -4.82        65.03 o                         
   2  23   3        260.18        289.03       105.98 o                         
   3  23   3          3.67        -67.44        67.44 o                         
   4  23   3        374.35        395.01        89.12 o                         
   5  23   3        630.63        716.30        93.94 o                         
   1   0   4        460.38        443.54        13.35 o                         
   2   0   4        124.00        348.42        17.44 o                         
   3   0   4       3401.43       3217.37        95.15 o                         
   4   0   4      49397.64      48463.95      1139.80 o                         
   5   0   4      23833.55      23709.32       601.80 o                         
   6   0   4      14460.21      14604.92       348.77 o                         
   7   0   4      12695.41      12917.74       342.90 o                         
   8   0   4       6872.99       6568.87       448.63 o                         
   9   0   4         95.19         65.96        35.22 o                         
  10   0   4        623.41        674.31        72.26 o                         
  11   0   4       3928.80       3746.01       135.83 o                         
  12   0   4      26290.84      24544.75       609.32 o                         
  13   0   4         10.02         75.37        59.09 o                         
  14   0   4          3.47         51.96        42.06 o                         
  15   0   4         93.03        199.15        47.44 o                         
  16   0   4       9550.88       9339.92       415.17 o                         
  17   0   4       2384.55       2511.84        78.46 o                         
  18   0   4       4734.33       5053.17       153.72 o                         
  19   0   4         33.95         83.30        45.37 o                         
  20   0   4      20347.95      19966.06       913.65 o                         
  21   0   4          4.35        -13.31        33.77 o                         
   1   1   4       3306.70       3511.99        38.11 o                         
   2   1   4      41216.54      42655.94       606.93 o                         
   3   1   4      18442.96      16933.37       213.98 o                         
   4   1   4      42304.42      41169.21       668.60 o                         
   5   1   4       5369.33       6246.04       112.65 o                         
   6   1   4      55547.93      57555.34      1112.05 o                         
   7   1   4       1538.30       1282.36        35.37 o                         
   8   1   4        517.13        429.65        28.13 o                         
   9   1   4       5333.23       5410.27        97.79 o                         
  10   1   4         59.73         75.94        22.98 o                         
  11   1   4        292.18        388.83        29.80 o                         
  12   1   4       6431.46       6596.92       126.52 o                         
  13   1   4        368.52        385.46        39.14 o                         
  14   1   4       1038.69       1161.59        46.74 o                         
  15   1   4         28.38        207.96        37.52 o                         
  16   1   4       1677.35       1867.83        59.26 o                         
  17   1   4        292.03        293.38        32.22 o                         
  18   1   4        239.96        386.97        37.78 o                         
  19   1   4       2566.12       2580.98        79.90 o                         
  20   1   4       4696.89       4903.34       134.57 o                         
  21   1   4        332.20        311.59        37.26 o                         
   0   2   4        212.72        332.66        10.23 o                         
   1   2   4        501.17        524.39         8.66 o                         
   2   2   4        292.58        391.08        10.85 o                         
   3   2   4       1084.26        947.68        14.65 o                         
   4   2   4         50.82        124.06         8.75 o                         
   5   2   4      31667.62      32762.28       538.05 o                         
   7   2   4      21728.96      22073.41       347.82 o                         
   8   2   4        628.69        788.90        40.24 o                         
   9   2   4        147.02         39.64        28.77 o                         
  10   2   4      91553.69      92423.65      1572.25 o                         
  11   2   4      10834.02      10719.71       185.47 o                         
  12   2   4       1233.79       1340.19        48.68 o                         
  13   2   4       1162.30       1208.00        57.24 o                         
  14   2   4      16621.76      16750.83       270.24 o                         
  15   2   4        893.29        872.27        37.38 o                         
  16   2   4       2087.82       2027.60        64.53 o                         
  17   2   4        121.75         55.28        31.02 o                         
  18   2   4       2662.84       2779.94        76.74 o                         
  19   2   4         51.36         52.93        31.20 o                         
  20   2   4       1841.83       2213.28        84.20 o                         
  21   2   4          8.63        -53.47        53.47 o                         
   1   3   4        785.89        769.94        13.89 o                         
   2   3   4      14707.18      14316.90       146.37 o                         
   3   3   4       2864.59       2380.86        29.70 o                         
   5   3   4      12763.30      13686.98       192.74 o                         
   6   3   4        596.94        785.84        26.44 o                         
   7   3   4       1866.05       1747.80        44.76 o                         
   8   3   4     107795.99     102155.39      2183.23 o                         
   9   3   4       1563.34       1819.99        38.31 o                         
  10   3   4       3992.64       3920.74        73.60 o                         
  11   3   4        414.68        477.39        31.31 o                         
  12   3   4      14853.50      14934.83       248.32 o                         
  13   3   4       5329.64       5348.20        94.68 o                         
  14   3   4          1.24         65.31        23.09 o                         
  15   3   4       1436.99       1592.37        43.42 o                         
  16   3   4       3942.46       4077.07        93.68 o                         
  17   3   4        105.89        152.72        25.50 o                         
  18   3   4       2407.05       2559.68        70.56 o                         
  19   3   4        544.89        613.73        34.02 o                         
  20   3   4          5.81         57.16        29.81 o                         
   0   4   4      10700.75      11818.72       149.63 o                         
   1   4   4       3555.96       3959.32        39.03 o                         
   2   4   4       2351.91       2204.70        23.43 o                         
   3   4   4        335.98        203.17         7.32 o                         
   4   4   4      97413.23      98858.27      2336.99 o                         
   5   4   4       3560.05       3387.56        55.56 o                         
   6   4   4      12406.33      11371.65       174.02 o                         
   7   4   4        147.17        142.59        15.88 o                         
   8   4   4      15005.18      15325.12       234.98 o                         
   9   4   4        753.17        779.10        34.92 o                         
  10   4   4       2874.85       3092.33        73.06 o                         
  11   4   4        768.68        734.58        35.01 o                         
  12   4   4       5079.54       5586.43        92.96 o                         
  13   4   4         13.51         34.24        27.00 o                         
  14   4   4          7.21        158.40        33.75 o                         
  15   4   4       2641.88       2602.02        58.98 o                         
  16   4   4        716.93        934.40        55.65 o                         
  17   4   4        204.78        222.63        29.02 o                         
  18   4   4         66.70         79.70        28.33 o                         
  19   4   4        567.66        473.75        36.34 o                         
  20   4   4       8499.14       9147.81       303.41 o                         
   1   5   4      11809.30      11855.55       123.24 o                         
   2   5   4      17695.46      16906.57       180.05 o                         
   3   5   4       9125.26       8753.46        97.52 o                         
   4   5   4       4925.01       4216.89        50.72 o                         
   5   5   4       1657.14       1763.76        39.94 o                         
   6   5   4      36124.91      37741.00       548.39 o                         
   7   5   4       2518.60       2597.68        47.12 o                         
   8   5   4        287.79        235.16        22.00 o                         
   9   5   4        832.04        819.84        27.26 o                         
  10   5   4        331.23        351.11        19.46 o                         
  11   5   4        444.55        460.46        26.28 o                         
  12   5   4        145.90        215.10        21.98 o                         
  13   5   4        181.23        257.23        24.08 o                         
  14   5   4      21895.48      22322.30       363.22 o                         
  15   5   4       1842.32       1604.42        53.06 o                         
  16   5   4          1.42         56.04        24.03 o                         
  17   5   4       1603.37       1529.36        80.62 o                         
  18   5   4      13680.66      13624.30       285.05 o                         
  19   5   4       6042.58       5538.95       189.76 o                         
  20   5   4        868.72        799.39        51.59 o                         
   0   6   4      15018.01      13854.59       249.98 o                         
   1   6   4        314.46        190.73         9.57 o                         
   2   6   4        977.51        806.16        15.88 o                         
   3   6   4      14330.19      14201.66       169.19 o                         
   4   6   4      10391.22      10264.93       124.14 o                         
   5   6   4       1585.42       1516.51        36.49 o                         
   6   6   4       2449.58       2357.28        47.00 o                         
   7   6   4        434.32        333.92        18.17 o                         
   8   6   4       4767.11       4853.74        81.59 o                         
   9   6   4        329.88        369.49        22.47 o                         
  10   6   4      23810.70      23493.71       362.82 o                         
  11   6   4        670.47        643.56        35.95 o                         
  12   6   4       3102.43       2900.37        59.28 o                         
  13   6   4       3183.87       3263.70        69.26 o                         
  14   6   4      11076.75      11299.42       198.26 o                         
  15   6   4          4.73        -17.06        22.40 o                         
  16   6   4        468.35        599.48        34.51 o                         
  17   6   4       1752.79       1657.12        61.25 o                         
  18   6   4       6011.40       6418.51       166.02 o                         
  19   6   4          6.06         41.83        39.63 o                         
  20   6   4        642.66        701.07        46.52 o                         
   1   7   4       1448.76       1593.25        30.74 o                         
   2   7   4       5712.47       5525.57        75.51 o                         
   3   7   4        318.94        270.59         8.95 o                         
   4   7   4       1605.23       1753.90        34.31 o                         
   5   7   4         23.23         48.47         8.02 o                         
   6   7   4        318.55        283.93        17.38 o                         
   7   7   4         15.23         13.08        16.66 o                         
   8   7   4      20293.69      20156.05       303.67 o                         
   9   7   4       3366.20       3439.58        68.40 o                         
  10   7   4        919.77        965.33        38.32 o                         
  11   7   4       2116.29       2105.31        50.40 o                         
  12   7   4      74067.27      75926.16      1274.75 o                         
  13   7   4        344.34        300.60        26.21 o                         
  14   7   4         26.68         71.47        24.87 o                         
  15   7   4        118.23        245.77        35.40 o                         
  16   7   4       8543.74       8941.11       180.70 o                         
  17   7   4        912.22        690.02        41.29 o                         
  18   7   4        775.05        840.40        46.50 o                         
  19   7   4          0.82          8.65        31.21 o                         
  20   7   4       1123.01       1120.97        60.72 o                         
   0   8   4       3989.30       3769.54        89.95 o                         
   1   8   4       1579.41       1491.35        24.52 o                         
   2   8   4       5296.56       5241.05        73.23 o                         
   3   8   4       1002.24        982.31        15.67 o                         
   4   8   4       1512.34       1496.54        25.92 o                         
   5   8   4       2185.84       2069.86        32.45 o                         
   6   8   4       6385.44       6149.70        94.17 o                         
   7   8   4       3161.71       3145.89        54.92 o                         
   8   8   4        161.37        183.21        19.38 o                         
   9   8   4       6257.46       6364.01       108.68 o                         
  10   8   4      19791.44      20006.09       350.36 o                         
  11   8   4       3606.68       3689.19        70.07 o                         
  12   8   4       5109.02       4799.65        91.93 o                         
  13   8   4        232.39        257.12        32.70 o                         
  14   8   4      11465.00      10954.74       207.05 o                         
  15   8   4       2814.55       2904.42       112.64 o                         
  16   8   4       8859.67       9127.15       178.19 o                         
  17   8   4        800.93        915.18        44.50 o                         
  18   8   4        341.97        335.98        37.21 o                         
  19   8   4        656.22        660.03        52.50 o                         
   1   9   4         51.93         44.63         9.68 o                         
   2   9   4      29216.38      27999.63       400.44 o                         
   3   9   4       1818.18       1747.79        29.10 o                         
   4   9   4        497.02        437.77        16.47 o                         
   5   9   4       2650.31       2466.84        41.13 o                         
   6   9   4      39412.54      40293.07       716.84 o                         
   7   9   4         33.46         34.60        14.24 o                         
   8   9   4        285.79        211.27        21.67 o                         
   9   9   4        115.17        112.39        18.30 o                         
  10   9   4       6522.58       6631.46       116.73 o                         
  11   9   4        252.07        252.67        26.10 o                         
  12   9   4          0.64        -22.72        24.91 o                         
  13   9   4       1329.89       1335.06        42.74 o                         
  14   9   4        946.78        803.34        35.75 o                         
  15   9   4        124.94         92.67        25.48 o                         
  16   9   4        110.61        242.62        31.50 o                         
  17   9   4         12.33         41.29        24.60 o                         
  18   9   4       3527.96       3445.54       116.84 o                         
  19   9   4        938.72        783.04        55.30 o                         
   0  10   4       4267.42       4353.10       129.33 o                         
   1  10   4       2150.96       2404.13        45.52 o                         
   2  10   4       2226.13       2163.56        35.14 o                         
   3  10   4          4.53         19.01        10.97 o                         
   4  10   4      16410.31      15529.72       217.00 o                         
   5  10   4        762.09        838.72        22.22 o                         
   6  10   4       7899.16       8129.52       130.45 o                         
   7  10   4        186.25        203.55        19.07 o                         
   8  10   4       4542.32       4449.56        77.16 o                         
   9  10   4        204.70        170.18        20.54 o                         
  10  10   4        268.38        235.04        22.84 o                         
  11  10   4       1050.23       1002.19        43.44 o                         
  12  10   4         24.64         67.48        21.01 o                         
  13  10   4        405.05        471.11        27.45 o                         
  14  10   4        191.27        219.35        31.06 o                         
  15  10   4         36.95         22.98        32.89 o                         
  16  10   4       5423.14       5567.04       133.15 o                         
  17  10   4        148.73         89.80        27.47 o                         
  18  10   4        631.79        405.51        43.80 o                         
  19  10   4        119.18        104.70        27.47 o                         
   1  11   4          0.23         36.25        15.80 o                         
   2  11   4       3118.70       2904.97        42.80 o                         
   3  11   4        608.37        613.56        20.69 o                         
   4  11   4       4008.43       4128.09        81.12 o                         
   5  11   4       1888.16       1767.10        33.56 o                         
   6  11   4         60.26        123.70        11.64 o                         
   7  11   4       5067.49       5212.72        87.54 o                         
   8  11   4      21062.56      21197.40       378.49 o                         
   9  11   4       1478.00       1451.29        39.16 o                         
  10  11   4        610.64        475.70        31.60 o                         
  11  11   4       3204.07       3179.70        97.41 o                         
  12  11   4       9131.79       9740.25       179.57 o                         
  13  11   4          6.05         22.90        19.51 o                         
  14  11   4        619.93        707.62        33.32 o                         
  15  11   4         31.10         31.13        20.88 o                         
  16  11   4       1325.11       1326.01        45.61 o                         
  17  11   4        308.14        304.06        26.32 o                         
  18  11   4        210.20        198.62        27.60 o                         
   0  12   4          0.99         77.38        25.46 o                         
   1  12   4         46.92         -1.85        17.95 o                         
   2  12   4       1024.54        865.45        16.72 o                         
   3  12   4       5107.61       5016.78        91.26 o                         
   4  12   4       2464.00       2204.18        58.30 o                         
   5  12   4       1619.78       1612.43        38.27 o                         
   6  12   4       4281.53       4161.61        76.08 o                         
   7  12   4       1324.72       1371.56        34.62 o                         
   8  12   4          4.52         12.21        12.78 o                         
   9  12   4       2326.70       2289.43        50.03 o                         
  10  12   4      20006.62      20284.43       346.18 o                         
  11  12   4        251.96        254.33        21.62 o                         
  12  12   4        297.36        252.13        23.13 o                         
  13  12   4        240.90        342.22        25.23 o                         
  14  12   4       5993.53       6091.95       135.67 o                         
  15  12   4         35.20         -3.24        18.05 o                         
  16  12   4       1585.17       1630.33        67.13 o                         
  17  12   4        716.64        723.18        47.75 o                         
  18  12   4       2494.36       2472.69        92.03 o                         
   1  13   4       2128.67       2289.78        47.09 o                         
   2  13   4      16238.05      15747.89       245.47 o                         
   3  13   4         31.21         59.56        15.69 o                         
   4  13   4          4.54          9.53        17.89 o                         
   5  13   4         12.54         47.03        30.36 o                         
   6  13   4       2294.84       2269.67        49.97 o                         
   7  13   4         38.56         75.81        12.44 o                         
   8  13   4        373.05        423.95        21.67 o                         
   9  13   4       1809.34       1754.63        48.17 o                         
  10  13   4       8030.64       7963.32       137.79 o                         
  11  13   4         72.06         47.89        18.47 o                         
  12  13   4        677.06        733.68        44.25 o                         
  13  13   4       3790.96       3696.65        97.52 o                         
  14  13   4       7166.29       7320.45       171.07 o                         
  15  13   4         26.55         58.00        32.15 o                         
  16  13   4       1226.21        994.12        49.18 o                         
  17  13   4         24.85         39.93        26.84 o                         
   0  14   4      83924.13      84021.14      2354.65 o                         
   1  14   4         13.63         70.55        22.81 o                         
   2  14   4        784.50        835.71        20.34 o                         
   3  14   4       2310.64       2109.83        57.08 o                         
   4  14   4      16061.85      15790.56       331.05 o                         
   5  14   4       4202.84       4063.39        83.42 o                         
   6  14   4       2190.86       2125.18        53.66 o                         
   7  14   4        260.35        283.73        21.51 o                         
   8  14   4         16.62        115.61        18.89 o                         
   9  14   4        462.37        331.40        29.83 o                         
  10  14   4       5363.42       5177.56       113.79 o                         
  11  14   4       1762.83       1769.65        57.12 o                         
  12  14   4       3098.56       2654.04        84.20 o                         
  13  14   4       1839.51       1882.17        98.65 o                         
  14  14   4        163.61        130.42        31.74 o                         
  15  14   4          1.67         -5.67        19.94 o                         
  16  14   4       1850.00       1811.72        76.27 o                         
  17  14   4        315.36        272.82        97.55 o                         
   1  15   4         18.23          3.80        16.78 o                         
   2  15   4      16576.48      17052.04       298.55 o                         
   3  15   4       3215.62       3246.66        99.03 o                         
   4  15   4         26.03         24.96        14.34 o                         
   5  15   4        234.29        330.82        19.94 o                         
   6  15   4        108.91        124.77        15.95 o                         
   7  15   4       1440.91       1464.23        50.71 o                         
   8  15   4         79.67        133.68        34.06 o                         
   9  15   4         11.54         24.85        19.54 o                         
  10  15   4        238.99        178.71        20.48 o                         
  11  15   4        832.43        905.94        47.28 o                         
  12  15   4         57.00         20.15        20.98 o                         
  13  15   4        194.13        227.44        50.77 o                         
  14  15   4         86.55         87.20        44.27 o                         
  15  15   4         63.19        144.77        48.88 o                         
  16  15   4          2.42         -0.03        39.18 o                         
   0  16   4      10129.25       9736.04       305.92 o                         
   1  16   4       1237.28       1350.36        40.88 o                         
   2  16   4        975.71        828.57        60.14 o                         
   3  16   4       3616.14       3504.80       102.13 o                         
   4  16   4       4947.50       4981.06       128.30 o                         
   5  16   4        192.78        186.11        25.96 o                         
   6  16   4      20293.44      21264.42       521.45 o                         
   7  16   4          7.98         10.73        28.31 o                         
   8  16   4       3611.50       3881.64       166.57 o                         
   9  16   4         15.95         28.77        25.69 o                         
  10  16   4        991.28       1032.06        59.09 o                         
  11  16   4        473.10        553.68        40.33 o                         
  12  16   4        276.67        334.81        41.36 o                         
  13  16   4       1133.44       1222.02        71.55 o                         
  14  16   4         70.16         15.12        35.76 o                         
  15  16   4        961.01       1120.01       101.51 o                         
   1  17   4          5.32         46.48        33.12 o                         
   2  17   4          3.93         -6.78        25.14 o                         
   3  17   4        919.01        968.23        59.59 o                         
   4  17   4       4137.80       4283.16       149.98 o                         
   5  17   4       2418.14       2485.84        96.48 o                         
   6  17   4         78.31        103.46        34.94 o                         
   7  17   4       1381.75       1427.08        62.43 o                         
   8  17   4       4551.53       4546.24       147.80 o                         
   9  17   4       5369.30       5103.62       159.13 o                         
  10  17   4         24.72        209.55        74.67 o                         
  11  17   4         16.50         35.26        49.04 o                         
  12  17   4        444.81        484.64        53.25 o                         
  13  17   4       2755.82       2655.76       142.70 o                         
  14  17   4       3913.35       4110.08       231.08 o                         
   0  18   4       1587.90       1755.89       127.66 o                         
   1  18   4         82.47         28.00        43.93 o                         
   2  18   4        270.38        293.69        69.85 o                         
   4  18   4       2777.28       2593.13       106.36 o                         
   5  18   4        804.54        810.72        74.94 o                         
   6  18   4         98.82        153.40        44.56 o                         
   7  18   4        298.49        269.77        81.89 o                         
   8  18   4         39.02         60.04        34.35 o                         
   9  18   4        855.89       1021.62        60.24 o                         
  10  18   4        858.01       1295.56        93.00 o                         
  11  18   4        319.37        221.88        46.63 o                         
  12  18   4       1630.86       1266.08       101.95 o                         
  13  18   4       1273.22       1042.17       149.33 o                         
   1  19   4         96.52         77.69        73.46 o                         
   2  19   4      12263.27      13700.60      1140.48 o                         
   3  19   4       2910.66       3034.08       145.02 o                         
   4  19   4       2832.46       2732.84       138.50 o                         
   5  19   4        545.75        479.04        87.91 o                         
   6  19   4         21.36         23.08        36.59 o                         
   7  19   4        418.85        406.29        78.28 o                         
   8  19   4       1961.46       2374.91       136.15 o                         
   9  19   4        980.47       1203.99        78.29 o                         
  10  19   4       1062.73        910.46        91.53 o                         
  11  19   4          2.67         66.79        42.73 o                         
  12  19   4       1481.01       1042.93       161.38 o                         
   0  20   4       1561.04       1659.54       168.60 o                         
   1  20   4        664.19        479.32        98.75 o                         
   2  20   4        232.92        -58.21        72.26 o                         
   3  20   4          1.48        -74.67        74.67 o                         
   4  20   4        789.10        705.75        71.65 o                         
   5  20   4          4.53         -7.40        55.40 o                         
   6  20   4        866.97        549.17        74.07 o                         
   7  20   4        313.21        197.32        63.27 o                         
   8  20   4         81.98         43.15        51.79 o                         
   9  20   4         54.25         43.51        62.62 o                         
  10  20   4         21.00        -21.68        75.87 o                         
  11  20   4        492.28        461.00        66.83 o                         
   1  21   4        739.60        568.43        96.34 o                         
   2  21   4       6297.73       6306.46       513.04 o                         
   3  21   4        486.88        698.92       102.37 o                         
   4  21   4        256.85        233.64        65.03 o                         
   6  21   4       2623.64       2520.09       144.58 o                         
   7  21   4        649.13        617.67       107.18 o                         
   8  21   4        145.90        180.65        67.44 o                         
   9  21   4       2132.07       2279.28       135.11 o                         
   0  22   4        750.10        799.66       118.02 o                         
   1  22   4         76.31        134.88        86.71 o                         
   2  22   4        198.26        224.00        79.48 o                         
   3  22   4        239.89        228.13        51.01 o                         
   4  22   4        144.34         15.50        49.38 o                         
   5  22   4         95.60        214.47       154.15 o                         
   6  22   4         19.21        -42.48        42.48 o                         
   7  22   4         25.94         59.15        65.16 o                         
   1  23   4        555.35        908.05        89.12 o                         
   2  23   4        183.80        308.30        86.71 o                         
   3  23   4        629.88        570.84       113.21 o                         
   4  23   4        603.50        702.23        89.11 o                         
   5  23   4        315.14        185.46        72.26 o                         
   1   1   5          8.61         26.98         5.02 o                         
   2   1   5        547.69        662.90        15.65 o                         
   3   1   5        100.53         24.65         8.15 o                         
   4   1   5      10520.49      10380.46       155.26 o                         
   5   1   5       6791.35       7249.54       120.04 o                         
   6   1   5      21589.13      21293.78       338.82 o                         
   7   1   5       2523.50       2938.06        69.37 o                         
   8   1   5      38711.86      38127.41       651.60 o                         
   9   1   5         22.95         13.56        28.60 o                         
  10   1   5       5093.58       5071.91       128.45 o                         
  11   1   5       1809.85       2073.30        58.87 o                         
  12   1   5      20642.29      20653.31       357.62 o                         
  13   1   5       5317.08       5155.92        97.43 o                         
  14   1   5        278.38        213.14        37.93 o                         
  15   1   5       1824.20       1621.71        49.66 o                         
  16   1   5       1417.60       1421.92        45.03 o                         
  17   1   5       2868.97       2626.53        75.58 o                         
  18   1   5        535.64        457.83        33.87 o                         
  19   1   5       3288.35       3379.11       104.37 o                         
  20   1   5        400.28        434.95        36.92 o                         
   0   2   5       7558.53       8541.41       128.83 o                         
   1   2   5       1209.03       1084.10        13.03 o                         
   2   2   5       3194.46       2579.60        30.37 o                         
   3   2   5      26707.86      25141.04       307.86 o                         
   4   2   5      17314.98      16997.09       271.83 o                         
   5   2   5       4396.87       4325.39        76.29 o                         
   6   2   5      10382.04       9870.79       162.96 o                         
   7   2   5      13543.27      13384.37       210.50 o                         
   8   2   5       5224.96       5239.19        90.26 o                         
   9   2   5        586.24        509.73        27.73 o                         
  10   2   5       1678.95       1932.94        47.38 o                         
  11   2   5         81.52        142.73        27.17 o                         
  12   2   5        114.29        150.66        25.78 o                         
  13   2   5       2162.07       2335.11        53.88 o                         
  14   2   5        668.30        687.36        38.93 o                         
  15   2   5        121.10        124.93        30.06 o                         
  16   2   5       7340.96       7584.99       144.04 o                         
  17   2   5       2589.57       2769.94        62.18 o                         
  18   2   5        406.25        345.38        36.91 o                         
  19   2   5        878.31        861.36        75.06 o                         
  20   2   5       6107.62       6294.39       197.87 o                         
   1   3   5       4209.48       4302.61        43.22 o                         
   2   3   5       4301.53       4258.57        44.13 o                         
   3   3   5      17051.48      15461.90       174.36 o                         
   4   3   5      13408.51      13092.36       170.41 o                         
   5   3   5        107.34        241.89        18.18 o                         
   6   3   5        925.53        787.56        34.69 o                         
   7   3   5       3825.11       3681.16        76.23 o                         
   8   3   5      46606.31      48371.37       774.75 o                         
   9   3   5        722.53        691.43        30.44 o                         
  10   3   5       2974.98       2868.56        56.23 o                         
  11   3   5       1001.01       1181.47        41.93 o                         
  12   3   5       5476.74       5669.89       106.49 o                         
  13   3   5       3569.10       3615.79        84.45 o                         
  14   3   5       3023.31       3078.73        65.03 o                         
  15   3   5        179.12        224.28        31.19 o                         
  16   3   5       6817.45       6988.55       126.50 o                         
  17   3   5        802.55        694.64        36.45 o                         
  18   3   5       1919.06       2074.74        59.41 o                         
  19   3   5         42.53         28.10        26.83 o                         
  20   3   5         45.03         41.63        29.20 o                         
   0   4   5       2088.73       2669.27        38.78 o                         
   1   4   5      42662.95      44814.43       589.01 o                         
   2   4   5        246.87        258.94         6.96 o                         
   3   4   5        139.43         65.59         8.28 o                         
   4   4   5      32641.67      31505.29       423.20 o                         
   5   4   5       2771.15       3355.38        52.48 o                         
   6   4   5       2454.34       2377.80        46.16 o                         
   7   4   5        852.81        774.14        20.77 o                         
   8   4   5          3.00         36.43        14.22 o                         
   9   4   5      12313.27      12237.35       185.07 o                         
  10   4   5      15672.44      16115.53       246.01 o                         
  11   4   5       6790.82       6762.76       114.44 o                         
  12   4   5       1255.95       1270.30        38.81 o                         
  13   4   5       7215.35       7463.90       126.70 o                         
  14   4   5       2634.60       2556.53        69.10 o                         
  15   4   5         94.04        177.47        24.13 o                         
  16   4   5       5007.66       4797.17       102.49 o                         
  17   4   5       2228.86       2147.86        72.52 o                         
  18   4   5        938.17        825.78        45.66 o                         
  19   4   5        472.58        512.44        43.17 o                         
  20   4   5       1152.84        971.09        59.72 o                         
   1   5   5      59200.74      61421.91      1058.65 o                         
   2   5   5      21426.66      19615.19       234.60 o                         
   3   5   5       1949.63       1660.80        22.70 o                         
   4   5   5       9054.24       9599.78       120.79 o                         
   5   5   5       8782.91       8352.02       113.16 o                         
   6   5   5       1286.70       1302.85        36.64 o                         
   7   5   5       9997.86      10002.74       146.20 o                         
   8   5   5        942.60       1081.86        27.65 o                         
   9   5   5       9428.85       9490.94       145.15 o                         
  10   5   5       2221.53       2298.05        51.46 o                         
  11   5   5       9566.82       9374.55       148.07 o                         
  12   5   5        376.66        438.63        22.49 o                         
  13   5   5       1181.77       1094.47        35.50 o                         
  14   5   5       5299.16       5285.19        94.01 o                         
  15   5   5         96.69        131.44        27.21 o                         
  16   5   5        541.04        549.37        40.23 o                         
  17   5   5        343.20        294.80        25.60 o                         
  18   5   5       4478.14       4403.80       115.83 o                         
  19   5   5       2214.02       2056.81        75.79 o                         
  20   5   5         34.98         -3.79        28.74 o                         
   0   6   5     129636.33     122898.66      3517.07 o                         
   1   6   5      27937.27      26496.44       387.67 o                         
   2   6   5         37.91        110.26         7.87 o                         
   3   6   5       4550.42       5033.86        59.83 o                         
   4   6   5      43354.73      42448.09       631.33 o                         
   5   6   5       1997.00       1982.06        38.59 o                         
   6   6   5       1117.25       1359.11        31.47 o                         
   7   6   5         50.79          0.11        18.85 o                         
   8   6   5      17588.12      17487.25       262.20 o                         
   9   6   5        480.25        532.25        26.11 o                         
  10   6   5       4913.27       5020.94        87.05 o                         
  11   6   5         15.83         19.26        24.76 o                         
  12   6   5        503.89        495.00        24.04 o                         
  13   6   5        272.42        325.18        29.02 o                         
  14   6   5        726.42        819.94        38.30 o                         
  15   6   5          9.27         28.18        34.61 o                         
  16   6   5       2862.13       3020.63        84.83 o                         
  17   6   5       4779.62       4745.55       115.62 o                         
  18   6   5          3.82        101.89        26.98 o                         
  19   6   5        473.57        356.58        63.27 o                         
  20   6   5       5042.13       5080.84       190.10 o                         
   1   7   5       4099.35       4160.73        57.87 o                         
   2   7   5      19322.93      19325.39       263.09 o                         
   3   7   5       1131.57        932.62        20.07 o                         
   4   7   5       1152.01       1030.83        20.28 o                         
   5   7   5        209.22        255.58        14.87 o                         
   6   7   5       1498.51       1623.80        32.26 o                         
   7   7   5       9458.86       9497.04       140.14 o                         
   8   7   5       1580.97       1698.52        52.12 o                         
   9   7   5       1872.44       2009.10        45.63 o                         
  10   7   5       3053.08       3151.75        58.42 o                         
  11   7   5       3234.55       3065.85        75.74 o                         
  12   7   5         26.72        192.73        32.06 o                         
  13   7   5       1695.38       1795.52        45.17 o                         
  14   7   5        294.98        279.02        25.77 o                         
  15   7   5       1140.94        994.39        62.42 o                         
  16   7   5       1628.89       1734.98        56.34 o                         
  17   7   5        336.18        456.50        42.99 o                         
  18   7   5       1784.77       1895.27        67.11 o                         
  19   7   5        383.74        385.56        34.84 o                         
  20   7   5       1262.94       1078.02        58.14 o                         
   0   8   5         22.80         31.25        20.37 o                         
   1   8   5       2626.76       2617.86        43.88 o                         
   2   8   5         24.61         31.65        10.73 o                         
   3   8   5        163.43        185.12         9.14 o                         
   4   8   5        869.23        835.62        15.65 o                         
   5   8   5        141.54        158.93        10.13 o                         
   6   8   5      60153.21      59602.16       893.41 o                         
   7   8   5       1521.05       1537.04        34.61 o                         
   8   8   5        221.29        234.49        16.59 o                         
   9   8   5        107.34        103.46        24.08 o                         
  10   8   5      31140.11      31886.80       568.77 o                         
  11   8   5       1526.33       1500.08        40.84 o                         
  12   8   5       3169.62       3101.16        67.92 o                         
  13   8   5       5196.55       5307.73       123.99 o                         
  14   8   5       7689.35       7915.77       161.17 o                         
  15   8   5       1411.59       1291.20        46.06 o                         
  16   8   5        884.09       1055.61        42.31 o                         
  17   8   5        125.06        184.31        26.87 o                         
  18   8   5        224.57        166.54        47.90 o                         
  19   8   5        308.05        258.16        36.00 o                         
   1   9   5          0.68        -14.50        14.50 o                         
   2   9   5       3921.90       4018.66        61.24 o                         
   3   9   5         58.53         58.97         9.91 o                         
   4   9   5      18358.85      17852.32       230.58 o                         
   5   9   5       2335.75       2165.97        39.46 o                         
   6   9   5       4506.08       4337.27        72.97 o                         
   7   9   5       5723.44       5632.32        87.55 o                         
   8   9   5      37226.51      37486.83       566.87 o                         
   9   9   5       2594.69       2556.57        67.92 o                         
  10   9   5        795.09        847.99        30.10 o                         
  11   9   5        418.87        388.05        27.37 o                         
  12   9   5       4223.58       4263.34        85.08 o                         
  13   9   5       1001.64       1022.73        42.96 o                         
  14   9   5         21.42         62.63        24.24 o                         
  15   9   5        555.88        582.26        31.02 o                         
  16   9   5       2576.80       2517.16        69.49 o                         
  17   9   5        340.16        221.98        29.22 o                         
  18   9   5        202.70        253.19        28.29 o                         
  19   9   5        176.73        182.96        31.66 o                         
   0  10   5       3654.43       3239.91        81.34 o                         
   1  10   5       1515.22       1293.22        27.80 o                         
   2  10   5       3237.04       3037.78        48.16 o                         
   3  10   5       2591.47       2532.66        52.66 o                         
   4  10   5      11728.71      11291.60       154.25 o                         
   5  10   5      14277.56      13837.62       199.32 o                         
   6  10   5      14830.26      15251.76       258.12 o                         
   7  10   5          1.70         -2.58        14.32 o                         
   8  10   5       2982.55       3212.89        68.49 o                         
   9  10   5        139.32        182.91        20.10 o                         
  10  10   5          4.72         33.89        17.04 o                         
  11  10   5          0.52         76.02        26.15 o                         
  12  10   5        617.82        456.25        34.30 o                         
  13  10   5        307.97        298.49        26.51 o                         
  14  10   5         65.73         40.82        29.65 o                         
  15  10   5        124.10        124.07        25.47 o                         
  16  10   5       3124.51       3230.91        87.19 o                         
  17  10   5         15.89        -23.52        23.52 o                         
  18  10   5          5.36          9.14        26.16 o                         
  19  10   5        252.05        277.90        50.93 o                         
   1  11   5        600.31        623.32        25.19 o                         
   2  11   5      21799.17      19687.02       274.67 o                         
   3  11   5       4391.96       4161.67        69.81 o                         
   4  11   5        814.30        818.29        33.21 o                         
   5  11   5      14675.52      14748.05       204.83 o                         
   6  11   5      37684.51      37574.30       685.12 o                         
   7  11   5        113.23        110.55        19.29 o                         
   8  11   5         73.27        124.13        17.23 o                         
   9  11   5        239.93        224.47        21.90 o                         
  10  11   5       6287.62       6407.88       114.22 o                         
  11  11   5         77.21         92.61        19.39 o                         
  12  11   5          0.21         26.89        17.98 o                         
  13  11   5          6.11         59.49        23.22 o                         
  14  11   5       1229.95       1397.57        44.14 o                         
  15  11   5        319.08        292.49        23.96 o                         
  16  11   5        155.43        256.97        33.66 o                         
  17  11   5         17.28        120.97        37.60 o                         
  18  11   5       2936.38       2965.10       129.48 o                         
   0  12   5       9190.13       9281.10       223.64 o                         
   1  12   5        317.72        314.38        19.10 o                         
   2  12   5       2806.77       2554.95        41.50 o                         
   3  12   5      11324.15      10665.62       156.35 o                         
   4  12   5       1315.42       1327.74        33.20 o                         
   5  12   5       7404.73       7064.41       127.77 o                         
   6  12   5      13635.99      13427.34       214.93 o                         
   7  12   5       6762.17       6658.85       115.69 o                         
   8  12   5       1266.28       1316.62        34.42 o                         
   9  12   5          6.22          4.28        21.38 o                         
  10  12   5      15866.33      16562.71       272.66 o                         
  11  12   5       2479.72       2673.23        55.43 o                         
  12  12   5         20.56          4.14        20.31 o                         
  13  12   5       9166.31       9206.16       176.50 o                         
  14  12   5       2539.60       2552.39        78.36 o                         
  15  12   5       2256.41       2306.00        68.60 o                         
  16  12   5        680.77        579.72        43.02 o                         
  17  12   5         21.61         84.03        43.81 o                         
  18  12   5        746.35        718.47        42.31 o                         
   1  13   5         91.31         70.73        15.66 o                         
   2  13   5       4211.37       4163.31        68.77 o                         
   3  13   5       3584.29       3584.71        75.95 o                         
   4  13   5       9804.24       9383.59       167.34 o                         
   5  13   5       8911.36       8777.69       185.43 o                         
   6  13   5         56.67         47.02        15.80 o                         
   7  13   5       1734.69       1793.97        50.12 o                         
   8  13   5      14832.03      14876.41       269.47 o                         
   9  13   5       1137.16       1233.36        40.38 o                         
  10  13   5        281.71        227.49        25.73 o                         
  11  13   5        992.78       1192.47        43.54 o                         
  12  13   5      12591.68      13427.54       260.48 o                         
  13  13   5       2057.39       2285.80        76.00 o                         
  14  13   5        243.42        326.60        29.28 o                         
  15  13   5         64.60          5.67        29.41 o                         
  16  13   5       3220.98       3305.13        95.94 o                         
  17  13   5          8.30        -11.70        30.22 o                         
   0  14   5       6203.31       6239.12       171.06 o                         
   1  14   5        293.25        270.86        29.20 o                         
   2  14   5       2944.86       3109.20        63.09 o                         
   3  14   5        619.11        640.53        26.58 o                         
   4  14   5      11458.06      11427.38       214.39 o                         
   5  14   5         13.55         33.21        12.40 o                         
   6  14   5       5939.86       5764.75       126.62 o                         
   7  14   5       4917.27       4938.87       129.24 o                         
   8  14   5       8905.80       8765.81       183.80 o                         
   9  14   5       3420.74       3319.07        81.11 o                         
  10  14   5       2443.88       2677.83        66.32 o                         
  11  14   5       3137.06       3074.86        71.31 o                         
  12  14   5        199.88        209.81        25.81 o                         
  13  14   5        519.07        594.49        35.88 o                         
  14  14   5       2839.77       2816.84       112.92 o                         
  15  14   5        938.38        948.11        46.68 o                         
  16  14   5         77.30         87.17        36.35 o                         
   1  15   5      18279.45      18764.10       332.62 o                         
   2  15   5      19828.20      20313.42       374.29 o                         
   3  15   5       1423.61       1506.29        54.58 o                         
   4  15   5          0.25        -16.16        16.16 o                         
   5  15   5       1314.27       1338.53        46.79 o                         
   6  15   5      14529.29      14198.13       279.32 o                         
   7  15   5        276.27        156.83        21.59 o                         
   8  15   5        832.46        747.89        35.01 o                         
   9  15   5       2737.39       2491.37       121.68 o                         
  10  15   5       1456.84       1497.82        52.63 o                         
  11  15   5        456.27        357.02        47.25 o                         
  12  15   5         81.96        121.30        29.60 o                         
  13  15   5        737.68        902.05        61.02 o                         
  14  15   5       2871.97       3218.53       154.88 o                         
  15  15   5         92.12        161.51        36.62 o                         
  16  15   5          9.37        -29.09        40.85 o                         
   0  16   5      14442.91      14708.48       401.98 o                         
   1  16   5        710.19        705.38        46.50 o                         
   2  16   5       1037.99       1027.71        37.91 o                         
   3  16   5       5901.19       6068.56       143.44 o                         
   4  16   5      14605.55      14668.05       405.47 o                         
   5  16   5          1.33         35.62        21.42 o                         
   6  16   5        298.52        307.47        34.83 o                         
   7  16   5        758.87        829.20        37.91 o                         
   8  16   5       3356.57       3237.97        98.15 o                         
   9  16   5       2508.83       2615.77        95.26 o                         
  10  16   5       1033.33        962.38        56.36 o                         
  11  16   5       1823.04       1878.53        85.87 o                         
  12  16   5        299.49        455.42        59.54 o                         
  13  16   5       2000.78       2026.06        81.32 o                         
  14  16   5         27.18         18.14        30.44 o                         
  15  16   5        845.45        820.08        68.59 o                         
   1  17   5        184.22        145.06        25.51 o                         
   2  17   5         54.45         36.17        31.22 o                         
   3  17   5         83.63        137.94        29.25 o                         
   4  17   5       4611.99       4732.41       143.43 o                         
   5  17   5        358.46        288.88        28.53 o                         
   6  17   5        216.15        144.00        34.71 o                         
   7  17   5         22.12         49.48        32.99 o                         
   8  17   5       8567.52       8817.57       241.13 o                         
   9  17   5       1305.30       1147.48        59.09 o                         
  10  17   5        784.74        691.61        46.37 o                         
  11  17   5        278.85        136.94        57.23 o                         
  12  17   5       4057.55       4416.25       200.63 o                         
  13  17   5         51.85        -55.33        55.33 o                         
  14  17   5        119.61        114.03        46.18 o                         
   0  18   5        550.34        491.36        81.89 o                         
   1  18   5         23.25         16.56        34.13 o                         
   2  18   5       3637.24       3466.01       207.14 o                         
   3  18   5        162.74        134.98        41.08 o                         
   4  18   5         74.20         60.57        44.49 o                         
   5  18   5       1111.44        856.56        70.54 o                         
   6  18   5       8178.16       8516.44       272.91 o                         
   7  18   5       1664.39       1832.91        80.27 o                         
   8  18   5          4.98         81.70        41.67 o                         
   9  18   5       2008.13       2224.49       164.95 o                         
  10  18   5       5222.08       5364.26       220.47 o                         
  11  18   5        213.48        204.29        47.23 o                         
  12  18   5       1142.31        902.05       121.64 o                         
  13  18   5       1220.90       1070.16        74.95 o                         
   1  19   5        174.87        216.00        41.08 o                         
   2  19   5      20075.11      21780.61       675.92 o                         
   3  19   5        874.01        912.76        67.72 o                         
   4  19   5       1083.31       1196.87        72.91 o                         
   5  19   5        699.62        665.85        75.78 o                         
   6  19   5       4755.78       4960.16       218.72 o                         
   7  19   5        757.56        766.77        89.12 o                         
   8  19   5        230.39        592.52        86.71 o                         
   9  19   5          0.71         39.69        38.73 o                         
  10  19   5        605.86        451.05        57.81 o                         
  11  19   5         96.85         89.98        50.22 o                         
  12  19   5       1225.34       1022.54       122.84 o                         
   0  20   5      18665.94      21200.69       944.18 o                         
   1  20   5        719.84        608.24        67.72 o                         
   2  20   5        108.07         31.31        57.81 o                         
   3  20   5       6104.32       6854.02       342.02 o                         
   4  20   5       8158.28       8485.48       374.51 o                         
   5  20   5        585.40        538.44        61.83 o                         
   6  20   5        248.05        245.45        50.19 o                         
   7  20   5       1017.69       1180.09        85.69 o                         
   8  20   5        247.51        296.26        79.48 o                         
   9  20   5       1389.42       1523.15       115.82 o                         
  10  20   5        135.52        161.79        80.69 o                         
  11  20   5        131.82         65.43        50.48 o                         
   1  21   5       3433.66       3800.81       221.59 o                         
   2  21   5       4823.07       5190.58       356.48 o                         
   3  21   5        652.52        784.76       103.57 o                         
   4  21   5       2339.71       2221.04       142.11 o                         
   5  21   5       2893.46       3352.75       174.42 o                         
   6  21   5        585.75        559.83        80.90 o                         
   7  21   5        231.46        178.24        86.71 o                         
   8  21   5       1739.07       1848.61       116.21 o                         
   9  21   5        384.40        132.47        93.94 o                         
   0  22   5        681.44        977.90       113.21 o                         
   1  22   5         18.01         77.08        67.44 o                         
   2  22   5        903.23        717.77       122.84 o                         
   3  22   5         28.23        -46.40        52.99 o                         
   4  22   5         72.74         27.33        39.06 o                         
   5  22   5         79.76         74.84        66.24 o                         
   6  22   5       7786.40       8500.88       419.78 o                         
   7  22   5        448.59        205.73        75.87 o                         
   1  23   5       3169.18       3369.66       293.85 o                         
   2  23   5          2.86         74.67        74.67 o                         
   3  23   5        212.78        180.65        81.89 o                         
   4  23   5        929.59       1063.79       130.07 o                         
   0   0   6      56535.88      61819.64      1345.66 o                         
   1   0   6      27788.20      28156.47       447.66 o                         
   2   0   6       1227.00       1113.88        23.52 o                         
   3   0   6      28530.39      27573.97       600.22 o                         
   4   0   6      35823.43      36768.98       830.82 o                         
   5   0   6      62344.85      62824.06      1618.16 o                         
   6   0   6      14831.36      13973.06       361.79 o                         
   7   0   6       7467.98       7462.39       193.46 o                         
   8   0   6      69967.14      72423.05      2251.38 o                         
   9   0   6       7676.65       7892.88       208.39 o                         
  10   0   6        114.21        191.58        37.21 o                         
  11   0   6       3509.13       3572.72       108.33 o                         
  12   0   6        685.81        581.40        54.15 o                         
  13   0   6       2734.72       2746.76       102.18 o                         
  14   0   6        267.66        164.61        53.41 o                         
  15   0   6       1669.74       1665.60        68.34 o                         
  16   0   6      24124.58      24450.64       627.22 o                         
  17   0   6       5624.79       6057.08       304.72 o                         
  18   0   6        125.81        120.14        44.06 o                         
  19   0   6       1249.13       1274.71        78.92 o                         
  20   0   6      24161.39      25067.21      1065.61 o                         
   1   1   6       2423.33       2230.10        27.54 o                         
   2   1   6        315.74        261.48         7.51 o                         
   3   1   6       9636.69       8699.43       115.47 o                         
   4   1   6         81.27         38.27        13.42 o                         
   5   1   6        287.41        260.98        16.64 o                         
   6   1   6      24177.71      22931.06       375.89 o                         
   7   1   6        673.07        559.73        22.31 o                         
   8   1   6      27037.43      27470.71       443.99 o                         
   9   1   6        396.57        492.00        31.49 o                         
  10   1   6      11255.25      11231.18       206.12 o                         
  11   1   6       1872.61       1971.47        64.55 o                         
  12   1   6       3639.48       3587.78        75.10 o                         
  13   1   6        299.00        374.33        29.70 o                         
  14   1   6       2416.74       2429.35        73.38 o                         
  15   1   6         12.83        -17.31        21.78 o                         
  16   1   6       3450.80       3335.73       133.74 o                         
  17   1   6       1941.02       1841.38        65.11 o                         
  18   1   6      10350.11      10321.50       241.25 o                         
  19   1   6       6632.28       6694.86       178.31 o                         
  20   1   6       1042.38       1015.86        43.93 o                         
   0   2   6       1792.15       1552.50        27.54 o                         
   1   2   6        511.46        432.43        11.05 o                         
   2   2   6        130.58         -7.53         7.53 o                         
   3   2   6       6298.40       6430.90        77.53 o                         
   4   2   6       3744.61       3850.52        59.29 o                         
   5   2   6         59.95        127.14        22.00 o                         
   6   2   6       3901.83       3978.93        79.08 o                         
   7   2   6        586.17        400.83        23.54 o                         
   8   2   6       2033.26       2344.25        47.13 o                         
   9   2   6      15283.89      15224.20       236.89 o                         
  10   2   6      47582.71      48151.39       758.74 o                         
  11   2   6       2547.02       2360.86        55.04 o                         
  12   2   6         50.59         80.60        24.09 o                         
  13   2   6       8664.37       8391.08       146.95 o                         
  14   2   6      19449.37      19209.29       315.86 o                         
  15   2   6        672.33        810.40        41.67 o                         
  16   2   6        288.16        482.94        34.79 o                         
  17   2   6        185.30        246.29        34.17 o                         
  18   2   6       3719.01       3767.86        94.28 o                         
  19   2   6         11.57         67.03        22.90 o                         
  20   2   6        118.31        130.18        30.34 o                         
   1   3   6       2444.18       2269.38        25.74 o                         
   2   3   6      34218.08      32671.54       369.19 o                         
   3   3   6      20593.85      19726.44       235.07 o                         
   4   3   6        748.22        699.02        17.95 o                         
   5   3   6        657.08        635.63        20.30 o                         
   6   3   6       2737.61       2711.04        52.32 o                         
   7   3   6      28422.28      28860.61       448.56 o                         
   8   3   6      93095.59      94309.18      1792.85 o                         
   9   3   6       5046.45       5056.69        89.10 o                         
  10   3   6       8874.69       8667.32       152.10 o                         
  11   3   6       9632.78       9501.53       163.59 o                         
  12   3   6      13078.46      13442.15       228.52 o                         
  13   3   6       1684.72       1624.31        45.59 o                         
  14   3   6       5789.25       5870.05       109.76 o                         
  15   3   6        984.06        948.96        37.50 o                         
  16   3   6      28485.15      28684.48       497.51 o                         
  17   3   6        962.79        952.36        54.61 o                         
  18   3   6        987.65       1005.20        40.99 o                         
  19   3   6          8.03          6.93        39.28 o                         
  20   3   6        116.94        203.55        37.24 o                         
   0   4   6      76867.27      81079.04      3381.71 o                         
   1   4   6        941.96        891.55        11.85 o                         
   2   4   6       8789.65       8893.63        99.49 o                         
   3   4   6       1478.55       1227.46        18.05 o                         
   4   4   6     135679.06     136215.84      2838.79 o                         
   5   4   6       1836.32       1774.15        32.76 o                         
   6   4   6       1386.33       1252.66        32.56 o                         
   7   4   6        481.13        427.04        25.13 o                         
   8   4   6        292.31        435.11        26.86 o                         
   9   4   6       3573.69       3375.39        85.92 o                         
  10   4   6         45.76         84.79        19.13 o                         
  11   4   6       2001.76       2107.76        54.35 o                         
  12   4   6       4602.22       4609.73        98.21 o                         
  13   4   6       1845.39       1933.13        47.50 o                         
  14   4   6       1468.23       1421.59        50.93 o                         
  15   4   6       2562.02       2603.68        61.95 o                         
  16   4   6       4956.84       4963.16       101.00 o                         
  17   4   6       2171.14       2124.98        96.82 o                         
  18   4   6       2568.26       2633.39        72.99 o                         
  19   4   6         52.81         42.13        27.80 o                         
  20   4   6      11063.98      10805.33       355.30 o                         
   1   5   6       8604.41       8648.87        94.35 o                         
   2   5   6       3580.93       3460.19        55.05 o                         
   3   5   6       5456.67       5951.62        71.41 o                         
   4   5   6        532.32        773.22        16.19 o                         
   5   5   6      13793.54      12914.33       178.78 o                         
   6   5   6      29117.50      28772.43       393.92 o                         
   7   5   6       2975.61       3116.70        64.75 o                         
   8   5   6         20.12         27.22        22.91 o                         
   9   5   6       7756.18       7446.57       116.71 o                         
  10   5   6       1882.86       1885.96        44.15 o                         
  11   5   6       4359.72       4556.17        77.99 o                         
  12   5   6       4374.48       4365.96        78.59 o                         
  13   5   6       3026.57       3143.00        68.96 o                         
  14   5   6       3283.50       3259.65        71.46 o                         
  15   5   6        162.36        154.90        31.07 o                         
  16   5   6       2163.35       2145.69        58.50 o                         
  17   5   6         87.01        122.94        33.21 o                         
  18   5   6       7704.51       8296.58       194.19 o                         
  19   5   6       1679.45       1755.58        68.22 o                         
  20   5   6       2267.74       2231.38        80.10 o                         
   0   6   6      18815.40      17900.45       297.87 o                         
   1   6   6      16653.25      15733.30       181.56 o                         
   2   6   6      45152.54      44256.94       595.97 o                         
   3   6   6       2551.86       2458.47        33.04 o                         
   4   6   6       7226.28       6901.02        89.35 o                         
   5   6   6       8458.12       8433.17       112.92 o                         
   6   6   6      43451.53      43534.27       612.34 o                         
   7   6   6       9321.40       9228.84       129.94 o                         
   8   6   6       3900.05       4000.44        67.94 o                         
   9   6   6        221.84        226.27        17.66 o                         
  10   6   6      24602.26      24609.52       372.76 o                         
  11   6   6        320.10        371.63        20.37 o                         
  12   6   6        285.83        379.45        28.91 o                         
  13   6   6       4766.11       4409.01        83.44 o                         
  14   6   6        305.71        364.08        26.97 o                         
  15   6   6       2519.67       2576.42        63.55 o                         
  16   6   6       1260.91       1322.79        53.55 o                         
  17   6   6       1148.98       1086.05        53.37 o                         
  18   6   6        307.73        371.09        33.43 o                         
  19   6   6         99.98        253.01        45.86 o                         
  20   6   6       3044.56       3160.95       119.54 o                         
   1   7   6       2438.97       2656.85        34.21 o                         
   2   7   6       3795.44       3721.03        44.15 o                         
   3   7   6        413.00        422.25        10.15 o                         
   4   7   6      96146.22      92582.91      1565.47 o                         
   5   7   6      22176.49      21939.85       285.82 o                         
   6   7   6        282.46        297.45        15.85 o                         
   7   7   6       4877.97       4957.47        73.79 o                         
   8   7   6     110130.69     110814.45      1791.09 o                         
   9   7   6       8784.35       8902.43       143.16 o                         
  10   7   6         43.75         75.58        20.88 o                         
  11   7   6        822.76        801.67        27.80 o                         
  12   7   6       4467.54       4846.61        86.13 o                         
  13   7   6       3270.04       3365.35        66.75 o                         
  14   7   6       1049.66       1224.38        36.23 o                         
  15   7   6         36.54         29.05        22.91 o                         
  16   7   6       4596.86       4383.45       102.62 o                         
  17   7   6       1148.23       1209.19        48.61 o                         
  18   7   6        958.69        982.15        48.90 o                         
  19   7   6         51.92         26.35        33.32 o                         
   0   8   6       5379.20       4990.85       101.69 o                         
   1   8   6       5026.92       4996.64        72.07 o                         
   2   8   6        314.87        248.09        11.12 o                         
   3   8   6        309.05        355.04         8.65 o                         
   4   8   6       1947.31       2035.58        29.21 o                         
   5   8   6       3554.93       3682.83        50.84 o                         
   6   8   6      24340.04      24543.20       356.72 o                         
   7   8   6       1758.41       1722.24        44.76 o                         
   8   8   6       1522.30       1644.28        35.02 o                         
   9   8   6       3312.16       3328.87        56.89 o                         
  10   8   6       2112.32       2427.04        59.89 o                         
  11   8   6       3606.96       3841.12        69.45 o                         
  12   8   6        825.14        863.13        51.04 o                         
  13   8   6        944.47        975.15        36.01 o                         
  14   8   6        452.08        472.09        31.09 o                         
  15   8   6       3524.87       3671.53        94.68 o                         
  16   8   6       1555.78       1604.45        58.45 o                         
  17   8   6       2897.96       2870.93        86.97 o                         
  18   8   6        720.52        684.04        44.09 o                         
  19   8   6       2015.40       1919.62        76.61 o                         
   1   9   6         14.88         15.14         9.22 o                         
   2   9   6      57195.84      54486.13       823.27 o                         
   3   9   6       1794.13       1750.38        24.90 o                         
   4   9   6        199.19        158.77        10.42 o                         
   5   9   6        265.77        320.40        11.57 o                         
   6   9   6      26404.67      25379.75       341.43 o                         
   7   9   6          0.03        -12.55        12.55 o                         
   8   9   6         13.23         91.67        17.89 o                         
   9   9   6       2138.08       1957.23        39.93 o                         
  10   9   6       6442.30       6590.71       100.44 o                         
  11   9   6       3210.01       3255.28        63.57 o                         
  12   9   6         16.87         17.79        21.71 o                         
  13   9   6       1214.00       1188.19        46.78 o                         
  14   9   6       2276.86       2352.31        71.55 o                         
  15   9   6       2837.88       2657.63        83.21 o                         
  16   9   6         60.84         14.82        24.88 o                         
  17   9   6        697.51        604.25        36.29 o                         
  18   9   6      12011.30      11463.04       327.33 o                         
  19   9   6       4947.52       4480.65       156.75 o                         
   0  10   6       8291.99       7500.04       198.67 o                         
   1  10   6      12502.79      12876.94       210.17 o                         
   2  10   6       8107.65       7880.15       107.41 o                         
   3  10   6       4399.19       4951.46       103.61 o                         
   4  10   6      47732.02      48484.27       816.76 o                         
   5  10   6       5050.06       4812.57        68.01 o                         
   6  10   6       2370.23       2415.65        57.87 o                         
   7  10   6        640.01        639.03        23.64 o                         
   8  10   6        114.09         98.92        17.07 o                         
   9  10   6        620.83        624.16        24.57 o                         
  10  10   6        749.94        691.84        33.23 o                         
  11  10   6         52.75         42.56        17.65 o                         
  12  10   6       2403.30       2357.29        55.17 o                         
  13  10   6         85.94        114.02        20.07 o                         
  14  10   6         41.16        112.87        32.19 o                         
  15  10   6        141.88        119.41        24.05 o                         
  16  10   6       2326.11       2359.36        65.35 o                         
  17  10   6        334.23        403.14        32.61 o                         
  18  10   6       1827.54       1993.79        69.44 o                         
   1  11   6       4817.20       5083.71        87.40 o                         
   2  11   6        162.97        204.51        10.47 o                         
   3  11   6        440.66        492.34        17.27 o                         
   4  11   6       2168.68       1937.94        41.16 o                         
   5  11   6        492.82        471.62        16.11 o                         
   6  11   6        559.08        579.47        27.77 o                         
   7  11   6         15.64         30.67        18.58 o                         
   8  11   6      22767.09      22241.29       369.76 o                         
   9  11   6       2593.45       2478.88        60.27 o                         
  10  11   6        591.61        531.19        24.31 o                         
  11  11   6       2230.55       2144.84        48.37 o                         
  12  11   6        416.95        430.60        26.18 o                         
  13  11   6       1642.50       1635.49        49.50 o                         
  14  11   6        603.50        668.47        31.09 o                         
  15  11   6       3029.51       3113.59        80.55 o                         
  16  11   6       6156.35       6246.55       165.87 o                         
  17  11   6         96.18        157.06        34.68 o                         
  18  11   6       2263.38       2255.80        97.33 o                         
   0  12   6       4535.10       4309.22       109.51 o                         
   1  12   6         99.15         58.42        19.13 o                         
   2  12   6       9167.47       8979.65       130.86 o                         
   3  12   6      11766.31      11285.03       199.72 o                         
   4  12   6        322.11        228.61        18.82 o                         
   5  12   6        153.99         93.33        15.43 o                         
   6  12   6      36926.38      36801.83       616.67 o                         
   7  12   6      11578.08      11519.00       204.98 o                         
   8  12   6       1377.74       1392.32        33.90 o                         
   9  12   6        846.57        810.92        29.82 o                         
  10  12   6      12238.50      12449.92       223.91 o                         
  11  12   6         92.67         97.71        20.45 o                         
  12  12   6        922.84        851.90        38.03 o                         
  13  12   6        649.44        692.96        34.55 o                         
  14  12   6       3801.82       3699.86       127.42 o                         
  15  12   6       1068.66       1013.96        41.27 o                         
  16  12   6        710.92        731.03        40.11 o                         
  17  12   6        138.65         92.91        38.46 o                         
  18  12   6        155.08        224.00       101.16 o                         
   1  13   6       4693.77       4490.75       119.73 o                         
   2  13   6        148.11        126.90        18.73 o                         
   3  13   6       4125.25       4027.05        62.13 o                         
   4  13   6       2174.45       2186.00        72.35 o                         
   5  13   6         14.92         34.50        18.96 o                         
   6  13   6       1965.08       2008.24        59.24 o                         
   7  13   6       2456.43       2551.37        62.78 o                         
   8  13   6       3801.60       4019.61        97.99 o                         
   9  13   6        192.19        221.35        21.91 o                         
  10  13   6       3820.98       3852.61        83.59 o                         
  11  13   6       1171.11       1105.36        37.91 o                         
  12  13   6       2567.28       2486.67        91.81 o                         
  13  13   6       1267.31       1298.16        45.37 o                         
  14  13   6        234.73        266.12        28.15 o                         
  15  13   6        295.09        259.19        39.19 o                         
  16  13   6        397.43        415.99        32.66 o                         
  17  13   6        297.67        287.02        41.60 o                         
   0  14   6        512.12        694.99        42.89 o                         
   1  14   6       1192.75       1145.57        33.70 o                         
   2  14   6       3853.55       3926.22        75.54 o                         
   3  14   6        220.34        237.69        21.61 o                         
   4  14   6       7616.17       7803.59       148.96 o                         
   5  14   6        117.47        102.30        18.44 o                         
   6  14   6       6384.62       6503.90       170.91 o                         
   7  14   6       4408.95       4462.65        91.51 o                         
   8  14   6      12464.78      12596.20       250.81 o                         
   9  14   6        180.05        105.17        24.81 o                         
  10  14   6        139.63        147.12        22.90 o                         
  11  14   6          2.57         34.69        18.25 o                         
  12  14   6        576.49        543.92        38.93 o                         
  13  14   6        977.24       1016.96        45.10 o                         
  14  14   6       1222.07       1214.17        51.88 o                         
  15  14   6         89.25        118.75        28.89 o                         
  16  14   6       4458.93       4263.50       144.35 o                         
   1  15   6        900.97        937.41        33.11 o                         
   2  15   6         19.81        134.19        24.91 o                         
   3  15   6        406.73        375.33        24.60 o                         
   4  15   6        371.96        335.35        25.37 o                         
   5  15   6        301.70        360.61        24.19 o                         
   6  15   6       3284.09       3415.73        90.95 o                         
   7  15   6         84.63        144.66        28.59 o                         
   8  15   6        151.37        163.33        23.02 o                         
   9  15   6       1491.55       1407.89        48.29 o                         
  10  15   6          0.74         13.53        26.36 o                         
  11  15   6       1044.87       1081.41        52.19 o                         
  12  15   6        503.80        462.80        42.84 o                         
  13  15   6         67.49        122.06        32.57 o                         
  14  15   6          4.03        -27.23        27.23 o                         
  15  15   6       1054.26       1221.66        82.50 o                         
  16  15   6        314.32        262.54       101.16 o                         
   0  16   6        705.59        748.20        38.85 o                         
   1  16   6       6709.88       6856.54       130.58 o                         
   2  16   6        273.89        275.02        20.78 o                         
   3  16   6         58.41         70.23        22.84 o                         
   4  16   6       1744.57       1741.72        59.60 o                         
   5  16   6       1006.48        916.24        52.50 o                         
   6  16   6       7361.82       6678.97       189.70 o                         
   7  16   6         71.34        108.27        23.52 o                         
   8  16   6        268.52        281.31        26.77 o                         
   9  16   6        217.81        223.60        30.09 o                         
  10  16   6       2597.80       2382.95        90.12 o                         
  11  16   6        640.68        691.29        61.50 o                         
  12  16   6        250.01        266.14        46.43 o                         
  13  16   6       2281.86       2267.36       129.64 o                         
  14  16   6       5161.82       5047.19       295.51 o                         
  15  16   6          7.88        -23.74        35.68 o                         
   1  17   6        961.67        903.58        46.28 o                         
   2  17   6       1359.14       1468.10        83.18 o                         
   3  17   6       2094.32       2048.35        69.99 o                         
   4  17   6        558.18        467.21        30.74 o                         
   5  17   6       2838.22       2784.85       106.64 o                         
   6  17   6         10.82         -2.40        29.55 o                         
   7  17   6       2392.08       2306.26        73.20 o                         
   8  17   6        395.10        369.97        43.30 o                         
   9  17   6        557.00        622.63        40.67 o                         
  10  17   6        236.91        239.04        34.61 o                         
  11  17   6        714.11        685.17        62.18 o                         
  12  17   6       4962.98       5539.71       211.91 o                         
  13  17   6         44.85         67.44        50.58 o                         
  14  17   6         59.56        173.42        52.99 o                         
   0  18   6         69.31        -52.99        52.99 o                         
   1  18   6         37.07        155.29        44.53 o                         
   2  18   6        487.18        553.98        89.12 o                         
   3  18   6       1690.08       1783.62       114.95 o                         
   4  18   6       1586.95       1432.81       102.83 o                         
   5  18   6        178.42        103.35        35.65 o                         
   6  18   6       5454.79       5679.98       314.05 o                         
   7  18   6       1473.22       1386.40        70.72 o                         
   8  18   6       1499.99       1524.10        77.91 o                         
   9  18   6         19.64         -7.16        44.87 o                         
  10  18   6         89.20         64.95        46.09 o                         
  11  18   6        342.49        255.43        48.03 o                         
  12  18   6         98.56        137.07        50.01 o                         
  13  18   6         18.54        -49.39        49.39 o                         
   1  19   6        789.07        919.95        76.90 o                         
   2  19   6       3598.22       3157.70       187.87 o                         
   3  19   6        341.93        222.77        54.40 o                         
   4  19   6         29.69         96.34        72.26 o                         
   5  19   6        168.51        125.25        62.62 o                         
   6  19   6        815.91        802.26       139.70 o                         
   7  19   6        610.84        673.98        66.62 o                         
   8  19   6         76.45         88.47        83.10 o                         
   9  19   6        529.00        481.15        83.10 o                         
  10  19   6        293.80        372.84        54.22 o                         
  11  19   6        510.61        625.81        69.37 o                         
  12  19   6       1260.84       1115.84       145.72 o                         
   0  20   6       2558.01       2586.86       219.18 o                         
   1  20   6        103.84        192.69        65.03 o                         
   2  20   6       5363.20       6045.64       279.40 o                         
   3  20   6       2221.70       2515.69       111.65 o                         
   4  20   6        854.25       1050.97        86.81 o                         
   5  20   6       1598.38       1762.07        97.69 o                         
   6  20   6        853.73        738.57        70.56 o                         
   7  20   6         45.31         56.95        62.62 o                         
   8  20   6        199.23        110.80        60.22 o                         
   9  20   6          9.61         43.94        47.23 o                         
  10  20   6        109.73        181.85        63.02 o                         
   1  21   6         33.34         26.49        65.03 o                         
   2  21   6       6820.80       7156.02       553.98 o                         
   3  21   6        105.96         48.17        69.85 o                         
   4  21   6       1792.85       1538.44        97.74 o                         
   5  21   6         33.07          8.20        53.79 o                         
   6  21   6       2025.87       2544.70       185.46 o                         
   7  21   6         60.85         77.08        62.62 o                         
   8  21   6       1031.70       1111.93       107.18 o                         
   9  21   6          1.96         69.09        63.83 o                         
   2  22   6         59.46        -93.94        93.94 o                         
   3  22   6       1429.38       1199.49       142.11 o                         
   4  22   6        394.56        274.80        59.56 o                         
   5  22   6          8.70        -41.08        41.08 o                         
   7  22   6        110.80        122.77        98.75 o                         
   1  23   6       1709.49       1676.40       216.78 o                         
   2  23   6       4068.83       4186.19       395.01 o                         
   3  23   6         59.54        -55.40        55.40 o                         
   4  23   6       1678.50       1476.83       125.48 o                         
   1   1   7       5365.67       5051.68        62.29 o                         
   2   1   7      20391.26      20221.95       267.99 o                         
   3   1   7       3702.40       3383.02        58.09 o                         
   4   1   7       6162.81       6092.16        90.26 o                         
   5   1   7       1357.11       1704.96        34.47 o                         
   6   1   7       2117.62       2151.98        46.56 o                         
   7   1   7       6017.44       5639.75        96.82 o                         
   8   1   7      23285.47      24283.64       388.92 o                         
   9   1   7       3540.20       3554.68        68.07 o                         
  10   1   7        285.53        359.76        33.03 o                         
  11   1   7       4033.18       4086.13        75.68 o                         
  12   1   7       2349.06       2512.01        55.33 o                         
  13   1   7       1814.51       1876.54        57.72 o                         
  14   1   7       9556.49       9437.64       175.77 o                         
  15   1   7       1526.89       1485.04        50.21 o                         
  16   1   7         89.87        151.87        40.47 o                         
  17   1   7       1065.99        964.18        47.57 o                         
  18   1   7      16398.73      17418.73       393.25 o                         
  19   1   7       2358.68       2340.50        68.03 o                         
  20   1   7         41.26         19.52        42.61 o                         
   0   2   7      94037.54      94022.98      3827.30 o                         
   1   2   7      55202.67      53604.93       792.89 o                         
   2   2   7       6326.44       5935.33        66.74 o                         
   3   2   7        518.38        688.01        16.90 o                         
   4   2   7      36884.84      38445.78       577.99 o                         
   5   2   7      44710.34      44308.44       628.54 o                         
   6   2   7      16040.05      16256.64       248.16 o                         
   7   2   7        475.63        431.79        21.89 o                         
   8   2   7        788.42        926.96        37.49 o                         
   9   2   7       3951.90       3813.90        71.51 o                         
  10   2   7        620.78        787.39        30.60 o                         
  11   2   7         21.45         40.19        22.29 o                         
  12   2   7       5808.30       5841.87       108.55 o                         
  13   2   7        440.69        401.62        26.56 o                         
  14   2   7          3.56         25.40        21.66 o                         
  15   2   7       1559.38       1654.91        56.06 o                         
  16   2   7        231.66        306.94        36.79 o                         
  17   2   7        933.02       1031.72        61.44 o                         
  18   2   7        909.86        922.14        56.31 o                         
  19   2   7         15.71         17.17        20.64 o                         
  20   2   7        686.91        744.00        54.73 o                         
   1   3   7       8014.74       7668.52        89.96 o                         
   2   3   7      76213.35      78040.02      1913.35 o                         
   3   3   7         81.97        189.42         9.93 o                         
   4   3   7      10125.54      10347.71       125.91 o                         
   5   3   7      29882.30      29881.54       420.20 o                         
   6   3   7       2777.39       2783.83        63.56 o                         
   7   3   7         66.55         71.19        12.69 o                         
   8   3   7      32439.74      33481.56       522.13 o                         
   9   3   7       8614.28       8799.51       153.05 o                         
  10   3   7       2859.66       3033.21        76.46 o                         
  11   3   7        531.69        557.88        37.16 o                         
  12   3   7        109.35        120.58        21.34 o                         
  13   3   7       2043.45       1870.09        57.79 o                         
  14   3   7        897.47        913.89        39.64 o                         
  15   3   7          3.32         50.90        26.13 o                         
  16   3   7       5668.43       5397.84       111.74 o                         
  17   3   7       2761.42       2874.06        83.98 o                         
  18   3   7       1727.08       1578.82        55.15 o                         
  19   3   7        328.85        146.04        39.03 o                         
  20   3   7        253.68        268.99        34.88 o                         
   0   4   7      10691.55      11017.42       162.91 o                         
   1   4   7        708.92       1111.40        17.79 o                         
   2   4   7      13695.32      14540.61       158.82 o                         
   3   4   7       1039.95        868.77        19.18 o                         
   4   4   7       1022.45       1045.00        21.35 o                         
   5   4   7       7755.98       8378.97       107.45 o                         
   6   4   7      41489.59      42219.33       584.58 o                         
   7   4   7       6042.52       5824.33        91.22 o                         
   8   4   7        332.27        378.20        18.97 o                         
   9   4   7       2516.34       2549.76        48.80 o                         
  10   4   7      35685.81      35301.15       527.19 o                         
  11   4   7       7586.85       7377.57       137.13 o                         
  12   4   7          9.96         35.83        18.04 o                         
  13   4   7       1287.42       1369.78        38.97 o                         
  14   4   7       3790.73       4001.08       106.32 o                         
  15   4   7        114.04         57.57        22.76 o                         
  16   4   7        508.94        624.17        32.85 o                         
  17   4   7       5907.88       5684.99       123.91 o                         
  18   4   7        534.47        481.21        37.20 o                         
  19   4   7        168.37        163.05        35.38 o                         
  20   4   7       2381.42       2518.98       138.54 o                         
   1   5   7      69657.48      71858.85      1252.69 o                         
   2   5   7       1864.39       1880.18        24.92 o                         
   3   5   7      18576.99      16724.54       195.15 o                         
   4   5   7       1055.83       1166.38        21.62 o                         
   5   5   7       6731.66       7307.98        95.01 o                         
   6   5   7      30431.49      30922.11       434.31 o                         
   7   5   7        166.42        177.33        12.88 o                         
   8   5   7        702.66        769.62        24.53 o                         
   9   5   7        161.07        274.87        22.69 o                         
  10   5   7       9976.20      10139.05       154.49 o                         
  11   5   7       5417.64       5498.44        94.97 o                         
  12   5   7       3694.23       3671.76        76.24 o                         
  13   5   7       2375.26       2284.53        51.58 o                         
  14   5   7        102.13         36.52        22.72 o                         
  15   5   7         36.07         90.15        27.42 o                         
  16   5   7       1085.30       1096.65        41.92 o                         
  17   5   7       1123.53       1204.68        44.80 o                         
  18   5   7       1525.50       1587.63        65.63 o                         
  19   5   7        182.54        153.25        28.30 o                         
  20   5   7       1801.13       1681.93        82.96 o                         
   0   6   7       7682.81       7882.70       128.04 o                         
   1   6   7       9182.92       8170.75        95.16 o                         
   2   6   7       8249.24       7894.79        86.38 o                         
   3   6   7      14372.54      15319.52       183.57 o                         
   4   6   7       7293.54       7366.36        98.41 o                         
   5   6   7        492.77        484.87        22.21 o                         
   6   6   7       2647.46       2757.91        44.80 o                         
   7   6   7        585.99        471.22        22.00 o                         
   8   6   7         47.28         69.28        16.92 o                         
   9   6   7      16632.53      16482.29       256.27 o                         
  10   6   7       4259.89       4464.65        78.67 o                         
  11   6   7       3823.64       3808.04        67.74 o                         
  12   6   7        717.80        647.75        25.36 o                         
  13   6   7       2016.03       1948.71        68.85 o                         
  14   6   7        896.26        972.70        36.88 o                         
  15   6   7       1532.58       1800.30        48.68 o                         
  16   6   7      10197.28      10763.22       206.21 o                         
  17   6   7       3098.30       3272.79        97.36 o                         
  18   6   7        196.95        162.28        31.72 o                         
  19   6   7       3660.22       3676.32       142.63 o                         
  20   6   7      13587.71      12455.96       843.62 o                         
   1   7   7        230.69        217.82         8.95 o                         
   2   7   7      30172.94      29385.40       387.87 o                         
   3   7   7         29.93         45.64         6.95 o                         
   4   7   7       2617.05       2820.09        51.23 o                         
   5   7   7       6449.85       6712.23        88.62 o                         
   6   7   7       7593.69       8011.31       120.42 o                         
   7   7   7         43.37        102.82        17.18 o                         
   8   7   7       6225.17       6658.31       102.11 o                         
   9   7   7         46.43         23.08        17.98 o                         
  10   7   7          5.47          0.49        21.17 o                         
  11   7   7       4590.20       4860.19        83.52 o                         
  12   7   7        390.67        403.93        29.76 o                         
  13   7   7       1698.97       1697.99        44.43 o                         
  14   7   7        594.54        605.96        29.16 o                         
  15   7   7       2602.21       2790.56        89.56 o                         
  16   7   7       2356.85       2459.88        67.78 o                         
  17   7   7        144.09        130.08        26.51 o                         
  18   7   7        406.76        257.85        24.41 o                         
  19   7   7        517.62        510.03        37.79 o                         
   0   8   7        695.96        920.45        26.47 o                         
   1   8   7        114.85        131.04         5.40 o                         
   2   8   7        322.84        328.56         7.86 o                         
   3   8   7       7798.82       7960.84        91.91 o                         
   4   8   7       4153.21       4111.77        57.99 o                         
   5   8   7       1005.08        751.61        23.61 o                         
   6   8   7      50456.86      50113.85       719.02 o                         
   7   8   7      17015.71      16965.09       237.89 o                         
   8   8   7        622.30        657.51        30.20 o                         
   9   8   7       8109.29       8407.49       123.92 o                         
  10   8   7       9065.97       9422.14       141.54 o                         
  11   8   7         74.71         -0.70        24.39 o                         
  12   8   7        607.81        659.55        33.13 o                         
  13   8   7        909.15        822.94        35.09 o                         
  14   8   7       7655.12       7610.54       145.27 o                         
  15   8   7         15.88         29.35        20.41 o                         
  16   8   7       1379.63       1248.29        48.12 o                         
  17   8   7        872.34        786.99        40.80 o                         
  18   8   7       2958.04       2980.09       102.16 o                         
  19   8   7         80.50        168.99        44.85 o                         
   1   9   7       3234.10       3503.08        64.02 o                         
   2   9   7          6.05         34.56         7.88 o                         
   3   9   7       1427.31       1509.11        23.15 o                         
   4   9   7        203.19        142.60         7.16 o                         
   5   9   7      21021.42      20942.29       315.99 o                         
   6   9   7        216.91        196.55        12.61 o                         
   7   9   7      11636.39      11748.72       170.34 o                         
   8   9   7      22070.41      22375.28       327.00 o                         
   9   9   7       1252.41       1289.97        34.89 o                         
  10   9   7        328.43        381.68        23.36 o                         
  11   9   7         30.59         37.15        22.41 o                         
  12   9   7       3505.12       3315.94        64.32 o                         
  13   9   7        190.44        188.16        26.47 o                         
  14   9   7        246.14        319.03        28.15 o                         
  15   9   7          6.89         16.68        24.89 o                         
  16   9   7       3702.75       3679.19        92.29 o                         
  17   9   7        676.21        704.27        52.56 o                         
  18   9   7          1.47        146.11        33.48 o                         
  19   9   7        664.82        582.74        56.52 o                         
   0  10   7       5458.74       5325.60       146.33 o                         
   1  10   7       5989.24       6247.48       125.76 o                         
   2  10   7       4959.78       5038.35        78.64 o                         
   3  10   7      13963.32      13524.13       203.55 o                         
   4  10   7      92342.14      90750.31      1724.96 o                         
   5  10   7        950.28        983.15        20.35 o                         
   6  10   7       2703.17       2656.99        47.37 o                         
   7  10   7      10809.20      10874.89       157.83 o                         
   8  10   7       6878.54       6869.69       114.46 o                         
   9  10   7       2007.23       2136.39        61.98 o                         
  10  10   7        692.77        683.94        26.31 o                         
  11  10   7       4018.27       4361.03        92.29 o                         
  12  10   7        319.15        345.44        22.30 o                         
  13  10   7        350.64        389.33        29.12 o                         
  14  10   7        135.39         94.66        31.50 o                         
  15  10   7        212.12        181.93        27.05 o                         
  16  10   7       1974.41       2088.25        63.84 o                         
  17  10   7         13.15          6.31        22.73 o                         
  18  10   7        307.03        257.35        37.59 o                         
   1  11   7        599.46        667.88        26.82 o                         
   2  11   7       6377.71       6159.08        88.36 o                         
   3  11   7       5031.20       4694.93        77.44 o                         
   4  11   7       1431.24       1270.96        32.70 o                         
   5  11   7      11660.96      11434.34       172.63 o                         
   6  11   7       4667.10       4516.51        81.76 o                         
   7  11   7       1364.15       1426.42        33.03 o                         
   8  11   7        196.10        173.50        21.65 o                         
   9  11   7       1681.40       1699.33        45.97 o                         
  10  11   7       3392.33       3290.83        81.93 o                         
  11  11   7         40.24        -12.85        20.98 o                         
  12  11   7         84.99         94.54        20.00 o                         
  13  11   7       6148.37       6224.82       128.80 o                         
  14  11   7       3774.78       3681.07        86.84 o                         
  15  11   7       1013.56       1161.38        43.96 o                         
  16  11   7         93.32        115.68        29.82 o                         
  17  11   7       5394.02       5308.46       165.32 o                         
  18  11   7       8462.74       8242.49       255.60 o                         
   0  12   7      17940.12      17670.66       501.16 o                         
   1  12   7       4706.95       4668.86        94.14 o                         
   2  12   7       5812.37       5638.09        83.92 o                         
   3  12   7      14477.29      14008.49       294.65 o                         
   4  12   7        530.78        561.84        35.19 o                         
   5  12   7       1302.57       1300.98        36.47 o                         
   6  12   7      16900.89      16874.72       287.85 o                         
   7  12   7         43.59         34.05        19.57 o                         
   8  12   7        197.60        247.36        17.64 o                         
   9  12   7        157.58        155.39        19.83 o                         
  10  12   7       1368.24       1489.71        48.53 o                         
  11  12   7       8805.88       9289.18       164.79 o                         
  12  12   7       1108.30       1107.35        33.32 o                         
  13  12   7       1458.72       1411.54        44.15 o                         
  14  12   7       2255.54       2395.37        70.07 o                         
  15  12   7       3261.68       3321.14        93.10 o                         
  16  12   7        877.72        805.55        47.30 o                         
  17  12   7         46.76         73.79        28.47 o                         
   1  13   7          1.18        -10.65        19.33 o                         
   2  13   7       1022.16       1011.02        32.85 o                         
   3  13   7       6384.15       6405.76       113.83 o                         
   4  13   7      31406.37      31616.51       641.71 o                         
   5  13   7         46.57        115.83        21.19 o                         
   6  13   7        117.09         85.75        16.64 o                         
   7  13   7       2233.65       2197.32        62.22 o                         
   8  13   7      15874.18      15964.71       326.91 o                         
   9  13   7       2183.94       1925.29        70.33 o                         
  10  13   7        122.93        192.91        23.69 o                         
  11  13   7        459.91        475.34        27.54 o                         
  12  13   7       9697.19       9769.67       191.89 o                         
  13  13   7        657.70        785.25        37.93 o                         
  14  13   7        144.27        156.03        26.39 o                         
  15  13   7       2193.16       2259.65        91.75 o                         
  16  13   7       6813.31       7056.49       198.54 o                         
  17  13   7         50.78        101.43        26.30 o                         
   0  14   7       5075.94       5203.55       145.91 o                         
   1  14   7      15577.91      15991.88       282.83 o                         
   2  14   7      10236.60      10106.65       184.78 o                         
   3  14   7        116.56        119.59        14.61 o                         
   4  14   7        742.77        808.44        31.65 o                         
   5  14   7         67.67        117.84        21.70 o                         
   6  14   7       8392.98       8214.93       195.33 o                         
   7  14   7        269.85        303.29        24.30 o                         
   8  14   7         27.33          7.16        22.26 o                         
   9  14   7        359.07        392.16        28.04 o                         
  10  14   7       3845.27       3799.35       113.17 o                         
  11  14   7       1021.40        932.37        40.88 o                         
  12  14   7       2311.37       2332.39        61.66 o                         
  13  14   7          9.84        -26.46        26.94 o                         
  14  14   7       1918.40       2020.34        62.85 o                         
  15  14   7        285.69        339.84        37.62 o                         
  16  14   7       2592.61       2481.11       123.10 o                         
   1  15   7         22.36        120.77        20.78 o                         
   2  15   7      17929.65      18304.67       350.95 o                         
   3  15   7       2593.89       2345.41        56.98 o                         
   4  15   7        212.10        197.63        22.58 o                         
   5  15   7        393.84        312.21        21.04 o                         
   6  15   7      31042.66      30659.89       759.91 o                         
   7  15   7      13381.41      13848.14       291.90 o                         
   8  15   7        742.25        674.66        38.98 o                         
   9  15   7        729.20        723.14        41.72 o                         
  10  15   7         56.35         85.45        21.50 o                         
  11  15   7       2687.76       2700.68        90.53 o                         
  12  15   7          5.02         27.00        27.44 o                         
  13  15   7          2.89         67.44        65.03 o                         
  14  15   7        159.36        187.41        36.58 o                         
  15  15   7         96.13        368.65        64.13 o                         
   0  16   7       1612.57       1879.34       148.89 o                         
   1  16   7          3.18         76.50        21.08 o                         
   2  16   7         95.61         74.71        18.28 o                         
   3  16   7         43.80        114.83        20.65 o                         
   4  16   7      14436.87      15112.57       347.31 o                         
   5  16   7       1343.03       1387.95        47.36 o                         
   6  16   7        464.88        398.47        39.42 o                         
   7  16   7       1350.46       1382.50        60.46 o                         
   8  16   7        658.64        528.72        37.20 o                         
   9  16   7         71.91        304.90        54.50 o                         
  10  16   7        273.49        345.97        26.70 o                         
  11  16   7          1.72        -30.81        30.81 o                         
  12  16   7       1301.35       1274.78        86.44 o                         
  13  16   7        129.23         63.54        44.63 o                         
  14  16   7        589.07        710.85        61.94 o                         
  15  16   7          3.84         33.04        37.00 o                         
   1  17   7         16.61         15.68        28.33 o                         
   2  17   7        154.67         96.49        25.03 o                         
   3  17   7        132.73        118.05        25.76 o                         
   4  17   7       8065.56       7846.34       204.65 o                         
   5  17   7        720.64        727.61        47.67 o                         
   6  17   7         89.11        159.58        27.32 o                         
   7  17   7        198.35        101.55        33.06 o                         
   8  17   7       7195.82       7249.49       216.69 o                         
   9  17   7       5692.73       5619.63       209.81 o                         
  10  17   7          5.28          9.97        35.78 o                         
  11  17   7        353.70        399.46        47.63 o                         
  12  17   7       8648.96       9188.53       428.54 o                         
  13  17   7        218.91        196.42        45.71 o                         
  14  17   7        209.84        276.53        42.48 o                         
   0  18   7        948.16        944.18       110.80 o                         
   1  18   7       2965.16       2971.06       118.71 o                         
   2  18   7        256.13        187.18        41.88 o                         
   3  18   7       1424.69       1468.42        99.54 o                         
   4  18   7        831.10        839.94       101.16 o                         
   5  18   7       1545.72       1476.27        65.78 o                         
   6  18   7       8916.38       9105.29       295.94 o                         
   7  18   7        685.83        556.74        43.85 o                         
   8  18   7       3824.37       3686.49       150.61 o                         
   9  18   7        316.78        407.06        93.94 o                         
  10  18   7       3073.32       3083.70       141.01 o                         
  11  18   7       2653.45       2186.80       146.99 o                         
  12  18   7       1509.92       1448.70        79.28 o                         
  13  18   7        572.16        738.46        79.18 o                         
   1  19   7        371.92        407.37        62.15 o                         
   2  19   7       1602.91       1647.50       149.33 o                         
   3  19   7         65.94        102.73        55.90 o                         
   4  19   7         11.69         55.40        74.67 o                         
   6  19   7         38.28        250.50        57.81 o                         
   7  19   7       1750.36       1901.84       169.81 o                         
   8  19   7         70.30        207.14        81.89 o                         
   9  19   7        382.81        403.47        60.30 o                         
  10  19   7        225.22        243.81        52.72 o                         
  11  19   7       1076.82        991.04        97.55 o                         
   0  20   7       5499.76       5797.55       366.11 o                         
   1  20   7       1572.78       1551.15       132.47 o                         
   2  20   7        121.33        -48.17        55.40 o                         
   3  20   7        959.34       1170.59       103.57 o                         
   4  20   7      11521.34      12247.65       603.55 o                         
   5  20   7       1005.46        961.55        86.06 o                         
   6  20   7        154.93        209.55        69.85 o                         
   7  20   7        193.93        176.79        48.10 o                         
   8  20   7       7267.36       8218.23       402.21 o                         
   9  20   7         20.62         -2.74        36.59 o                         
  10  20   7         58.67        112.17        77.08 o                         
   1  21   7        359.23        248.09        77.08 o                         
   2  21   7       1631.99       1623.41       173.42 o                         
   3  21   7       1711.98       1883.54       161.38 o                         
   4  21   7        187.27        277.89        55.25 o                         
   5  21   7       2411.38       2706.84       172.36 o                         
   6  21   7       3538.52       3559.47       175.86 o                         
   7  21   7        844.47        849.55        71.05 o                         
   8  21   7        227.57        247.60        65.16 o                         
   1  22   7        104.81         74.67        69.85 o                         
   2  22   7         68.83         93.94        67.44 o                         
   3  22   7       4227.98       4672.73       399.83 o                         
   4  22   7         86.06         45.69        53.14 o                         
   5  22   7       1889.55       2306.64       140.87 o                         
   6  22   7       7960.89       7742.64       520.29 o                         
   1  23   7        120.11         93.94        91.53 o                         
   2  23   7       2422.35       2880.71       221.59 o                         
   3  23   7        305.95        370.93        98.75 o                         
   0   0   8      60633.31      52930.59      1659.35 o                         
   1   0   8       5895.26       4881.15       105.74 o                         
   2   0   8       1605.79       1374.48        39.54 o                         
   3   0   8      18018.17      19470.18       421.72 o                         
   5   0   8      18735.84      20260.83       463.95 o                         
   6   0   8      19247.10      18992.98       379.96 o                         
   7   0   8         18.40        118.55        17.53 o                         
   8   0   8       9945.55      11404.58       297.78 o                         
   9   0   8        226.62        281.49        37.11 o                         
  10   0   8       1600.08       1617.99        55.28 o                         
  11   0   8       1918.98       1730.50        68.72 o                         
  12   0   8        976.95        760.40       102.37 o                         
  13   0   8         53.89        238.72        50.75 o                         
  14   0   8       1447.42       1337.14        93.02 o                         
  15   0   8        815.65        709.70        46.11 o                         
  16   0   8         39.38        -40.42        46.90 o                         
  17   0   8       4465.51       4437.28       142.47 o                         
  18   0   8       6067.50       6030.53       241.63 o                         
  19   0   8       3572.89       3206.74       149.42 o                         
  20   0   8       2656.10       2705.33       184.80 o                         
   1   1   8       1552.69       1492.80        25.04 o                         
   2   1   8      60110.51      57287.56       938.64 o                         
   3   1   8      14952.35      14789.16       210.47 o                         
   4   1   8       5232.63       4503.50        77.04 o                         
   5   1   8       3237.87       3311.63        56.07 o                         
   6   1   8       5753.86       6650.77       109.69 o                         
   7   1   8       6222.25       6535.35        98.97 o                         
   8   1   8      14821.96      14570.63       239.11 o                         
   9   1   8          9.87         34.90        26.42 o                         
  10   1   8      14661.04      14447.91       244.93 o                         
  11   1   8       4362.20       4288.14        85.31 o                         
  12   1   8         70.82        122.19        25.67 o                         
  13   1   8         34.86         59.75        21.47 o                         
  14   1   8       9119.91       9108.33       169.33 o                         
  15   1   8         13.13         27.34        23.16 o                         
  16   1   8       1115.85       1125.08        37.02 o                         
  17   1   8        123.23        130.14        38.42 o                         
  18   1   8       8893.40       8994.07       219.38 o                         
  19   1   8         40.20         32.68        51.20 o                         
  20   1   8        664.99        681.71        58.39 o                         
   0   2   8      13935.23      13559.73       264.57 o                         
   1   2   8       4905.86       4491.90        54.87 o                         
   2   2   8      92516.69      90904.20      1601.34 o                         
   3   2   8        585.19        452.06        14.37 o                         
   4   2   8       1122.69       1236.67        24.40 o                         
   5   2   8       5562.09       6061.47        91.88 o                         
   6   2   8     186407.25     186351.70      5767.45 o                         
   7   2   8      29031.85      30008.92       444.97 o                         
   8   2   8         29.11         62.96        19.63 o                         
   9   2   8       3648.40       3718.84        72.55 o                         
  10   2   8      18325.15      18597.93       307.28 o                         
  11   2   8       7105.70       6867.44       140.64 o                         
  12   2   8       2501.52       2377.20        56.19 o                         
  13   2   8       2586.71       2645.29        64.86 o                         
  14   2   8      10549.53      10467.48       183.24 o                         
  15   2   8       2192.44       2489.33        67.12 o                         
  16   2   8       2429.68       2279.19        69.24 o                         
  17   2   8       1038.66       1261.69        51.17 o                         
  18   2   8        127.59         91.42        20.84 o                         
  19   2   8        454.23        382.83        41.68 o                         
  20   2   8        307.79        347.49        43.23 o                         
   1   3   8       2133.42       2240.86        29.55 o                         
   2   3   8          2.30         19.72         9.30 o                         
   3   3   8       3433.86       3581.29        46.55 o                         
   4   3   8      50386.97      51288.00       749.17 o                         
   5   3   8      51551.14      54846.30       776.64 o                         
   6   3   8      13004.80      13219.56       194.13 o                         
   7   3   8       3815.92       3886.99        69.48 o                         
   8   3   8      67543.89      68823.33      1106.34 o                         
   9   3   8        664.68        846.42        29.72 o                         
  10   3   8      20237.92      20823.79       330.65 o                         
  11   3   8       2142.27       2252.77        51.54 o                         
  12   3   8       5622.13       5248.55        98.60 o                         
  13   3   8       1010.37        929.87        39.10 o                         
  14   3   8      12256.93      12680.30       235.54 o                         
  15   3   8       1200.30        969.85        47.60 o                         
  16   3   8      13342.15      13575.53       273.79 o                         
  17   3   8       2180.20       2135.69        70.85 o                         
  18   3   8       1502.49       1463.82        63.32 o                         
  19   3   8        300.04        327.89        32.90 o                         
  20   3   8        651.09        487.84        45.22 o                         
   0   4   8      44152.48      50392.48       888.22 o                         
   1   4   8        184.68        330.12        10.12 o                         
   2   4   8       5498.52       5546.70        58.79 o                         
   3   4   8      17999.65      18275.92       219.93 o                         
   4   4   8      51500.45      54722.48       753.38 o                         
   5   4   8      41435.78      44668.89       612.25 o                         
   6   4   8       2297.76       1962.38        33.40 o                         
   7   4   8          8.12          6.94        13.76 o                         
   8   4   8        172.88        197.42        16.72 o                         
   9   4   8       1409.80       1401.04        33.72 o                         
  10   4   8       8901.83       8845.58       140.68 o                         
  11   4   8       2861.61       2824.01        58.02 o                         
  12   4   8          7.70         20.45        38.95 o                         
  13   4   8        326.83        281.09        25.99 o                         
  14   4   8          8.39         21.75        33.23 o                         
  15   4   8          3.78         32.11        34.93 o                         
  16   4   8      13958.01      14154.49       233.00 o                         
  17   4   8        565.80        560.83        42.91 o                         
  18   4   8          1.03         20.02        31.24 o                         
  19   4   8        404.55        334.84        29.05 o                         
  20   4   8      26189.72      26535.71       894.71 o                         
   1   5   8         17.86         22.87         7.11 o                         
   2   5   8     126116.61     122939.96      2313.08 o                         
   3   5   8         83.84         47.08        10.16 o                         
   4   5   8        164.37        130.76        13.95 o                         
   5   5   8       8231.96       8819.33       119.32 o                         
   6   5   8     119350.35     121646.22      1772.01 o                         
   7   5   8        835.42        855.76        25.83 o                         
   8   5   8       5337.33       5613.30        84.11 o                         
   9   5   8         71.18         12.12        16.44 o                         
  10   5   8       8960.01       9117.80       146.92 o                         
  11   5   8       6467.14       6165.68       100.30 o                         
  12   5   8        566.60        544.54        27.28 o                         
  13   5   8       2268.44       2290.79        59.71 o                         
  14   5   8       8761.01       8639.91       145.71 o                         
  15   5   8       5019.33       4868.14       102.52 o                         
  16   5   8         19.84          8.88        20.90 o                         
  17   5   8        346.46        269.30        32.32 o                         
  18   5   8      13603.21      13215.31       308.54 o                         
  19   5   8       3536.49       3243.68       111.11 o                         
  20   5   8        233.36        254.30        51.16 o                         
   0   6   8       2191.42       2189.34        45.43 o                         
   1   6   8         73.29        123.42         7.64 o                         
   2   6   8       1066.83       1462.96        20.84 o                         
   3   6   8         60.17         86.41        12.47 o                         
   4   6   8       1211.43       1337.06        26.18 o                         
   5   6   8       7327.26       7599.08       106.00 o                         
   6   6   8        409.39        455.01        17.05 o                         
   7   6   8       1825.02       1891.48        45.45 o                         
   8   6   8         81.47         79.55        16.61 o                         
   9   6   8       4295.01       4265.50        72.09 o                         
  10   6   8       2038.60       2204.13        45.39 o                         
  11   6   8       1573.07       1493.54        39.03 o                         
  12   6   8        961.74        964.75        31.72 o                         
  13   6   8       1518.93       1566.00        43.70 o                         
  14   6   8      10802.77      11012.37       192.82 o                         
  15   6   8        617.02        566.33        31.26 o                         
  16   6   8         24.14          0.25        23.49 o                         
  17   6   8        172.83        279.72        29.63 o                         
  18   6   8         17.65         81.90        26.83 o                         
  19   6   8         72.67        162.98        35.91 o                         
   1   7   8        466.21        631.59        15.46 o                         
   2   7   8       3571.78       3616.78        45.03 o                         
   3   7   8         62.92        109.56        10.47 o                         
   4   7   8       6030.76       6627.48        93.72 o                         
   5   7   8       2529.35       2757.21        42.81 o                         
   6   7   8        864.91        843.04        25.37 o                         
   7   7   8       2000.21       2158.75        36.82 o                         
   8   7   8      20126.32      20434.26       284.83 o                         
   9   7   8       2193.24       2093.66        44.18 o                         
  10   7   8        106.38        127.16        22.54 o                         
  11   7   8       2611.88       2661.42        53.88 o                         
  12   7   8       7274.06       7445.52       118.41 o                         
  13   7   8        436.62        474.18        36.40 o                         
  14   7   8       2818.13       2974.37        95.08 o                         
  15   7   8       2291.85       2440.87        71.30 o                         
  16   7   8      14823.21      14822.60       307.62 o                         
  17   7   8        454.45        411.43        33.94 o                         
  18   7   8        127.63        161.34        30.82 o                         
  19   7   8       1689.92       1567.35        79.13 o                         
   0   8   8      26835.95      26263.19       458.76 o                         
   1   8   8       1026.98       1131.19        18.21 o                         
   2   8   8       1065.20       1262.68        18.75 o                         
   3   8   8       2033.54       1880.56        25.49 o                         
   4   8   8      23768.12      24336.88       320.30 o                         
   5   8   8       3383.32       3479.72        53.35 o                         
   6   8   8      11008.24      10944.19       159.62 o                         
   7   8   8         38.41         47.11        15.42 o                         
   8   8   8      33419.41      33342.01       469.13 o                         
   9   8   8         77.62         45.41        19.91 o                         
  10   8   8      17691.98      17828.27       261.34 o                         
  11   8   8        135.06        118.36        20.13 o                         
  12   8   8       2490.82       2625.66        60.17 o                         
  13   8   8        262.31        234.59        24.43 o                         
  14   8   8      16182.59      16013.87       266.68 o                         
  15   8   8       2732.59       2837.91        73.21 o                         
  16   8   8       1524.88       1575.46        55.76 o                         
  17   8   8         16.41        -31.34        31.34 o                         
  18   8   8       1274.55       1223.17        67.16 o                         
  19   8   8        192.86         74.10        40.03 o                         
   1   9   8       5385.56       4962.08        67.02 o                         
   2   9   8         84.41         91.99         6.99 o                         
   3   9   8        927.83        854.48        19.28 o                         
   4   9   8       3712.46       3552.09        48.39 o                         
   5   9   8       3218.00       3082.03        46.06 o                         
   6   9   8       2801.94       2739.46        45.72 o                         
   7   9   8        953.57        948.03        28.84 o                         
   8   9   8       1431.54       1503.38        33.15 o                         
   9   9   8       7981.60       7885.49       119.87 o                         
  10   9   8       9747.16       9512.86       148.32 o                         
  11   9   8       2034.27       1939.11        54.13 o                         
  12   9   8         82.14         92.73        23.70 o                         
  13   9   8       1759.88       1737.24        50.91 o                         
  14   9   8       3029.12       3064.40        81.72 o                         
  15   9   8        417.17        403.00        34.58 o                         
  16   9   8        231.48        334.41        27.63 o                         
  17   9   8       1109.19       1107.49        51.80 o                         
  18   9   8      26571.68      26434.40       731.94 o                         
  19   9   8       1299.90       1437.95       219.18 o                         
   0  10   8       1273.47       1456.08        55.34 o                         
   1  10   8        817.76        713.27        21.68 o                         
   2  10   8      14375.10      15104.05       213.66 o                         
   3  10   8       6242.91       6168.75        83.84 o                         
   4  10   8      18945.41      18198.03       245.37 o                         
   5  10   8       3505.42       3616.81        59.50 o                         
   6  10   8        433.90        462.92        17.98 o                         
   7  10   8       1975.25       1954.46        49.93 o                         
   8  10   8      16649.51      16733.10       257.55 o                         
   9  10   8        569.66        555.35        22.89 o                         
  10  10   8          5.76        -16.77        20.83 o                         
  11  10   8         60.96        110.33        22.45 o                         
  12  10   8       1427.45       1310.95        38.90 o                         
  13  10   8        118.01        107.32        20.59 o                         
  14  10   8          4.25          1.90        22.63 o                         
  15  10   8        471.84        487.22        30.25 o                         
  16  10   8       2965.75       2914.37        84.36 o                         
  17  10   8       2505.00       2317.69        80.97 o                         
  18  10   8       1940.33       2108.56        98.25 o                         
   1  11   8       5448.40       5312.72        98.30 o                         
   2  11   8       1018.50        919.49        22.97 o                         
   3  11   8       1507.72       1632.87        33.50 o                         
   4  11   8       5833.72       5951.93       107.27 o                         
   5  11   8        307.31        290.23        21.28 o                         
   6  11   8       3292.03       3149.36        52.47 o                         
   7  11   8       2063.26       1981.86        42.67 o                         
   8  11   8      41104.54      40861.24       695.94 o                         
   9  11   8       5194.49       4958.41        86.52 o                         
  10  11   8       3540.70       3284.44        74.33 o                         
  11  11   8       2337.31       2405.11        69.07 o                         
  12  11   8       4873.63       5137.12        96.07 o                         
  13  11   8        784.76        660.50        30.96 o                         
  14  11   8         64.18        128.59        25.95 o                         
  15  11   8          6.05         39.06        24.19 o                         
  16  11   8        403.64        357.48        37.68 o                         
  17  11   8        233.78        234.03        27.54 o                         
  18  11   8        340.22        263.86        31.00 o                         
   0  12   8      29320.60      29287.59       809.72 o                         
   1  12   8       1406.55       1375.20        37.67 o                         
   2  12   8       4697.98       4422.27        96.23 o                         
   3  12   8        766.07        729.98        21.07 o                         
   4  12   8       8379.25       8613.11       161.73 o                         
   5  12   8       1573.87       1570.24        52.78 o                         
   6  12   8       7523.54       7565.56       129.19 o                         
   7  12   8         38.43         34.04        12.04 o                         
   8  12   8          9.25          7.34        13.54 o                         
   9  12   8        131.51        161.74        22.04 o                         
  10  12   8       3243.05       2948.44        76.95 o                         
  11  12   8        578.40        722.96        35.24 o                         
  12  12   8         15.95         44.28        26.49 o                         
  13  12   8       1327.22       1239.71        44.88 o                         
  14  12   8       8610.33       8527.70       211.83 o                         
  15  12   8        160.28        159.19        28.38 o                         
  16  12   8        797.00        832.75        52.78 o                         
  17  12   8       1040.80       1007.85        48.45 o                         
   1  13   8       2497.81       2393.77        49.38 o                         
   2  13   8      31480.42      31820.04       547.18 o                         
   3  13   8       1196.57       1172.14        45.06 o                         
   4  13   8        677.91        658.32        35.09 o                         
   5  13   8        976.33        908.47        37.39 o                         
   6  13   8         71.48         80.69        21.11 o                         
   7  13   8       3455.28       3335.89        69.12 o                         
   8  13   8        258.86        325.26        32.14 o                         
   9  13   8       3340.76       3209.19       114.96 o                         
  10  13   8      15581.31      14967.84       288.68 o                         
  11  13   8         44.22         17.04        19.81 o                         
  12  13   8        121.45        178.08        27.07 o                         
  13  13   8       1154.37       1163.50        46.33 o                         
  14  13   8         33.07        114.79        29.51 o                         
  15  13   8         85.41        161.99        28.76 o                         
  16  13   8       1898.90       1918.72        69.15 o                         
  17  13   8       1138.37       1095.92       192.69 o                         
   0  14   8      23287.30      23022.87       621.44 o                         
   1  14   8       4026.93       4368.95        90.86 o                         
   2  14   8       4611.98       4486.64        92.05 o                         
   3  14   8       3577.45       3644.08        72.89 o                         
   4  14   8       4157.17       4007.23        96.06 o                         
   5  14   8        540.35        512.07        34.61 o                         
   6  14   8       2831.81       2741.93        70.69 o                         
   7  14   8       4043.34       4101.21        90.59 o                         
   8  14   8        215.33        165.06        28.53 o                         
   9  14   8       2210.10       2308.74        66.60 o                         
  10  14   8       1742.84       1747.07        54.03 o                         
  11  14   8        345.88        318.84        26.34 o                         
  12  14   8       4047.57       3999.07       157.32 o                         
  13  14   8        258.83        150.59        34.45 o                         
  14  14   8        547.79        445.98        39.99 o                         
  15  14   8       1830.99       1613.17        71.79 o                         
  16  14   8      10243.14      10274.64       328.32 o                         
   1  15   8       1705.89       1701.33        47.90 o                         
   2  15   8        364.42        357.92        27.38 o                         
   3  15   8       2117.74       2131.49        56.37 o                         
   4  15   8       1822.89       1820.49        52.66 o                         
   5  15   8        140.34         27.03        19.89 o                         
   6  15   8        372.45        370.95        29.41 o                         
   7  15   8        209.40        158.25        25.94 o                         
   8  15   8          5.77         25.85        23.64 o                         
   9  15   8        527.26        377.54        37.14 o                         
  10  15   8        788.03        679.97        45.67 o                         
  11  15   8        114.38         67.78        22.89 o                         
  12  15   8         73.06          8.00        31.29 o                         
  13  15   8        114.73        131.82        30.55 o                         
  14  15   8         16.06         36.94        35.59 o                         
  15  15   8        577.31        513.90        73.96 o                         
   0  16   8        329.59        355.11        32.97 o                         
   1  16   8        388.70        490.41        26.98 o                         
   2  16   8       4154.10       4287.51        92.01 o                         
   3  16   8       4195.74       3888.03        88.93 o                         
   4  16   8        751.47        765.70        35.62 o                         
   5  16   8       1031.28       1064.42        41.78 o                         
   6  16   8      12505.69      11967.86       317.44 o                         
   7  16   8       1886.64       1807.54        57.06 o                         
   8  16   8       2742.92       2769.81       121.47 o                         
   9  16   8        334.10        269.04        28.06 o                         
  10  16   8       2160.72       2077.12        80.45 o                         
  11  16   8        798.32        717.54        50.90 o                         
  12  16   8       5568.46       5725.47       192.96 o                         
  13  16   8        835.43        777.75        62.83 o                         
  14  16   8        824.26        953.17        76.49 o                         
   1  17   8        172.87        137.46        27.21 o                         
   2  17   8       6012.38       5879.17       147.43 o                         
   3  17   8        326.98        241.77        27.30 o                         
   4  17   8       8381.89       8497.41       218.57 o                         
   5  17   8       2978.62       3194.54       124.70 o                         
   6  17   8       5635.55       5851.47       160.07 o                         
   7  17   8          2.22         13.89        21.97 o                         
   8  17   8      10290.76      10143.34       316.95 o                         
   9  17   8        200.97        245.89        45.55 o                         
  10  17   8        348.90        295.24        44.92 o                         
  11  17   8        916.64        897.89        73.01 o                         
  12  17   8         61.68        142.46        52.47 o                         
  13  17   8         99.32         35.56        67.44 o                         
   0  18   8       1671.71       1789.10       125.25 o                         
   1  18   8        509.47        494.73        40.71 o                         
   2  18   8        307.80        276.42        38.29 o                         
   3  18   8        213.33        122.84        50.58 o                         
   4  18   8       2361.71       2634.73       115.61 o                         
   5  18   8         40.23        -16.72        38.64 o                         
   6  18   8        306.75        484.29        61.42 o                         
   7  18   8        935.79        970.13        81.89 o                         
   8  18   8       2658.44       2656.98       184.00 o                         
   9  18   8        516.83        535.49        54.89 o                         
  10  18   8        697.59        662.27        67.55 o                         
  11  18   8        337.07        204.73        67.44 o                         
  12  18   8        393.36        434.88        48.63 o                         
   1  19   8        989.93       1143.74        74.07 o                         
   2  19   8       1567.16       2114.77       139.70 o                         
   3  19   8       1966.98       1922.08       149.33 o                         
   4  19   8        618.62        678.77        64.65 o                         
   5  19   8         69.60        117.39        48.34 o                         
   6  19   8        150.02        166.65        63.83 o                         
   7  19   8       2563.34       2742.60       157.76 o                         
   8  19   8       3620.56       3641.29       451.62 o                         
   9  19   8        646.62        641.55        84.30 o                         
  10  19   8        223.56        116.84        39.78 o                         
  11  19   8        253.35        226.26        54.19 o                         
   0  20   8        501.91        578.07        79.48 o                         
   1  20   8       2063.37       2246.66       143.00 o                         
   2  20   8       4603.24       4309.02       354.07 o                         
   3  20   8         53.69         69.85        57.81 o                         
   4  20   8        558.70        354.07        86.71 o                         
   5  20   8         42.12        -19.37        39.06 o                         
   6  20   8        527.35        291.44        65.03 o                         
   7  20   8         24.50         59.21        49.00 o                         
   8  20   8       1278.04       1322.06        94.24 o                         
   9  20   8         65.19         56.60        42.58 o                         
  10  20   8          7.67        101.03        44.92 o                         
   1  21   8         48.81        -91.53        91.53 o                         
   2  21   8        744.85        997.17       130.07 o                         
   3  21   8        800.83       1059.79       103.57 o                         
   4  21   8        188.04        311.37        52.99 o                         
   5  21   8        871.24        941.49        75.66 o                         
   7  21   8         19.97        195.10        79.48 o                         
   8  21   8       3293.49       2992.96       275.79 o                         
   0  22   8       4757.45       5156.86       455.23 o                         
   1  22   8        128.14        168.60        67.44 o                         
   2  22   8         53.56         50.58        65.03 o                         
   3  22   8         66.21        108.39        55.40 o                         
   4  22   8       4106.66       3909.19       301.08 o                         
   5  22   8         95.24        233.64        84.30 o                         
   6  22   8          1.88        253.68        58.96 o                         
   1  23   8         14.44        -52.99        52.99 o                         
   1   1   9      29428.16      28032.44       436.38 o                         
   2   1   9      12182.16      11951.72       175.33 o                         
   3   1   9      20364.85      20997.41       311.88 o                         
   4   1   9        791.74       1103.58        32.94 o                         
   5   1   9      67650.01      71066.24      1093.28 o                         
   6   1   9      15318.17      15582.69       221.05 o                         
   7   1   9        177.62        217.63        15.95 o                         
   8   1   9       4086.09       4924.73        85.48 o                         
   9   1   9        228.58        315.10        21.16 o                         
  10   1   9         38.30         23.87        20.64 o                         
  11   1   9       3158.55       3278.45        65.27 o                         
  12   1   9         80.32        160.54        34.36 o                         
  13   1   9       3676.87       3475.45        91.15 o                         
  14   1   9       3321.27       3431.75        76.58 o                         
  15   1   9       2134.85       2159.44        60.75 o                         
  16   1   9       1778.61       1891.70        69.34 o                         
  17   1   9       1485.40       1374.53        52.00 o                         
  18   1   9      13844.19      13807.68       371.60 o                         
  19   1   9        701.04        624.75        57.71 o                         
  20   1   9        483.52        643.03        56.20 o                         
   0   2   9       1853.20       2823.25        90.64 o                         
   1   2   9      34548.71      35301.63       599.33 o                         
   2   2   9        122.02         92.82        12.93 o                         
   3   2   9      13169.48      13133.92       229.65 o                         
   4   2   9      52851.95      54592.60       823.59 o                         
   5   2   9      16448.93      15864.88       217.86 o                         
   6   2   9        133.77        200.15        18.33 o                         
   7   2   9       1161.31       1239.43        30.13 o                         
   8   2   9       2957.23       3068.46        54.31 o                         
   9   2   9      18332.39      18456.03       287.41 o                         
  10   2   9        179.50        233.85        25.52 o                         
  11   2   9       1123.51       1068.10        36.56 o                         
  12   2   9       5011.17       5329.26       112.30 o                         
  13   2   9        988.33        958.18        36.81 o                         
  14   2   9       1627.14       1641.45        53.29 o                         
  15   2   9       1588.74       1478.96        59.07 o                         
  16   2   9       1003.52       1066.87        49.39 o                         
  17   2   9         25.01         36.45        23.01 o                         
  18   2   9         43.17          0.69        26.39 o                         
  19   2   9       1468.03       1346.49        58.03 o                         
  20   2   9       1900.75       1883.86        94.90 o                         
   1   3   9       1243.43       1332.25        25.61 o                         
   2   3   9       6432.71       6520.69        83.90 o                         
   3   3   9        718.53        495.47        13.83 o                         
   4   3   9      25022.96      25299.70       318.58 o                         
   5   3   9       5358.97       5269.82        73.69 o                         
   6   3   9        627.80        408.95        17.82 o                         
   7   3   9       9626.88       9781.53       144.42 o                         
   8   3   9      14370.68      14670.98       215.59 o                         
   9   3   9       1363.60       1308.33        33.51 o                         
  10   3   9      19839.02      19643.83       298.93 o                         
  11   3   9         24.12         33.42        17.18 o                         
  12   3   9       1305.08       1249.31        38.18 o                         
  13   3   9         12.15         30.67        25.25 o                         
  14   3   9         99.39        179.17        29.05 o                         
  15   3   9       5073.04       5441.49       114.50 o                         
  16   3   9       4933.50       5268.10       102.50 o                         
  17   3   9        189.69        227.09        26.34 o                         
  18   3   9       4072.12       4387.11       112.61 o                         
  19   3   9       2627.52       2654.92        98.26 o                         
  20   3   9        411.06        382.93        45.09 o                         
   0   4   9      26108.81      26378.00       431.66 o                         
   1   4   9        594.61        753.22        14.41 o                         
   2   4   9        688.52        967.65        16.74 o                         
   3   4   9       5335.25       5839.97        74.58 o                         
   4   4   9       6653.52       7369.28       100.11 o                         
   5   4   9        600.41        457.30        22.00 o                         
   6   4   9      21952.59      21249.65       272.19 o                         
   7   4   9       2692.20       2601.12        42.82 o                         
   8   4   9        781.76        776.38        23.85 o                         
   9   4   9      19180.23      19407.72       269.41 o                         
  10   4   9       5311.08       5795.55        96.78 o                         
  11   4   9       6596.69       6068.97        96.01 o                         
  12   4   9       5248.46       5279.63        90.61 o                         
  13   4   9         38.24         61.77        21.74 o                         
  14   4   9       4758.08       4697.66        88.80 o                         
  15   4   9       2908.25       2810.54        66.40 o                         
  16   4   9       1430.15       1392.45        52.37 o                         
  17   4   9        281.68        160.31        32.18 o                         
  18   4   9       1678.85       1770.69        58.94 o                         
  19   4   9       1157.42       1078.52        50.06 o                         
  20   4   9       2879.93       2935.49        99.63 o                         
   1   5   9       8884.71       8490.01       104.66 o                         
   2   5   9      25938.63      24918.81       289.81 o                         
   3   5   9      17930.45      17718.03       221.57 o                         
   4   5   9       2650.55       2808.33        43.58 o                         
   5   5   9        519.88        416.65        14.94 o                         
   6   5   9      11587.64      12585.73       166.81 o                         
   7   5   9       1063.07       1065.45        27.82 o                         
   8   5   9      10135.70      10512.20       145.88 o                         
   9   5   9       4190.39       4372.35        73.26 o                         
  10   5   9         83.19        150.90        23.13 o                         
  11   5   9       1337.32       1402.00        41.06 o                         
  12   5   9          2.01         29.74        20.14 o                         
  13   5   9         23.69         61.37        19.36 o                         
  14   5   9       1967.17       1766.03        72.03 o                         
  15   5   9       1349.59       1325.47        44.65 o                         
  16   5   9       1081.30       1082.51        41.39 o                         
  17   5   9       1583.50       1539.38        52.71 o                         
  18   5   9        361.11        364.85        31.06 o                         
  19   5   9       1125.03       1053.37        52.41 o                         
   0   6   9      18617.20      18036.15       324.54 o                         
   1   6   9        183.96        241.50        10.41 o                         
   2   6   9        971.96       1089.79        18.45 o                         
   3   6   9      27789.71      28229.26       349.59 o                         
   4   6   9      39941.32      41255.30       589.94 o                         
   5   6   9      11649.08      12146.57       164.19 o                         
   6   6   9       5923.67       5953.90        90.45 o                         
   7   6   9      14163.65      14210.58       197.96 o                         
   8   6   9       5056.46       4978.58        74.84 o                         
   9   6   9       5237.24       5065.88        84.47 o                         
  10   6   9        927.82        932.25        31.17 o                         
  11   6   9       2400.99       2424.67        74.53 o                         
  12   6   9       6838.37       6681.03       112.28 o                         
  13   6   9        944.05        872.34        48.63 o                         
  14   6   9        399.28        429.23        27.57 o                         
  15   6   9       2874.56       2759.74        64.10 o                         
  16   6   9       3262.40       3215.92        78.98 o                         
  17   6   9         36.20         69.08        26.56 o                         
  18   6   9        455.98        563.85        34.36 o                         
  19   6   9       1566.46       1553.58        76.00 o                         
   1   7   9        858.17        905.84        15.44 o                         
   2   7   9      16586.06      16429.64       200.63 o                         
   3   7   9         88.60         87.21        14.57 o                         
   4   7   9      15640.50      14873.73       192.89 o                         
   5   7   9        766.74        795.15        18.40 o                         
   6   7   9      23127.54      22796.99       310.77 o                         
   7   7   9       3048.00       3174.44        50.22 o                         
   8   7   9       3627.63       3692.22        59.81 o                         
   9   7   9      19618.39      19250.17       285.60 o                         
  10   7   9      16644.48      16402.04       250.56 o                         
  11   7   9       8131.43       8084.24       129.46 o                         
  12   7   9       1340.08       1360.87        40.47 o                         
  13   7   9       4316.24       4120.04        75.31 o                         
  14   7   9       1624.98       1663.36        46.14 o                         
  15   7   9       1862.77       1871.66        46.16 o                         
  16   7   9         27.05         47.75        23.22 o                         
  17   7   9       1385.99       1111.11        67.32 o                         
  18   7   9       1547.61       1544.51        67.82 o                         
  19   7   9       1569.76       1577.88        61.65 o                         
   0   8   9      10122.91       9181.13       165.41 o                         
   1   8   9        420.64        397.13        14.34 o                         
   2   8   9         69.66         51.37         8.77 o                         
   3   8   9       3992.53       3832.72        50.19 o                         
   4   8   9        811.57        934.17        20.51 o                         
   5   8   9         92.78        112.44        11.65 o                         
   6   8   9      35566.59      35639.27       503.45 o                         
   7   8   9       2083.48       2068.19        39.95 o                         
   8   8   9       2348.93       2128.06        40.82 o                         
   9   8   9        237.21        263.27        20.87 o                         
  10   8   9       2951.23       2909.10        55.11 o                         
  11   8   9       2621.98       2636.73        57.18 o                         
  12   8   9        647.67        643.69        28.77 o                         
  13   8   9       1754.45       1827.31        44.78 o                         
  14   8   9      15063.98      15496.31       257.53 o                         
  15   8   9       1722.93       1719.04        54.85 o                         
  16   8   9       2178.53       2255.26        64.72 o                         
  17   8   9       4620.99       4525.70       121.89 o                         
  18   8   9       1293.78       1312.64        65.21 o                         
  19   8   9        590.33        557.46        39.05 o                         
   1   9   9       6546.33       6816.64        93.72 o                         
   2   9   9        357.85        424.41        12.73 o                         
   3   9   9        300.85        260.59        11.58 o                         
   4   9   9         15.91         15.30         8.49 o                         
   5   9   9       2656.79       2515.36        46.44 o                         
   6   9   9        667.41        604.03        26.70 o                         
   7   9   9         71.30         67.23        14.68 o                         
   8   9   9       7888.07       7821.98       117.39 o                         
   9   9   9         12.08        111.39        18.44 o                         
  10   9   9        218.58        182.13        21.69 o                         
  11   9   9        108.97        146.03        21.64 o                         
  12   9   9        337.62        342.37        40.21 o                         
  13   9   9         28.10         66.99        26.67 o                         
  14   9   9        797.40        811.04        51.25 o                         
  15   9   9       6266.22       6426.89       139.04 o                         
  16   9   9       8941.72       9051.22       201.06 o                         
  17   9   9       1267.40       1220.78        52.45 o                         
  18   9   9        221.09        343.63        42.66 o                         
   0  10   9      16247.04      15627.50       362.91 o                         
   1  10   9       2687.12       2514.45        41.67 o                         
   2  10   9       3269.31       3222.08        50.16 o                         
   3  10   9       2617.85       2853.72        39.52 o                         
   4  10   9      46848.74      46485.81       710.67 o                         
   5  10   9        253.89        268.67        14.97 o                         
   6  10   9       1975.53       2075.50        53.07 o                         
   7  10   9       2245.92       2333.67        53.39 o                         
   8  10   9       2281.79       2438.02        46.65 o                         
   9  10   9        842.36        840.78        26.63 o                         
  10  10   9        987.78        981.88        35.62 o                         
  11  10   9       3416.18       3648.18        63.49 o                         
  12  10   9       1143.09       1230.58        46.43 o                         
  13  10   9       5506.81       5580.12       111.00 o                         
  14  10   9        341.15        401.62        25.90 o                         
  15  10   9       2118.42       2143.75        66.23 o                         
  16  10   9       5918.33       5987.73       161.75 o                         
  17  10   9       1015.35        811.05        54.08 o                         
  18  10   9       1692.08       1609.52        74.32 o                         
   1  11   9       4097.33       3966.83        69.44 o                         
   2  11   9      12874.29      12797.15       187.91 o                         
   3  11   9      19867.00      19404.31       277.01 o                         
   4  11   9        401.16        333.99        18.41 o                         
   5  11   9       2126.71       2195.21        42.81 o                         
   6  11   9      12582.95      12031.87       192.96 o                         
   7  11   9       7971.70       7878.47       119.50 o                         
   8  11   9       2378.85       2363.71        52.35 o                         
   9  11   9         23.95         -2.50        17.11 o                         
  10  11   9       5892.71       5712.55       107.63 o                         
  11  11   9         31.18         74.10        17.38 o                         
  12  11   9        625.24        725.23        33.66 o                         
  13  11   9       4623.93       4936.38       105.06 o                         
  14  11   9       5543.05       5453.05       126.90 o                         
  15  11   9          1.84         -7.36        27.86 o                         
  16  11   9         79.85        154.22        29.91 o                         
  17  11   9         22.09        -24.63        26.36 o                         
   0  12   9       8886.78       9013.28       251.66 o                         
   1  12   9        206.81        245.29        26.75 o                         
   2  12   9        439.83        397.11        13.99 o                         
   3  12   9      15104.69      14492.55       223.53 o                         
   4  12   9          6.29         24.99        11.82 o                         
   5  12   9       1565.05       1578.35        61.57 o                         
   6  12   9       2481.13       2336.10        45.72 o                         
   7  12   9       5213.48       5234.98       100.24 o                         
   8  12   9         54.00         46.39        22.47 o                         
   9  12   9         44.97         47.86        25.38 o                         
  10  12   9       5347.75       5452.48       135.24 o                         
  11  12   9        206.44        324.79        25.23 o                         
  12  12   9         76.45         77.16        23.18 o                         
  13  12   9        255.17        321.25        31.52 o                         
  14  12   9      12146.23      12225.88       306.83 o                         
  15  12   9        868.32        863.09        44.29 o                         
  16  12   9          2.46          8.34        22.57 o                         
  17  12   9        216.04        219.79        29.90 o                         
   1  13   9        204.83        208.60        29.05 o                         
   2  13   9         23.92         75.94        19.53 o                         
   3  13   9       2038.40       2069.67        51.53 o                         
   4  13   9       8369.32       8303.19       157.10 o                         
   5  13   9       7847.75       7790.47       152.29 o                         
   6  13   9       2005.73       2034.36        55.40 o                         
   7  13   9       5736.01       5883.78       113.23 o                         
   8  13   9       7287.16       7721.94       138.83 o                         
   9  13   9       6204.66       6248.85       124.21 o                         
  10  13   9          2.14         35.55        21.23 o                         
  11  13   9         26.25         69.37        24.87 o                         
  12  13   9      14233.87      14532.90       373.95 o                         
  13  13   9        423.69        458.27        34.83 o                         
  14  13   9          0.96        -11.83        23.70 o                         
  15  13   9        647.50        730.28        43.63 o                         
  16  13   9       8871.10       8651.71       291.52 o                         
   0  14   9        422.38        282.69        40.95 o                         
   1  14   9       3841.49       3845.68       118.18 o                         
   2  14   9       6211.39       6022.73       115.82 o                         
   3  14   9       7725.85       7805.59       152.37 o                         
   4  14   9        338.21        294.83        25.74 o                         
   5  14   9       6826.73       6906.45       137.33 o                         
   6  14   9       5583.70       5432.17       126.49 o                         
   7  14   9         42.18         97.93        22.79 o                         
   8  14   9        165.20         82.15        23.93 o                         
   9  14   9       1029.58        896.62        38.67 o                         
  10  14   9       3302.08       3413.88        90.61 o                         
  11  14   9         51.06         45.18        25.49 o                         
  12  14   9          5.24        -11.08        27.65 o                         
  13  14   9       1287.94       1367.50        77.02 o                         
  14  14   9       3216.41       3152.70       108.09 o                         
  15  14   9        525.85        461.41        38.62 o                         
  16  14   9       4966.46       5201.97       212.92 o                         
   1  15   9       1522.90       1437.99        43.76 o                         
   2  15   9      10687.22      10780.52       198.31 o                         
   3  15   9         62.54         33.89        31.18 o                         
   4  15   9        102.56        103.90        19.77 o                         
   5  15   9       2023.19       2082.29        68.14 o                         
   6  15   9      17800.67      17736.86       400.56 o                         
   7  15   9       5679.47       5888.67       249.49 o                         
   8  15   9        604.30        494.35        37.91 o                         
   9  15   9          4.82         42.38        31.60 o                         
  10  15   9        441.74        516.65        31.77 o                         
  11  15   9       6521.05       6457.82       175.72 o                         
  12  15   9        171.81         49.62        32.18 o                         
  13  15   9        226.66        324.01        50.82 o                         
  14  15   9        695.40        705.72        51.42 o                         
  15  15   9        172.63         56.45        38.85 o                         
   0  16   9       4166.61       4158.39       157.00 o                         
   1  16   9       9109.57       9831.99       205.50 o                         
   2  16   9        132.64        134.38        19.72 o                         
   3  16   9       1466.52       1554.48        48.44 o                         
   4  16   9       2265.81       2239.25        62.42 o                         
   5  16   9        889.85        819.62        35.93 o                         
   6  16   9       1977.06       1956.67        75.96 o                         
   7  16   9        591.65        680.71        67.79 o                         
   8  16   9        452.46        404.29        29.90 o                         
   9  16   9         20.90        -12.22        31.42 o                         
  10  16   9        879.77        986.03        45.26 o                         
  11  16   9        397.59        274.89        33.60 o                         
  12  16   9        886.73        950.04        69.18 o                         
  13  16   9          3.29         15.83        40.95 o                         
  14  16   9       2039.31       1803.81       102.35 o                         
   1  17   9        130.75         90.82        18.44 o                         
   2  17   9        331.02        386.27        27.45 o                         
   3  17   9        911.13        894.59        36.82 o                         
   4  17   9       3957.89       3919.08       115.35 o                         
   5  17   9          8.29          5.68        24.72 o                         
   6  17   9         24.91         35.68        38.28 o                         
   7  17   9       6128.80       6167.44       197.51 o                         
   8  17   9      11160.58      11466.37       327.78 o                         
   9  17   9       1797.08       1519.10       128.13 o                         
  10  17   9        187.78        211.03        53.90 o                         
  11  17   9       1719.66       1865.77        91.15 o                         
  12  17   9       6485.99       6211.16       297.87 o                         
  13  17   9        779.25        629.91        63.07 o                         
   0  18   9       1145.50       1155.72        91.53 o                         
   1  18   9       3916.79       4049.11       151.29 o                         
   2  18   9       1397.89       1241.46        68.48 o                         
   3  18   9       3895.13       4316.79       231.19 o                         
   4  18   9        308.30        343.60        40.73 o                         
   5  18   9          3.38         45.47        30.09 o                         
   6  18   9       6722.15       7179.06       272.32 o                         
   7  18   9       1470.42       1479.02        74.40 o                         
   8  18   9          2.39        102.89        38.77 o                         
   9  18   9       3271.25       3077.99       120.03 o                         
  10  18   9       5029.18       4803.47       247.66 o                         
  11  18   9         32.72         85.37        31.28 o                         
  12  18   9        445.79        500.53        53.83 o                         
   1  19   9         32.02         84.30        50.58 o                         
   2  19   9       3818.16       4123.56       315.53 o                         
   3  19   9       1331.17       1416.27       134.88 o                         
   4  19   9         11.36         30.39        39.78 o                         
   5  19   9        979.47        993.17        71.29 o                         
   6  19   9         28.50         23.28        35.64 o                         
   7  19   9       4263.90       4510.09       209.47 o                         
   8  19   9        132.41        195.17        46.25 o                         
   9  19   9       1441.34       1336.14       100.33 o                         
  10  19   9         13.88        -12.89        57.61 o                         
  11  19   9       3463.21       3251.30       206.76 o                         
   0  20   9       5610.88       7555.85       397.42 o                         
   1  20   9         27.47        109.20        79.48 o                         
   2  20   9         33.85         60.22        57.81 o                         
   3  20   9         44.81         -9.63        77.08 o                         
   4  20   9       3641.25       3813.45       182.61 o                         
   5  20   9        218.98        139.70        62.62 o                         
   6  20   9        432.40        622.71        70.67 o                         
   7  20   9       1287.50       1355.19        93.75 o                         
   8  20   9       4419.61       4251.86       362.50 o                         
   9  20   9        272.69        177.24        49.38 o                         
   1  21   9        194.22        183.55        95.14 o                         
   2  21   9        742.60       1160.96       132.47 o                         
   3  21   9         27.68        -48.17        48.17 o                         
   4  21   9       1573.60       1425.90       142.11 o                         
   5  21   9       1338.07       1345.86       276.99 o                         
   6  21   9       2723.48       2572.39       174.68 o                         
   7  21   9        306.17        328.45        55.40 o                         
   8  21   9       2502.87       1978.18       340.82 o                         
   0  22   9        188.79        113.21        67.44 o                         
   1  22   9        662.72        370.93        91.53 o                         
   2  22   9        583.12        537.12        93.94 o                         
   3  22   9        210.05        257.72        60.22 o                         
   4  22   9        390.63        426.33        89.12 o                         
   5  22   9        341.28        151.74        81.89 o                         
   0   0  10      34414.52      40554.19      1178.55 o                         
   1   0  10      50875.93      52955.01      1094.36 o                         
   2   0  10      11529.29      12320.29       348.70 o                         
   3   0  10      30326.08      31796.00       688.92 o                         
   4   0  10      88641.47      91299.60      2206.80 o                         
   5   0  10        132.61        176.10        27.64 o                         
   6   0  10        442.50        462.84        33.26 o                         
   7   0  10       8643.71       8583.00       255.93 o                         
   8   0  10      23604.91      24034.31       482.00 o                         
   9   0  10        934.66        871.61        39.95 o                         
  10   0  10      15892.31      15466.66       315.90 o                         
  11   0  10       1502.37       1431.33        60.67 o                         
  12   0  10       2886.35       2937.21        94.78 o                         
  13   0  10       1072.78       1073.08        59.10 o                         
  14   0  10          0.95          0.01        43.15 o                         
  15   0  10       2796.42       2863.46       121.33 o                         
  16   0  10      17151.30      16756.54       569.36 o                         
  17   0  10        242.73         60.22        84.30 o                         
  18   0  10       7291.54       7308.44       346.47 o                         
  19   0  10      14869.12      16211.61       906.85 o                         
  20   0  10      21078.28      19768.16       980.32 o                         
   1   1  10      11040.56      10847.55       158.12 o                         
   2   1  10       4407.20       4917.54        77.80 o                         
   3   1  10       7439.43       7895.45       125.62 o                         
   4   1  10       5797.08       6561.36       104.70 o                         
   5   1  10      31243.35      31244.82       475.98 o                         
   6   1  10      32661.61      33692.63       491.65 o                         
   7   1  10      22973.21      23419.68       315.53 o                         
   8   1  10       8698.99       8737.07       122.33 o                         
   9   1  10         20.36         96.00        23.22 o                         
  10   1  10      26135.58      26439.35       402.08 o                         
  11   1  10        137.99        244.53        26.17 o                         
  12   1  10      11123.36      11294.33       179.14 o                         
  13   1  10       3735.95       3786.91        73.83 o                         
  14   1  10        167.10        234.30        24.56 o                         
  15   1  10         74.85         62.40        19.89 o                         
  16   1  10        410.62        561.51        34.11 o                         
  17   1  10       1080.68       1189.85       101.40 o                         
  18   1  10       5382.07       5460.68       154.97 o                         
  19   1  10        162.02        128.26        37.96 o                         
  20   1  10          4.40        -20.37        35.73 o                         
   0   2  10       8280.09       8713.04       202.18 o                         
   1   2  10        161.98        230.97        20.10 o                         
   2   2  10       2508.13       2861.11        47.67 o                         
   3   2  10       3224.70       3488.67        56.98 o                         
   4   2  10        168.58        129.25        14.00 o                         
   5   2  10      21558.96      21435.88       307.35 o                         
   6   2  10      46017.28      47808.77       714.92 o                         
   7   2  10      10185.16      10154.28       147.87 o                         
   8   2  10        435.31        409.24        22.01 o                         
   9   2  10        708.20        753.87        25.71 o                         
  10   2  10       1897.75       1765.61        44.60 o                         
  11   2  10      30626.37      30018.95       456.19 o                         
  12   2  10       4139.66       3974.21        78.53 o                         
  13   2  10        552.70        664.67        39.37 o                         
  14   2  10      31011.33      31238.66       544.54 o                         
  15   2  10       2441.38       2383.90        90.92 o                         
  16   2  10        245.40        312.46        26.06 o                         
  17   2  10        802.54        821.13        47.07 o                         
  18   2  10       1364.57       1287.53        67.35 o                         
  19   2  10        188.42        286.85        33.79 o                         
  20   2  10        139.92        141.66        37.31 o                         
   1   3  10       2846.17       2593.87        38.14 o                         
   2   3  10      21124.11      20831.15       264.99 o                         
   3   3  10        387.67        314.71        14.01 o                         
   4   3  10      20293.64      21010.51       270.93 o                         
   5   3  10         40.20         10.08         8.67 o                         
   6   3  10       2342.05       2546.93        42.90 o                         
   7   3  10        402.70        443.77        20.43 o                         
   8   3  10      29654.68      30068.77       435.01 o                         
   9   3  10       2820.96       2778.51        52.55 o                         
  10   3  10       1258.49       1291.28        35.28 o                         
  11   3  10       3579.19       3596.49        75.45 o                         
  12   3  10       1729.91       1947.38        46.51 o                         
  13   3  10       2682.68       2485.79        61.77 o                         
  14   3  10       4148.82       4254.15        91.99 o                         
  15   3  10       3957.88       3890.99        90.80 o                         
  16   3  10      22816.11      23220.56       432.69 o                         
  17   3  10       1975.02       1823.64        65.24 o                         
  18   3  10        460.30        450.92        36.08 o                         
  19   3  10        650.28        595.23        48.39 o                         
  20   3  10        114.58         81.89       105.98 o                         
   0   4  10       5698.70       4991.63       106.28 o                         
   1   4  10       2689.58       2233.52        34.31 o                         
   2   4  10       1170.52       1096.96        18.53 o                         
   3   4  10      66995.06      70273.70      1041.01 o                         
   4   4  10     163873.77     158342.83      6522.55 o                         
   5   4  10      15093.31      15304.24       194.74 o                         
   6   4  10          7.05         24.92         8.84 o                         
   7   4  10       5022.77       5221.74        71.33 o                         
   8   4  10         14.56         62.00        13.51 o                         
   9   4  10       2396.83       2422.20        49.92 o                         
  10   4  10        375.81        401.68        22.30 o                         
  11   4  10        697.58        609.87        25.61 o                         
  12   4  10        860.49        895.75        50.84 o                         
  13   4  10       1257.31       1305.34        39.03 o                         
  14   4  10       3685.40       3787.50        72.70 o                         
  15   4  10       1550.33       1404.25        46.15 o                         
  16   4  10       3101.68       3058.58        78.14 o                         
  17   4  10       2085.69       1978.70        57.15 o                         
  18   4  10        218.56        196.20        35.16 o                         
  19   4  10       4330.28       4015.73       120.57 o                         
   1   5  10       4842.52       4688.49        70.04 o                         
   2   5  10      10503.74      10218.91       128.44 o                         
   3   5  10      11944.69      11832.88       154.61 o                         
   4   5  10         89.46        128.35        11.66 o                         
   5   5  10       8610.12       8963.84       120.42 o                         
   6   5  10      17576.36      18184.03       244.73 o                         
   7   5  10          5.06         13.33        12.04 o                         
   8   5  10       1036.18       1012.24        26.43 o                         
   9   5  10        577.40        711.70        28.90 o                         
  10   5  10       2614.83       2289.94        50.22 o                         
  11   5  10       2287.94       2275.81        54.17 o                         
  12   5  10        273.91        312.67        22.32 o                         
  13   5  10       6281.52       6098.68       139.66 o                         
  14   5  10       8035.43       8024.24       135.62 o                         
  15   5  10       9918.57      10343.57       189.14 o                         
  16   5  10        718.58        742.26        35.74 o                         
  17   5  10       7572.64       7269.25       187.29 o                         
  18   5  10       7363.89       7446.52       185.57 o                         
  19   5  10       1235.31       1030.30        49.38 o                         
   0   6  10       6172.80       6479.33       123.19 o                         
   1   6  10       4455.29       4619.03        67.01 o                         
   2   6  10      33519.52      33438.47       413.38 o                         
   3   6  10       1881.11       2127.91        34.59 o                         
   4   6  10      10834.20      10805.56       140.46 o                         
   5   6  10       1989.67       2291.79        60.69 o                         
   6   6  10      32967.89      31839.43       448.45 o                         
   7   6  10       2163.48       2053.31        47.21 o                         
   8   6  10       2498.45       2319.99        43.27 o                         
   9   6  10       1442.23       1452.07        46.73 o                         
  10   6  10      22236.66      21902.81       301.95 o                         
  11   6  10        309.36        324.30        20.72 o                         
  12   6  10        304.34        323.98        22.04 o                         
  13   6  10        252.51        157.74        31.78 o                         
  14   6  10       1938.17       1695.92        53.83 o                         
  15   6  10         27.36        128.80        26.72 o                         
  16   6  10         85.00        212.93        28.46 o                         
  17   6  10       1534.38       1615.72        65.21 o                         
  18   6  10       2119.87       2068.76        72.93 o                         
  19   6  10          4.26         35.68        35.37 o                         
   1   7  10        791.28        723.36        17.09 o                         
   2   7  10        189.22        163.16        11.52 o                         
   3   7  10       7411.76       7223.82        93.11 o                         
   4   7  10      87161.01      88527.05      1524.89 o                         
   5   7  10      18815.93      18565.51       253.91 o                         
   6   7  10       1190.05       1341.10        34.80 o                         
   7   7  10      16697.76      16446.92       231.60 o                         
   8   7  10      36202.94      36332.32       497.19 o                         
   9   7  10        394.01        414.93        22.21 o                         
  10   7  10       9191.83       9306.11       140.81 o                         
  11   7  10        310.23        308.56        27.68 o                         
  12   7  10       2359.04       2534.05        55.29 o                         
  13   7  10        203.40        291.94        32.55 o                         
  14   7  10       1907.44       1920.22        50.21 o                         
  15   7  10       5683.57       5681.78       112.71 o                         
  16   7  10       2645.98       2569.66       104.01 o                         
  17   7  10        110.14         84.80        26.26 o                         
  18   7  10        792.77        689.01        40.87 o                         
  19   7  10       1103.51       1157.50        62.24 o                         
   0   8  10        547.82        540.46        17.40 o                         
   1   8  10        142.71        167.49         7.81 o                         
   2   8  10       3286.79       2991.85        42.34 o                         
   3   8  10       3435.52       2981.62        45.01 o                         
   4   8  10        716.29        721.27        20.81 o                         
   5   8  10       2263.72       2278.72        40.20 o                         
   6   8  10      23772.20      23590.75       318.83 o                         
   7   8  10      12155.43      11851.00       172.52 o                         
   8   8  10        407.51        448.19        20.89 o                         
   9   8  10        691.64        671.24        23.59 o                         
  10   8  10       2887.16       2965.64        55.71 o                         
  11   8  10       6149.61       6036.56        91.32 o                         
  12   8  10       2435.85       2379.87        53.94 o                         
  13   8  10        330.72        222.93        34.11 o                         
  14   8  10       1586.63       1640.07        54.51 o                         
  15   8  10       5288.59       5230.31       104.68 o                         
  16   8  10         33.48         41.88        35.55 o                         
  17   8  10        467.17        503.61        34.62 o                         
  18   8  10       2058.32       2356.25        85.12 o                         
   1   9  10      15176.78      14613.77       204.70 o                         
   2   9  10      94731.84      93250.28      1621.56 o                         
   3   9  10      16633.89      16160.20       222.97 o                         
   4   9  10        906.68        925.98        20.48 o                         
   5   9  10       4697.31       4642.38        67.75 o                         
   6   9  10       2919.00       2915.53        47.20 o                         
   7   9  10        526.42        594.06        21.90 o                         
   8   9  10        222.28        174.70        16.41 o                         
   9   9  10       7304.51       7330.97       120.82 o                         
  10   9  10       3141.67       2820.93        64.01 o                         
  11   9  10       1611.02       1638.12        39.96 o                         
  12   9  10        326.66        240.10        30.16 o                         
  13   9  10       1576.63       1649.41        58.99 o                         
  14   9  10       4007.07       3877.95        88.16 o                         
  15   9  10          5.34        -17.82        22.18 o                         
  16   9  10         98.69         93.65        27.85 o                         
  17   9  10       1297.62       1358.89        62.50 o                         
  18   9  10       7682.92       7532.03       239.19 o                         
   0  10  10       9397.59       8852.99       159.26 o                         
   1  10  10       8036.98       7547.63        99.99 o                         
   2  10  10         12.62         29.07         8.71 o                         
   3  10  10         11.27         59.33         9.33 o                         
   4  10  10      42603.94      43444.32       673.95 o                         
   5  10  10        141.47        131.58        15.68 o                         
   6  10  10          6.74         36.10        15.26 o                         
   7  10  10          3.64        -12.09        12.09 o                         
   8  10  10        461.66        378.04        22.43 o                         
   9  10  10       4280.61       4316.41        77.82 o                         
  10  10  10        412.10        338.84        21.32 o                         
  11  10  10         11.42         13.36        16.87 o                         
  12  10  10       5078.44       4931.83        89.69 o                         
  13  10  10       1257.07       1201.36        41.69 o                         
  14  10  10       1788.63       1873.48        55.75 o                         
  15  10  10        705.64        624.92        34.21 o                         
  16  10  10       4386.53       4214.20       106.35 o                         
  17  10  10        209.84        185.62        28.65 o                         
  18  10  10          3.17          0.12        30.96 o                         
   1  11  10        612.17        576.31        20.99 o                         
   2  11  10        431.37        487.78        16.41 o                         
   3  11  10         10.38          5.07        12.08 o                         
   4  11  10        477.77        463.04        17.38 o                         
   5  11  10       2972.30       3166.99        74.74 o                         
   6  11  10        785.94        715.22        22.20 o                         
   7  11  10       1551.50       1469.71        34.17 o                         
   8  11  10      10909.38      10830.94       178.83 o                         
   9  11  10       3094.41       3163.13        61.67 o                         
  10  11  10        198.89        159.02        30.71 o                         
  11  11  10        284.43        280.76        23.38 o                         
  12  11  10       3668.92       3710.77        98.54 o                         
  13  11  10       5500.30       6014.18       122.63 o                         
  14  11  10        156.93        223.41        36.65 o                         
  15  11  10          3.76         38.65        24.73 o                         
  16  11  10        485.13        462.28        34.59 o                         
  17  11  10        484.92        448.59        43.64 o                         
   0  12  10       1175.13       1090.60        65.93 o                         
   1  12  10        103.74        104.45        22.02 o                         
   2  12  10      13590.45      13642.34       242.09 o                         
   3  12  10        277.26        272.47        14.44 o                         
   4  12  10        382.13        454.06        25.38 o                         
   5  12  10       2001.80       1829.43        42.29 o                         
   6  12  10      11613.14      11533.25       200.72 o                         
   7  12  10        326.31        407.10        34.29 o                         
   8  12  10        911.65        936.59        33.18 o                         
   9  12  10      11867.23      11759.14       225.43 o                         
  10  12  10       5556.23       5636.50       130.90 o                         
  11  12  10        552.03        576.30        36.71 o                         
  12  12  10        208.64        158.27        28.49 o                         
  13  12  10       6162.24       6356.61       159.20 o                         
  14  12  10       2985.66       2774.37        93.65 o                         
  15  12  10       1007.72        927.17        52.69 o                         
  16  12  10        435.54        433.04        40.45 o                         
  17  12  10       2798.07       2846.09       130.70 o                         
   1  13  10        441.10        443.02        34.19 o                         
   2  13  10       1410.16       1442.34        41.25 o                         
   3  13  10         16.83         61.35        21.32 o                         
   4  13  10       3417.12       3590.10        80.16 o                         
   5  13  10       2906.82       2774.58        78.81 o                         
   6  13  10       3538.39       3447.08       100.95 o                         
   7  13  10       1618.86       1727.73        43.73 o                         
   8  13  10        855.40        918.87        50.27 o                         
   9  13  10         26.55         80.94        23.01 o                         
  10  13  10       9886.21       9991.83       210.26 o                         
  11  13  10       3391.89       3217.57        87.66 o                         
  12  13  10         32.79         28.37        21.92 o                         
  13  13  10        126.75        123.12        25.39 o                         
  14  13  10       2055.14       2104.16        70.05 o                         
  15  13  10        908.28        943.85        44.25 o                         
  16  13  10         10.23         71.77        26.07 o                         
   0  14  10       1658.04       1619.97        71.28 o                         
   1  14  10       2206.08       2096.15        70.38 o                         
   2  14  10        116.53        150.89        20.15 o                         
   3  14  10         45.11         47.19        21.62 o                         
   4  14  10       3484.33       3355.66        77.50 o                         
   5  14  10       1940.92       2028.73        59.03 o                         
   6  14  10        284.88        214.91        29.15 o                         
   7  14  10       2299.30       2202.72        59.98 o                         
   8  14  10      11346.08      11248.43       239.19 o                         
   9  14  10       1447.23       1504.67        44.21 o                         
  10  14  10       3464.21       3321.26        96.91 o                         
  11  14  10        275.38        345.38        35.37 o                         
  12  14  10       1205.53       1123.01        43.78 o                         
  13  14  10         89.65         81.99        38.59 o                         
  14  14  10        406.35        489.86        36.81 o                         
  15  14  10          1.15         55.90        26.70 o                         
   1  15  10         59.54         31.37        21.11 o                         
   2  15  10        703.60        757.99        42.37 o                         
   3  15  10        506.23        497.34        29.75 o                         
   4  15  10        115.21         38.58        24.59 o                         
   5  15  10        913.55        971.01        40.66 o                         
   6  15  10       2661.67       2870.19       133.35 o                         
   7  15  10       2318.85       2035.45        71.07 o                         
   8  15  10         87.14         92.60        30.36 o                         
   9  15  10       1048.43       1082.36        51.17 o                         
  10  15  10        464.90        417.31        33.09 o                         
  11  15  10        265.55        289.72        36.52 o                         
  12  15  10       1891.25       1582.85        75.83 o                         
  13  15  10        173.44        165.39        30.43 o                         
  14  15  10        446.95        656.63        48.51 o                         
  15  15  10          2.79         27.44        33.82 o                         
   0  16  10       1736.49       1555.94        70.84 o                         
   1  16  10       4792.82       5152.92       115.90 o                         
   2  16  10         44.42         81.59        65.03 o                         
   3  16  10       2190.01       2161.82        65.43 o                         
   4  16  10        291.68        253.12        26.42 o                         
   5  16  10       1436.77       1588.36        49.62 o                         
   6  16  10       2079.72       1924.05        71.73 o                         
   7  16  10        321.15        203.72        34.07 o                         
   8  16  10        422.49        437.12        34.30 o                         
   9  16  10        536.22        450.67        58.54 o                         
  10  16  10       5554.94       5916.86       208.48 o                         
  11  16  10        609.33        537.89        50.14 o                         
  12  16  10        821.58        865.01        49.50 o                         
  13  16  10        180.62         67.80        38.12 o                         
  14  16  10       3643.68       3473.66       183.09 o                         
   1  17  10        782.34        754.01        32.88 o                         
   2  17  10          8.58         21.03        17.59 o                         
   3  17  10         49.77         -8.34        20.27 o                         
   4  17  10       1103.98       1056.85        45.16 o                         
   5  17  10        339.35        353.57        33.21 o                         
   6  17  10          9.31         62.66        22.24 o                         
   7  17  10       2018.50       1904.12        64.69 o                         
   8  17  10        162.08        109.09        26.22 o                         
   9  17  10         36.98        -10.08        22.89 o                         
  10  17  10        375.62        268.64        35.62 o                         
  11  17  10       6060.30       5707.76       239.45 o                         
  12  17  10       1932.98       2228.12       113.34 o                         
  13  17  10        561.50        566.63        58.82 o                         
   0  18  10         30.18         29.61        34.88 o                         
   1  18  10        331.00        361.22        31.40 o                         
   2  18  10        270.68        229.84        29.30 o                         
   3  18  10        462.28        316.64        32.94 o                         
   4  18  10        132.23        111.81        29.85 o                         
   5  18  10         82.34        183.75        32.35 o                         
   6  18  10       2893.97       3024.07       106.02 o                         
   7  18  10        120.58         38.69        44.53 o                         
   8  18  10        677.99        633.44        47.91 o                         
   9  18  10         51.02        123.17        36.87 o                         
  10  18  10       1465.48       1425.08        95.07 o                         
  11  18  10        191.71        201.55        39.38 o                         
  12  18  10        403.73        319.83        83.90 o                         
   1  19  10        211.43        215.80        43.36 o                         
   2  19  10       1882.28       1775.15       166.19 o                         
   3  19  10         11.13         93.94        62.62 o                         
   4  19  10         20.88         26.61        34.09 o                         
   5  19  10        303.65        232.15        47.98 o                         
   6  19  10         86.26        210.91        48.51 o                         
   7  19  10        168.94         63.88        37.13 o                         
   8  19  10        461.32        544.94        52.35 o                         
   9  19  10        656.04        588.29        60.63 o                         
  10  19  10       1702.32       1581.51       104.02 o                         
   0  20  10       1721.02       2191.85       158.97 o                         
   1  20  10        344.77        312.82        54.19 o                         
   2  20  10       5768.04       6149.21       423.92 o                         
   3  20  10        440.16        517.85        86.71 o                         
   4  20  10        155.56        221.59        74.67 o                         
   5  20  10       1014.98        985.45        84.95 o                         
   6  20  10        454.79        426.33        74.67 o                         
   7  20  10        164.14        157.81        84.30 o                         
   8  20  10        681.86        740.86        75.66 o                         
   9  20  10       1333.70       1632.48       114.73 o                         
   1  21  10       1625.80       1717.40       116.13 o                         
   2  21  10       4662.35       4983.44       438.37 o                         
   3  21  10        321.86        609.38        93.94 o                         
   4  21  10        967.97        809.30        96.34 o                         
   5  21  10       2426.17       2384.54       238.45 o                         
   6  21  10       4463.57       4080.83       270.97 o                         
   7  21  10         57.86          8.92        47.39 o                         
   0  22  10         16.99         98.75        65.03 o                         
   2  22  10        167.88        -52.99        81.89 o                         
   3  22  10         31.00         -2.41        81.89 o                         
   1   1  11        854.47       1012.52        31.05 o                         
   2   1  11      16653.98      17453.59       269.06 o                         
   3   1  11       4592.05       4396.90        72.59 o                         
   4   1  11      14345.06      13416.70       200.03 o                         
   5   1  11       2647.62       2734.40        45.56 o                         
   6   1  11      12125.15      12457.17       184.40 o                         
   7   1  11        728.95        780.73        20.19 o                         
   8   1  11      35178.85      34080.81       484.78 o                         
   9   1  11      13028.22      12791.59       174.08 o                         
  10   1  11         33.88        102.26        20.27 o                         
  11   1  11       1294.15       1241.03        34.15 o                         
  12   1  11       6081.50       5978.75       113.80 o                         
  13   1  11       9802.05       9735.24       157.82 o                         
  14   1  11          4.63         32.39        21.91 o                         
  15   1  11       1811.92       1882.30        44.50 o                         
  16   1  11        181.42        187.25        36.44 o                         
  17   1  11        889.96        824.15        44.37 o                         
  18   1  11        327.35        245.74        39.10 o                         
  19   1  11        153.49        109.12        33.52 o                         
   0   2  11       6264.67       6159.15       181.37 o                         
   1   2  11       8504.47       8815.22       119.12 o                         
   2   2  11       4331.12       4468.37        79.40 o                         
   3   2  11       5603.07       5432.50        81.03 o                         
   4   2  11      13182.76      13642.56       205.84 o                         
   5   2  11       4021.27       4488.74        68.13 o                         
   6   2  11       4730.52       4940.49        79.73 o                         
   7   2  11       4771.07       4994.26        78.55 o                         
   8   2  11       9833.20       9830.92       141.76 o                         
   9   2  11        229.65        197.10        25.32 o                         
  10   2  11       1312.50       1182.48        46.83 o                         
  11   2  11       3638.98       3678.91        65.39 o                         
  12   2  11       5164.87       4978.31        88.74 o                         
  13   2  11       2391.23       2265.44        52.44 o                         
  14   2  11        399.25        399.69        33.57 o                         
  15   2  11        497.49        564.84        48.96 o                         
  16   2  11       9636.76       9588.68       197.63 o                         
  17   2  11         78.45        137.11        40.01 o                         
  18   2  11        584.77        671.33        42.80 o                         
  19   2  11       1923.41       1593.57        74.71 o                         
   1   3  11       4385.04       4354.42        60.32 o                         
   2   3  11       7199.55       7896.69       105.37 o                         
   3   3  11       5794.88       5380.88        80.17 o                         
   4   3  11       1319.36       1318.18        25.94 o                         
   5   3  11      12955.79      12816.76       182.10 o                         
   6   3  11       3746.42       3718.60        74.45 o                         
   7   3  11      15824.74      15832.26       218.46 o                         
   8   3  11      13825.89      14107.74       202.25 o                         
   9   3  11       7192.41       7371.27       115.48 o                         
  10   3  11       9274.86       9455.29       148.93 o                         
  11   3  11       2027.75       1965.97        46.06 o                         
  12   3  11       5787.74       6184.21       107.83 o                         
  13   3  11        411.61        436.17        28.32 o                         
  14   3  11        520.42        647.80        29.95 o                         
  15   3  11       4472.10       4306.25        99.88 o                         
  16   3  11       9093.13       8864.36       205.16 o                         
  17   3  11       3706.28       3495.18        94.68 o                         
  18   3  11       1044.68        918.34        65.66 o                         
  19   3  11        254.47        165.11        33.19 o                         
   0   4  11      11206.84      10158.94       215.54 o                         
   1   4  11       3122.78       3456.46        52.97 o                         
   2   4  11       1067.73       1158.10        21.14 o                         
   3   4  11        245.95        328.51        13.42 o                         
   4   4  11      39740.02      40099.16       548.76 o                         
   5   4  11       4157.65       4422.12        62.96 o                         
   6   4  11        550.19        435.84        20.39 o                         
   7   4  11       4089.55       3779.54        58.24 o                         
   8   4  11       2187.81       2285.06        46.87 o                         
   9   4  11        324.05        262.71        21.77 o                         
  10   4  11       6231.85       6086.70        94.43 o                         
  11   4  11      11064.71      11119.09       163.71 o                         
  12   4  11      10614.13      10054.50       152.14 o                         
  13   4  11       1182.30       1236.05        35.32 o                         
  14   4  11       4551.27       4553.18        84.69 o                         
  15   4  11        265.54        274.15        29.79 o                         
  16   4  11        262.35        243.78        33.12 o                         
  17   4  11       1864.01       1841.17        61.77 o                         
  18   4  11         57.80        151.84        40.85 o                         
  19   4  11       1195.53       1089.23        52.49 o                         
   1   5  11       2669.30       2820.60        45.46 o                         
   2   5  11         37.42        112.07        10.87 o                         
   3   5  11      18637.13      18423.40       243.10 o                         
   4   5  11      10420.45      10971.00       141.86 o                         
   5   5  11       9911.40      10426.75       137.42 o                         
   6   5  11        953.76        747.90        24.65 o                         
   7   5  11       3337.09       3420.11        63.23 o                         
   8   5  11          5.77        -19.93        19.93 o                         
   9   5  11       1279.10       1240.32        34.58 o                         
  10   5  11        510.02        457.36        23.24 o                         
  11   5  11        495.39        559.53        30.40 o                         
  12   5  11       1454.94       1524.26        40.95 o                         
  13   5  11       1429.28       1299.89        34.31 o                         
  14   5  11       7441.98       7494.18       132.32 o                         
  15   5  11        554.40        460.04        31.67 o                         
  16   5  11        811.76        892.62        35.71 o                         
  17   5  11        309.35        318.27        36.16 o                         
  18   5  11       7297.93       7257.76       197.31 o                         
  19   5  11        259.20        341.61        32.09 o                         
   0   6  11      61390.28      63606.08      1386.51 o                         
   1   6  11      16786.20      16687.83       235.31 o                         
   2   6  11       1826.92       1720.17        30.13 o                         
   3   6  11      13437.77      13394.52       193.02 o                         
   4   6  11      28421.99      27846.10       358.65 o                         
   5   6  11       5568.12       5491.29        75.53 o                         
   6   6  11       1280.06       1213.62        32.37 o                         
   7   6  11        990.15        949.63        37.16 o                         
   8   6  11      19192.01      19063.84       264.80 o                         
   9   6  11       4989.68       4748.64        75.68 o                         
  10   6  11        329.85        391.48        23.64 o                         
  11   6  11       1357.64       1313.67        35.68 o                         
  12   6  11        376.99        329.50        28.55 o                         
  13   6  11       1139.05       1184.45        43.03 o                         
  14   6  11        164.86        248.78        37.44 o                         
  15   6  11        302.56        284.99        27.31 o                         
  16   6  11       3567.28       3413.98        87.96 o                         
  17   6  11        836.78        952.92        45.62 o                         
  18   6  11        904.21       1007.50        50.94 o                         
  19   6  11       2262.11       2364.54        80.16 o                         
   1   7  11          1.26         -5.13         9.33 o                         
   2   7  11       1985.59       1896.47        30.81 o                         
   3   7  11       1572.01       1626.74        29.38 o                         
   4   7  11       5652.40       5492.35        82.08 o                         
   5   7  11       4342.78       4173.49        59.17 o                         
   6   7  11         18.63         69.27        14.34 o                         
   7   7  11       4657.19       4850.56        76.39 o                         
   8   7  11        126.10        168.68        22.02 o                         
   9   7  11         44.67         83.50        21.17 o                         
  10   7  11        118.16        141.53        22.01 o                         
  11   7  11       4513.30       4534.60        76.97 o                         
  12   7  11       3538.67       3449.36        63.85 o                         
  13   7  11        685.78        480.67        31.63 o                         
  14   7  11        225.70        121.26        20.96 o                         
  15   7  11        457.74        602.92        32.08 o                         
  16   7  11       2208.77       2245.08        63.60 o                         
  17   7  11        101.08         91.84        42.55 o                         
  18   7  11       4856.77       4716.86       137.53 o                         
   0   8  11        733.68        548.80        16.22 o                         
   1   8  11        903.17        854.34        16.52 o                         
   2   8  11       2496.70       2342.72        38.27 o                         
   3   8  11      21063.43      20136.21       260.64 o                         
   4   8  11        122.93         78.61        12.14 o                         
   5   8  11       9388.64       9303.75       138.31 o                         
   6   8  11      15915.08      15478.12       216.87 o                         
   7   8  11       6242.45       6220.92        92.94 o                         
   8   8  11        125.24        108.33        16.89 o                         
   9   8  11      10667.23      10950.07       165.54 o                         
  10   8  11       8921.13       8774.35       137.65 o                         
  11   8  11       1176.42       1176.07        35.25 o                         
  12   8  11        794.38        711.09        29.99 o                         
  13   8  11       1557.80       1530.53        41.58 o                         
  14   8  11      10930.65      11264.65       205.90 o                         
  15   8  11        434.58        401.31        28.24 o                         
  16   8  11         41.98         46.15        20.50 o                         
  17   8  11       1195.48       1180.61        56.67 o                         
  18   8  11       1115.12       1011.84        57.71 o                         
   1   9  11       6736.19       6710.66        99.40 o                         
   2   9  11       7671.67       7436.05       113.13 o                         
   3   9  11       7022.45       7345.31        98.32 o                         
   4   9  11       3908.50       3710.23        63.03 o                         
   5   9  11        331.55        441.74        19.23 o                         
   6   9  11         69.91        116.45        14.66 o                         
   7   9  11      12197.94      12327.92       181.69 o                         
   8   9  11      18707.38      18263.63       280.40 o                         
   9   9  11       2215.18       2294.87        44.77 o                         
  10   9  11         20.54         43.54        19.19 o                         
  11   9  11       8161.93       8638.79       135.73 o                         
  12   9  11       1847.02       1815.50        52.07 o                         
  13   9  11         75.40         96.01        23.80 o                         
  14   9  11         27.10         37.27        26.92 o                         
  15   9  11         24.96         70.03        25.90 o                         
  16   9  11       3763.09       3519.02       107.71 o                         
  17   9  11         98.83        224.41        34.59 o                         
  18   9  11          1.22        -23.30        41.23 o                         
   0  10  11         83.64        173.63        10.42 o                         
   1  10  11       3354.59       2943.76        47.34 o                         
   2  10  11        637.61        622.55        17.49 o                         
   3  10  11      12219.70      11896.95       172.27 o                         
   4  10  11       1864.68       1606.00        44.02 o                         
   5  10  11       2966.34       2951.00        48.41 o                         
   6  10  11        142.00        131.37        14.14 o                         
   7  10  11       1453.65       1581.59        38.06 o                         
   8  10  11        356.98        325.41        17.63 o                         
   9  10  11        650.63        612.85        25.99 o                         
  10  10  11       2661.48       2579.13        65.88 o                         
  11  10  11        314.00        294.85        21.28 o                         
  12  10  11       1010.10        944.71        33.64 o                         
  13  10  11        110.92         77.35        21.82 o                         
  14  10  11        109.25        186.39        26.35 o                         
  15  10  11        119.84        107.05        37.06 o                         
  16  10  11       4597.37       4365.16       135.10 o                         
  17  10  11        971.82        918.68        55.50 o                         
   1  11  11       3111.94       2974.35        48.50 o                         
   2  11  11      24793.78      24963.75       429.81 o                         
   3  11  11       2828.23       3035.97        52.68 o                         
   4  11  11       1117.31       1054.67        26.82 o                         
   5  11  11      15526.36      15417.02       232.45 o                         
   6  11  11      13196.28      13092.28       205.60 o                         
   7  11  11         66.96         74.62        23.70 o                         
   8  11  11        327.32        362.04        23.88 o                         
   9  11  11       2333.31       2387.31        52.04 o                         
  10  11  11       2640.72       2500.79        56.96 o                         
  11  11  11        807.15        706.23        27.83 o                         
  12  11  11        252.85        265.55        26.23 o                         
  13  11  11        199.55        208.82        31.96 o                         
  14  11  11          8.85          4.29        30.88 o                         
  15  11  11        314.95        182.81        34.11 o                         
  16  11  11        165.21        188.65        37.98 o                         
  17  11  11        391.67        247.75        47.05 o                         
   0  12  11      17104.35      17010.89       506.12 o                         
   1  12  11       4489.06       4514.35       111.40 o                         
   2  12  11       6698.04       6689.74       140.92 o                         
   3  12  11         26.55         22.68        15.53 o                         
   4  12  11        472.63        497.19        34.83 o                         
   5  12  11        181.24        235.14        22.98 o                         
   6  12  11      15380.70      15355.88       256.77 o                         
   7  12  11         20.75         -4.01        16.82 o                         
   8  12  11       1310.79       1479.39        41.73 o                         
   9  12  11        109.47        115.02        19.87 o                         
  10  12  11       9826.95       9920.24       206.72 o                         
  11  12  11        969.18        964.74        37.90 o                         
  12  12  11        132.32        142.60        29.41 o                         
  13  12  11        270.88        212.42        31.10 o                         
  14  12  11       1594.78       1670.10        60.95 o                         
  15  12  11       5119.74       5066.17       159.16 o                         
  16  12  11       1036.33       1020.48        51.89 o                         
   1  13  11        270.29        299.21        27.74 o                         
   2  13  11       2648.26       2608.59        63.58 o                         
   3  13  11          0.39        -23.85        23.85 o                         
   4  13  11      14763.05      15274.91       277.51 o                         
   5  13  11        484.34        603.96        33.12 o                         
   6  13  11        115.25        132.12        26.17 o                         
   7  13  11       1799.73       1841.28        51.14 o                         
   8  13  11       8723.66       8886.68       188.64 o                         
   9  13  11         18.34         -9.44        20.01 o                         
  10  13  11       3089.09       3049.89        86.55 o                         
  11  13  11       4269.46       4322.41       124.82 o                         
  12  13  11       2363.06       2429.96        66.89 o                         
  13  13  11       3682.11       3645.73       101.53 o                         
  14  13  11       1317.94       1417.97        71.88 o                         
  15  13  11       1622.71       1442.72        62.34 o                         
  16  13  11       2577.29       2653.39       120.13 o                         
   0  14  11      15714.46      16383.52       451.62 o                         
   1  14  11        128.12        124.61        21.77 o                         
   2  14  11       2888.12       2666.85       110.41 o                         
   3  14  11       1948.84       1988.77        48.42 o                         
   4  14  11       4255.47       4403.65        99.15 o                         
   5  14  11       1772.65       1729.68        62.00 o                         
   6  14  11       4157.60       4168.68       115.55 o                         
   7  14  11        296.65        322.66        30.13 o                         
   8  14  11       2094.40       1960.91        68.21 o                         
   9  14  11      10532.89      10355.95       219.82 o                         
  10  14  11        518.73        374.41        41.13 o                         
  11  14  11         94.85         59.31        26.51 o                         
  12  14  11         66.29        150.63        24.23 o                         
  13  14  11        670.33        438.67        40.90 o                         
  14  14  11        769.34        685.82        46.00 o                         
  15  14  11        143.63        224.52        47.78 o                         
   1  15  11        128.45        136.14        25.12 o                         
   2  15  11       6109.20       5879.41       138.06 o                         
   3  15  11       3810.12       3589.07        95.80 o                         
   4  15  11        197.52         88.05        35.88 o                         
   5  15  11       1633.09       1567.06        48.20 o                         
   6  15  11       6610.11       6756.65       157.78 o                         
   7  15  11       3563.75       3772.82       102.86 o                         
   8  15  11        193.21        325.14        41.22 o                         
   9  15  11         35.79         22.87        20.49 o                         
  10  15  11       2532.24       2322.43       107.36 o                         
  11  15  11        276.40        137.95        35.71 o                         
  12  15  11          3.60         88.32        25.45 o                         
  13  15  11         62.34        118.73        31.10 o                         
  14  15  11       6290.69       6339.31       282.27 o                         
   0  16  11      11722.82      11998.15       378.86 o                         
   1  16  11        287.70        316.10        26.04 o                         
   2  16  11         65.22         75.15        23.26 o                         
   3  16  11          5.02         39.33        23.20 o                         
   4  16  11      11631.64      12270.25       286.08 o                         
   5  16  11       3284.12       3255.86        85.78 o                         
   6  16  11        292.86        327.60        34.77 o                         
   7  16  11        516.12        605.15        34.38 o                         
   8  16  11        298.25        336.79        28.11 o                         
   9  16  11        655.07        751.12        46.42 o                         
  10  16  11        651.80        656.23        51.89 o                         
  11  16  11       1106.08        958.67        52.54 o                         
  12  16  11         87.89        214.32        42.78 o                         
  13  16  11          7.03         -5.47        39.76 o                         
   1  17  11          0.04        -24.17        24.17 o                         
   2  17  11        127.11        145.95        24.94 o                         
   3  17  11       1147.96       1074.61        53.99 o                         
   4  17  11       2434.51       2508.05        90.02 o                         
   5  17  11        160.14        155.96        30.76 o                         
   6  17  11        300.68        151.20        25.65 o                         
   7  17  11       1193.12       1159.17        54.65 o                         
   8  17  11       9528.70      10331.18       340.37 o                         
   9  17  11         85.51         32.98        28.72 o                         
  10  17  11        352.74        239.34        48.52 o                         
  11  17  11       1900.01       1866.61       129.91 o                         
  12  17  11       2400.63       2464.69       124.72 o                         
   0  18  11        539.22        356.48        55.40 o                         
   1  18  11       1692.31       1733.63        84.48 o                         
   2  18  11       2354.49       2641.08       142.78 o                         
   3  18  11         39.27        -26.06        29.68 o                         
   4  18  11         97.21         96.62        30.72 o                         
   5  18  11        335.78        238.12        32.88 o                         
   6  18  11       6409.01       6328.12       280.56 o                         
   7  18  11       2377.33       2256.95        98.63 o                         
   8  18  11         84.90         16.23        30.38 o                         
   9  18  11        717.81        554.74        44.29 o                         
  10  18  11       4206.64       4037.98       231.72 o                         
  11  18  11        144.56        203.14        47.35 o                         
   1  19  11       6006.60       6358.77       498.58 o                         
   2  19  11       5811.89       5599.73       327.68 o                         
   3  19  11       3441.95       3632.03       190.95 o                         
   4  19  11          1.50        -27.10        50.33 o                         
   5  19  11        943.84        623.83        98.75 o                         
   6  19  11       4658.22       4634.02       212.51 o                         
   7  19  11        151.69        160.70        42.48 o                         
   8  19  11        773.12        758.22        56.60 o                         
   9  19  11        139.36        294.15        46.33 o                         
  10  19  11       2467.13       2102.24       134.06 o                         
   0  20  11       1064.88       1035.71       108.39 o                         
   1  20  11       2211.61       2303.09       135.97 o                         
   2  20  11        175.38        303.49        96.34 o                         
   3  20  11        542.82        517.85        96.34 o                         
   4  20  11       2743.14       2741.01       240.86 o                         
   5  20  11        501.34        700.91       103.57 o                         
   6  20  11         66.84         43.58        71.05 o                         
   7  20  11       1209.54       1194.27       157.76 o                         
   8  20  11       2794.68       2746.09       226.30 o                         
   1  21  11         11.66         24.27        40.85 o                         
   2  21  11       1648.14       1322.33       154.15 o                         
   3  21  11       1724.55       1960.62       228.82 o                         
   4  21  11          9.82         28.90        48.17 o                         
   5  21  11         55.17        161.38        60.22 o                         
   6  21  11       1348.12       1692.99       120.92 o                         
   0  22  11       1818.68       1775.15       214.37 o                         
   1  22  11         19.86        219.18        79.48 o                         
   2  22  11        137.05         72.26        84.30 o                         
   3  22  11        890.94        867.10       113.21 o                         
   0   0  12     143704.03     153282.31      6503.28 o                         
   1   0  12      98786.28     102034.34      2405.70 o                         
   2   0  12       1551.38       2170.66        59.17 o                         
   3   0  12      15851.07      16185.54       396.79 o                         
   4   0  12      11688.37      10096.20       216.37 o                         
   5   0  12      15481.40      14348.49       305.72 o                         
   6   0  12       1346.32       1200.61        66.40 o                         
   7   0  12        111.38        247.45        50.05 o                         
   8   0  12         92.51        205.53        17.31 o                         
   9   0  12       1456.48       1570.31        55.17 o                         
  10   0  12      11748.89      11717.91       248.66 o                         
  11   0  12       1023.75       1011.67        41.67 o                         
  12   0  12      18163.44      17906.66       413.65 o                         
  13   0  12       4484.30       4797.49       163.83 o                         
  14   0  12       2427.07       2374.72       113.28 o                         
  15   0  12       1861.58       1776.25        79.74 o                         
  16   0  12      16865.74      17319.06       577.75 o                         
  17   0  12         38.56         88.73        96.99 o                         
  18   0  12         93.64        105.68        54.40 o                         
  19   0  12       7275.79       6588.18       295.73 o                         
   1   1  12       3850.00       3844.94        60.89 o                         
   2   1  12      65043.45      64078.22       961.64 o                         
   3   1  12       2299.49       1982.91        43.71 o                         
   4   1  12        933.19        983.20        32.59 o                         
   5   1  12        181.00        155.66        22.64 o                         
   6   1  12         56.06         64.43        17.33 o                         
   7   1  12       1826.92       1799.37        37.43 o                         
   8   1  12        786.05        751.41        20.99 o                         
   9   1  12        123.51        170.66        13.34 o                         
  10   1  12       2707.13       2651.94        49.07 o                         
  11   1  12       5506.24       5321.67        88.05 o                         
  12   1  12       4470.85       4654.67        83.54 o                         
  13   1  12       1221.76       1195.18        47.80 o                         
  14   1  12        562.06        468.92        24.63 o                         
  15   1  12        438.14        544.13        35.91 o                         
  16   1  12       3138.09       3298.44       106.64 o                         
  17   1  12       5180.49       4822.16       184.86 o                         
  18   1  12       1441.27       1538.58        72.79 o                         
  19   1  12       1933.43       1900.40        72.20 o                         
   0   2  12       1636.06       1804.15        52.49 o                         
   1   2  12       3062.92       3105.94        52.30 o                         
   2   2  12      18406.05      18015.98       243.78 o                         
   3   2  12       3284.23       2971.24        49.44 o                         
   4   2  12       1076.45       1091.02        39.06 o                         
   5   2  12         15.36         55.05        14.95 o                         
   6   2  12      17404.70      16210.59       228.02 o                         
   7   2  12        304.74        212.78        18.06 o                         
   8   2  12        187.18        244.85        14.82 o                         
   9   2  12       2330.89       2229.99        49.78 o                         
  10   2  12      22742.79      22680.97       333.21 o                         
  11   2  12      13309.49      13310.46       200.23 o                         
  12   2  12       8584.31       8325.13       134.16 o                         
  13   2  12       4508.99       4405.22        80.82 o                         
  14   2  12      10766.01      10957.48       179.75 o                         
  15   2  12        216.79        279.45        34.76 o                         
  16   2  12        704.89        626.09        49.84 o                         
  17   2  12       2465.73       2645.31        71.98 o                         
  18   2  12       2066.13       1945.03        78.75 o                         
  19   2  12        443.06        408.42        42.10 o                         
   1   3  12        695.08        585.47        15.02 o                         
   2   3  12        765.73        889.05        19.29 o                         
   3   3  12      30030.20      30597.15       428.42 o                         
   4   3  12      27702.04      27333.40       370.42 o                         
   5   3  12        907.35        766.93        21.39 o                         
   6   3  12       3304.32       3545.52        74.94 o                         
   7   3  12      23823.43      23732.58       341.09 o                         
   8   3  12      51644.71      52538.89       792.45 o                         
   9   3  12      27001.64      27780.02       410.23 o                         
  10   3  12       1343.19       1352.26        38.39 o                         
  11   3  12         78.19        109.43        22.37 o                         
  12   3  12       3783.08       3789.24        72.12 o                         
  13   3  12       7364.09       6910.62       126.38 o                         
  14   3  12         12.50        -18.64        18.64 o                         
  15   3  12       3134.71       3049.25        96.99 o                         
  16   3  12       4847.08       4684.47       101.21 o                         
  17   3  12       1739.58       1688.45        53.37 o                         
  18   3  12       3520.42       3705.06       115.87 o                         
  19   3  12        112.64        120.87        37.22 o                         
   0   4  12      28882.70      26678.35       515.70 o                         
   1   4  12       3310.96       3246.13        50.90 o                         
   2   4  12        352.75        310.39        12.71 o                         
   3   4  12       2749.84       2812.58        44.72 o                         
   4   4  12      33380.36      33548.04       449.88 o                         
   5   4  12       2583.00       2391.58        40.01 o                         
   6   4  12       4213.93       4120.02        64.57 o                         
   7   4  12        470.42        399.15        19.28 o                         
   8   4  12      10236.36       9784.86       140.60 o                         
   9   4  12         68.93         88.39        16.86 o                         
  10   4  12          9.03         84.21        28.53 o                         
  11   4  12        498.22        415.84        25.81 o                         
  12   4  12       1046.78        976.32        31.73 o                         
  13   4  12       1770.77       1678.10        47.04 o                         
  14   4  12          2.78         -0.50        19.95 o                         
  15   4  12        283.03        237.49        31.86 o                         
  16   4  12        121.74        134.99        26.68 o                         
  17   4  12        381.03        428.74        44.18 o                         
  18   4  12       1408.77       1350.97        58.49 o                         
  19   4  12       7632.34       7342.93       196.08 o                         
   1   5  12       1296.92       1266.12        28.73 o                         
   2   5  12       5113.04       4441.03        62.57 o                         
   3   5  12        717.08        889.31        22.32 o                         
   4   5  12          0.17         -4.22        12.29 o                         
   5   5  12      13336.86      13082.30       173.64 o                         
   6   5  12       4310.10       4100.48        82.36 o                         
   7   5  12       1619.73       1595.20        31.02 o                         
   8   5  12        139.49        162.54        12.99 o                         
   9   5  12       5205.89       5334.57        84.88 o                         
  10   5  12        865.74        960.88        26.41 o                         
  11   5  12        678.94        760.36        27.07 o                         
  12   5  12         93.97        142.16        20.53 o                         
  13   5  12          8.67         34.46        20.98 o                         
  14   5  12      16655.16      17418.00       292.70 o                         
  15   5  12         16.76        114.20        33.09 o                         
  16   5  12        567.19        488.29        38.11 o                         
  17   5  12       2608.11       2606.78        83.51 o                         
  18   5  12      12424.90      12116.63       319.40 o                         
  19   5  12        716.94        737.13        51.42 o                         
   0   6  12       7765.91       7565.38       159.68 o                         
   1   6  12       6670.88       6744.54       101.98 o                         
   2   6  12       2398.66       2345.49        38.92 o                         
   3   6  12         33.03         77.38        14.59 o                         
   4   6  12      16865.81      17004.99       228.51 o                         
   5   6  12       2740.50       2382.08        37.03 o                         
   6   6  12        306.43        460.03        19.94 o                         
   7   6  12          2.92          0.93        18.52 o                         
   8   6  12        103.06        157.79        15.05 o                         
   9   6  12       8600.05       8485.24       129.43 o                         
  10   6  12      11406.77      11971.66       174.98 o                         
  11   6  12       6431.95       6484.88       107.87 o                         
  12   6  12        837.77        841.26        32.32 o                         
  13   6  12        234.79        166.28        20.92 o                         
  14   6  12      12255.25      12491.90       226.36 o                         
  15   6  12       8231.93       7771.01       177.55 o                         
  16   6  12       3292.18       3011.77       103.89 o                         
  17   6  12         48.61         75.47        29.75 o                         
  18   6  12        564.97        562.04        44.87 o                         
   1   7  12          9.12         69.24        12.89 o                         
   2   7  12        515.72        630.97        20.70 o                         
   3   7  12       2191.91       2010.38        39.69 o                         
   4   7  12       1226.01       1346.95        27.03 o                         
   5   7  12         62.37         36.38        12.55 o                         
   6   7  12        231.52        210.17        16.49 o                         
   7   7  12       8678.02       8657.03       126.94 o                         
   8   7  12      16275.12      16336.47       237.17 o                         
   9   7  12      11423.50      11750.60       176.48 o                         
  10   7  12        322.00        351.08        22.72 o                         
  11   7  12        556.43        655.69        30.53 o                         
  12   7  12      18270.81      17999.11       299.81 o                         
  13   7  12      14152.83      14533.71       233.31 o                         
  14   7  12         59.68         49.77        26.02 o                         
  15   7  12       4701.45       4739.38       122.21 o                         
  16   7  12       7529.54       7481.75       177.55 o                         
  17   7  12       1076.57        931.93        42.73 o                         
  18   7  12        784.87        840.25        53.00 o                         
   0   8  12       1134.58       1058.54        41.79 o                         
   1   8  12       1545.24       1524.26        29.49 o                         
   2   8  12         44.78         25.08        12.38 o                         
   3   8  12       3305.19       3309.24        55.69 o                         
   4   8  12         30.11         44.46        15.57 o                         
   5   8  12          4.29         21.97         9.89 o                         
   6   8  12       3152.89       3224.97        54.82 o                         
   7   8  12       6590.53       6587.78       111.22 o                         
   8   8  12         17.21          7.37        26.23 o                         
   9   8  12       2594.62       2630.68        53.12 o                         
  10   8  12       3000.38       2823.07        56.80 o                         
  11   8  12       5951.98       5965.79        95.15 o                         
  12   8  12       8849.06       8757.19       158.05 o                         
  13   8  12       1399.98       1543.99        42.35 o                         
  14   8  12       3443.74       3592.85        98.65 o                         
  15   8  12        133.76        132.00        24.67 o                         
  16   8  12        820.67        703.01        47.96 o                         
  17   8  12        257.78        271.41        37.35 o                         
  18   8  12          8.36         65.36        31.73 o                         
   1   9  12       2192.01       1976.54        39.53 o                         
   2   9  12       9564.38       8911.41       126.00 o                         
   3   9  12       1442.42       1468.88        28.93 o                         
   4   9  12        280.89        234.30        15.90 o                         
   5   9  12       9128.27       8798.94       122.27 o                         
   6   9  12      22293.89      21543.80       311.91 o                         
   7   9  12       3014.03       2785.09        51.44 o                         
   8   9  12        185.63        103.67        16.29 o                         
   9   9  12        279.92        293.89        23.88 o                         
  10   9  12       2287.97       2297.40        48.06 o                         
  11   9  12         51.02        102.24        20.06 o                         
  12   9  12        323.82        262.56        21.52 o                         
  13   9  12       2475.28       2636.48        76.45 o                         
  14   9  12         32.82        110.25        21.92 o                         
  15   9  12       2081.44       1999.50        81.93 o                         
  16   9  12        352.23        388.19        32.57 o                         
  17   9  12       3371.45       3496.11       138.78 o                         
  18   9  12       3819.54       3369.66       370.93 o                         
   0  10  12       9804.45       9781.99       233.15 o                         
   1  10  12       1065.08        963.99        22.79 o                         
   2  10  12        447.36        428.54        18.14 o                         
   3  10  12        230.29        168.48        11.60 o                         
   4  10  12      15419.91      15110.03       233.38 o                         
   5  10  12       2067.25       1915.33        39.31 o                         
   6  10  12       1052.47       1098.18        27.62 o                         
   7  10  12       2104.47       2055.93        45.98 o                         
   8  10  12       8053.56       8082.11       123.41 o                         
   9  10  12       3347.47       3280.55        63.90 o                         
  10  10  12       1075.53        999.07        32.70 o                         
  11  10  12         79.42        130.99        29.80 o                         
  12  10  12         18.99         46.49        17.83 o                         
  13  10  12        181.30        291.86        27.83 o                         
  14  10  12         32.05          8.27        23.94 o                         
  15  10  12        589.34        745.25        46.60 o                         
  16  10  12       2565.75       2423.79        88.16 o                         
  17  10  12        363.47        379.27        38.91 o                         
   1  11  12       5053.73       5260.65        85.86 o                         
   2  11  12       1558.93       1478.64        32.68 o                         
   3  11  12       3131.60       3223.17        67.22 o                         
   4  11  12        830.91        746.81        23.06 o                         
   5  11  12        595.20        536.19        21.13 o                         
   6  11  12        296.12        259.14        16.14 o                         
   7  11  12      11017.62      10718.22       173.13 o                         
   8  11  12      26233.00      26086.27       417.24 o                         
   9  11  12         15.17        -15.16        15.16 o                         
  10  11  12         60.28         11.83        15.94 o                         
  11  11  12        542.93        639.28        33.92 o                         
  12  11  12       3080.27       2948.27        82.16 o                         
  13  11  12          8.32         46.02        24.48 o                         
  14  11  12        232.71        229.65        35.46 o                         
  15  11  12       2136.92       1970.90        82.19 o                         
  16  11  12        535.57        552.38        45.07 o                         
  17  11  12        161.64        145.36        53.00 o                         
   0  12  12        471.84        421.66        47.65 o                         
   1  12  12        190.15        125.73        16.03 o                         
   2  12  12       5628.02       5455.92       104.68 o                         
   3  12  12        629.16        582.45        39.46 o                         
   4  12  12       2621.20       2476.93        64.43 o                         
   5  12  12        626.35        577.19        24.43 o                         
   6  12  12      11358.91      11555.93       204.86 o                         
   7  12  12       5323.01       5577.68        96.75 o                         
   8  12  12         28.74         18.47        23.54 o                         
   9  12  12       3975.76       3735.88        83.16 o                         
  10  12  12       1823.43       1958.03        54.34 o                         
  11  12  12       6463.26       6387.98       136.03 o                         
  12  12  12        176.60        190.05        25.84 o                         
  13  12  12        105.85         81.82        28.43 o                         
  14  12  12       2677.76       2618.25        76.60 o                         
  15  12  12       1630.38       1739.20        62.32 o                         
  16  12  12       2590.10       2287.88        99.46 o                         
   1  13  12       2939.53       3064.78        68.14 o                         
   2  13  12       4565.15       4463.76       128.10 o                         
   3  13  12       5492.21       5626.85       120.81 o                         
   4  13  12          2.75        -16.52        22.27 o                         
   5  13  12       1608.36       1596.42        47.03 o                         
   6  13  12       1613.60       1677.82        43.73 o                         
   7  13  12        300.51        325.00        24.14 o                         
   8  13  12        157.78        176.35        28.18 o                         
   9  13  12        508.36        550.57        30.39 o                         
  10  13  12       6212.22       6111.33       141.88 o                         
  11  13  12          0.90        -10.44        30.86 o                         
  12  13  12        378.74        401.96        38.72 o                         
  13  13  12       1959.71       1822.22        84.57 o                         
  14  13  12       2079.68       1815.64        73.03 o                         
  15  13  12         28.36         17.02        31.51 o                         
   0  14  12      15407.07      15714.91       564.06 o                         
   1  14  12       4043.10       3888.30        87.17 o                         
   2  14  12         30.12        -15.79        21.29 o                         
   3  14  12       3249.06       3491.24       100.06 o                         
   4  14  12      13020.53      12974.65       295.25 o                         
   5  14  12        818.13        812.59        36.67 o                         
   6  14  12       3059.09       2995.17        78.97 o                         
   7  14  12       3466.30       3397.03        95.05 o                         
   8  14  12        848.02        831.51        35.95 o                         
   9  14  12       1849.74       2025.09        69.84 o                         
  10  14  12        988.12       1078.50        62.60 o                         
  11  14  12         15.75         44.57        27.39 o                         
  12  14  12       1899.56       1856.17        65.18 o                         
  13  14  12        454.25        490.65        37.74 o                         
  14  14  12         63.13         94.81        27.67 o                         
  15  14  12          9.91          9.69        29.97 o                         
   1  15  12        167.16        154.71        25.48 o                         
   2  15  12       4093.68       4153.82        92.77 o                         
   3  15  12       1182.46       1152.41        53.34 o                         
   4  15  12        363.30        285.70        30.56 o                         
   5  15  12         97.00         65.95        28.51 o                         
   6  15  12        705.16        637.84        43.11 o                         
   7  15  12        289.93        232.09        32.67 o                         
   8  15  12        412.73        434.52        32.26 o                         
   9  15  12        149.72        201.19        37.71 o                         
  10  15  12         61.13         11.23        24.02 o                         
  11  15  12       1931.88       1826.46        73.27 o                         
  12  15  12        389.09        377.13        36.23 o                         
  13  15  12         33.74         57.13        35.85 o                         
  14  15  12        279.80        124.11        40.39 o                         
   0  16  12       2409.81       2279.91        97.14 o                         
   1  16  12        414.31        370.78        29.89 o                         
   2  16  12       3443.25       3368.28        90.61 o                         
   3  16  12       3960.95       4113.22       114.02 o                         
   4  16  12       6120.86       5738.07       218.29 o                         
   5  16  12       3661.43       3788.37       109.21 o                         
   6  16  12       9430.58       9080.52       236.43 o                         
   7  16  12       5473.11       5784.87       153.43 o                         
   8  16  12       2204.93       2151.54        83.48 o                         
   9  16  12       2095.22       2023.32        92.74 o                         
  10  16  12       1107.95       1112.85        56.37 o                         
  11  16  12          9.62         35.61        23.05 o                         
  12  16  12         42.01         -3.44        22.85 o                         
  13  16  12        159.98        195.13        34.92 o                         
   1  17  12       1309.07       1249.56        44.82 o                         
   2  17  12        182.54        182.19        25.09 o                         
   3  17  12        309.57        233.64        55.40 o                         
   4  17  12       7846.79       7975.59       228.18 o                         
   5  17  12       2672.95       2847.78        98.80 o                         
   6  17  12         71.96         70.91        26.53 o                         
   7  17  12        372.88        420.86        32.91 o                         
   8  17  12       2848.57       3100.00       119.59 o                         
   9  17  12        252.26        184.61        42.96 o                         
  10  17  12         77.99        110.19        39.74 o                         
  11  17  12        208.70        340.08        53.79 o                         
  12  17  12         28.09        147.24        48.90 o                         
   0  18  12         44.37         51.51        33.18 o                         
   1  18  12        292.86        349.39        28.34 o                         
   2  18  12         34.79         92.26        32.17 o                         
   3  18  12        523.36        469.83        48.79 o                         
   4  18  12       1410.56       1464.15        60.44 o                         
   5  18  12        325.20        253.02        29.63 o                         
   6  18  12        145.31        168.36        25.66 o                         
   7  18  12        332.06        271.33        36.33 o                         
   8  18  12        116.47         79.88        30.86 o                         
   9  18  12         16.82         11.52        87.91 o                         
  10  18  12        817.43        725.11        64.12 o                         
  11  18  12        113.85        111.85        38.29 o                         
   1  19  12       2951.78       3465.76       164.93 o                         
   2  19  12       3930.10       3558.64       250.48 o                         
   3  19  12       4052.38       4126.86       343.23 o                         
   4  19  12       1542.74       1405.29       111.81 o                         
   5  19  12       1600.18       1681.93       185.46 o                         
   6  19  12        137.67        132.99        42.22 o                         
   7  19  12        374.28        300.15        74.67 o                         
   8  19  12        759.59        684.28        62.36 o                         
   9  19  12        587.66        525.30        61.28 o                         
  10  19  12        123.00        305.90        91.53 o                         
   0  20  12       1758.86       2023.24       161.38 o                         
   1  20  12         65.87        186.98        49.39 o                         
   2  20  12        589.38        655.15       110.80 o                         
   3  20  12         71.83        -52.99        72.26 o                         
   4  20  12        128.46         31.31        74.67 o                         
   5  20  12        220.98         72.26        79.48 o                         
   6  20  12       1526.87       1431.36       131.99 o                         
   7  20  12         57.68         95.54        72.26 o                         
   8  20  12         47.10         28.50        61.03 o                         
   1  21  12        589.48        627.26        71.47 o                         
   2  21  12       2452.72       2615.76       255.31 o                         
   3  21  12       1252.71        924.91       120.43 o                         
   4  21  12        135.05         50.58        62.62 o                         
   5  21  12         48.03        -26.49        52.99 o                         
   6  21  12       3017.67       3054.13       219.18 o                         
   0  22  12        523.73        363.70        93.94 o                         
   1  22  12        265.19        361.29        65.03 o                         
   1   1  13       9527.73       9101.35       137.23 o                         
   2   1  13      20174.68      19113.96       317.41 o                         
   3   1  13       2010.06       1877.33        46.30 o                         
   4   1  13       7866.82       8197.43       125.63 o                         
   5   1  13       5591.16       5223.87        86.77 o                         
   6   1  13       3763.08       3494.45        63.30 o                         
   7   1  13      12540.45      12644.16       196.69 o                         
   8   1  13         21.91         60.37        13.54 o                         
   9   1  13       5049.06       4996.69        85.59 o                         
  10   1  13       1436.43       1312.66        36.68 o                         
  11   1  13      13928.04      13745.04       220.29 o                         
  12   1  13      10217.29      10220.71       173.83 o                         
  13   1  13        478.72        515.33        33.17 o                         
  14   1  13       1262.43       1277.15        60.13 o                         
  15   1  13       2383.84       2368.69        75.62 o                         
  16   1  13        173.30        184.80        38.09 o                         
  17   1  13        628.13        461.50        40.44 o                         
  18   1  13       2155.79       2237.30        80.16 o                         
  19   1  13         79.60         31.88        35.07 o                         
   0   2  13       1497.57       1708.85        56.32 o                         
   1   2  13       9453.56       9317.48       137.09 o                         
   2   2  13        383.27        324.34        17.25 o                         
   3   2  13      25344.15      24548.29       364.47 o                         
   4   2  13       3201.02       2990.99        62.08 o                         
   5   2  13        519.85        477.56        26.79 o                         
   6   2  13        685.28        696.28        22.13 o                         
   7   2  13       3175.65       3022.40        52.87 o                         
   8   2  13        198.43        264.56        25.12 o                         
   9   2  13         51.67         87.96        18.21 o                         
  10   2  13       4758.68       4637.12        81.98 o                         
  11   2  13       3869.31       3750.44        71.05 o                         
  12   2  13       1932.34       1766.12        44.72 o                         
  13   2  13          0.76        -19.44        19.44 o                         
  14   2  13       2347.24       2276.51        70.96 o                         
  15   2  13       2253.77       2232.06        62.10 o                         
  16   2  13         71.16         97.66        27.00 o                         
  17   2  13        147.53         65.42        34.11 o                         
  18   2  13         13.34        127.75        37.89 o                         
  19   2  13         84.62         59.86        28.00 o                         
   1   3  13       5763.73       6075.24        85.17 o                         
   2   3  13        178.27        236.65        13.09 o                         
   3   3  13       2406.36       2117.53        39.20 o                         
   4   3  13       7987.39       7617.04       126.95 o                         
   5   3  13         13.71         81.11        14.71 o                         
   6   3  13        518.86        457.09        19.38 o                         
   7   3  13        497.93        467.11        47.19 o                         
   8   3  13      12537.78      12451.62       195.23 o                         
   9   3  13       6478.20       6685.57       105.53 o                         
  10   3  13       2691.35       2626.42        52.58 o                         
  11   3  13       7499.33       7350.61       118.58 o                         
  12   3  13       1641.88       1545.98        52.12 o                         
  13   3  13       6732.20       6934.10       120.41 o                         
  14   3  13       2454.64       2295.61        55.55 o                         
  15   3  13       1150.75       1272.99        41.96 o                         
  16   3  13        745.30        807.34        37.81 o                         
  17   3  13       2262.58       1986.49        84.81 o                         
  18   3  13       1923.34       1773.62        82.65 o                         
  19   3  13        143.33         41.00        35.51 o                         
   0   4  13       7285.28       7360.85       155.40 o                         
   1   4  13       6117.63       6153.90        94.51 o                         
   2   4  13       3680.34       3468.79        49.10 o                         
   3   4  13       7875.27       7535.41       114.34 o                         
   4   4  13       1677.62       1529.75        32.62 o                         
   5   4  13       1082.85       1134.25        32.51 o                         
   6   4  13      10482.81       9712.05       132.06 o                         
   7   4  13        133.57        182.06        14.92 o                         
   8   4  13       6001.78       6030.59       101.42 o                         
   9   4  13      21827.32      21657.41       325.05 o                         
  10   4  13      20755.13      21469.06       310.56 o                         
  11   4  13        678.68        646.25        27.83 o                         
  12   4  13          1.52         28.62        18.87 o                         
  13   4  13       2850.05       2872.01        59.54 o                         
  14   4  13       2778.41       2673.22        76.70 o                         
  15   4  13          0.87         32.86        29.46 o                         
  16   4  13        205.35        173.82        33.39 o                         
  17   4  13         18.78         61.66        41.87 o                         
  18   4  13        217.48        122.75        29.21 o                         
  19   4  13        234.12        240.50        49.38 o                         
   1   5  13       1332.06       1120.81        24.57 o                         
   2   5  13       3767.26       3549.07        58.85 o                         
   3   5  13       2452.57       2621.18        48.00 o                         
   4   5  13        697.51        827.95        22.20 o                         
   5   5  13        500.58        549.27        14.55 o                         
   6   5  13         17.11         71.51        23.05 o                         
   7   5  13       5857.25       5878.92        84.95 o                         
   8   5  13       6358.74       6396.79       100.01 o                         
   9   5  13       4756.89       4755.28        78.91 o                         
  10   5  13        395.93        293.72        21.93 o                         
  11   5  13       3086.79       3059.57        83.02 o                         
  12   5  13         88.73        106.13        19.31 o                         
  13   5  13         11.20        -26.33        26.33 o                         
  14   5  13        387.70        445.10        32.23 o                         
  15   5  13       1502.17       1469.31        70.94 o                         
  16   5  13        153.98        103.46        26.98 o                         
  17   5  13        252.57        279.76        36.04 o                         
  18   5  13        313.48        385.09        37.94 o                         
   0   6  13      59311.09      61214.84      1178.90 o                         
   1   6  13       2639.01       2666.58        45.43 o                         
   2   6  13        721.61        824.08        18.74 o                         
   3   6  13        119.67         54.23         8.55 o                         
   4   6  13       2519.98       2095.55        35.54 o                         
   5   6  13         75.81         70.09        11.51 o                         
   6   6  13         92.53        100.47        16.22 o                         
   7   6  13       2591.87       2457.53        47.23 o                         
   8   6  13       5376.74       5260.34        82.95 o                         
   9   6  13          5.36         36.20        18.53 o                         
  10   6  13       8484.75       8656.83       139.66 o                         
  11   6  13       2199.80       2158.84        43.40 o                         
  12   6  13        560.11        608.59        33.68 o                         
  13   6  13       3255.08       3305.21        65.43 o                         
  14   6  13        355.59        491.49        38.24 o                         
  15   6  13       1746.42       1547.74        49.60 o                         
  16   6  13         29.97         83.75        27.96 o                         
  17   6  13       4990.27       4888.38       140.97 o                         
  18   6  13         10.46        -18.87        27.35 o                         
   1   7  13        653.83        616.43        21.12 o                         
   2   7  13       2102.66       1852.35        36.38 o                         
   3   7  13          6.73         16.74        14.68 o                         
   4   7  13      17368.58      16976.37       245.97 o                         
   5   7  13       2798.80       2614.91        46.79 o                         
   6   7  13        543.98        502.32        23.41 o                         
   7   7  13        793.55        879.33        31.54 o                         
   8   7  13       9080.06       9196.38       143.91 o                         
   9   7  13       5138.75       5171.52        87.62 o                         
  10   7  13       2943.86       2932.41        58.59 o                         
  11   7  13       6779.11       6592.92       123.24 o                         
  12   7  13        737.82        838.98        30.56 o                         
  13   7  13        173.34        182.80        22.07 o                         
  14   7  13       1195.88       1133.88        44.78 o                         
  15   7  13        277.93        250.00        35.45 o                         
  16   7  13        105.35         98.53        30.18 o                         
  17   7  13       2280.39       2193.18        75.74 o                         
  18   7  13       2861.98       2852.23       101.59 o                         
   0   8  13       6019.44       6098.74       137.80 o                         
   1   8  13        994.57       1028.56        27.30 o                         
   2   8  13       1755.33       1565.83        30.98 o                         
   3   8  13       1679.10       1719.75        37.58 o                         
   4   8  13       1084.65       1081.14        25.05 o                         
   5   8  13         24.64         14.53        15.93 o                         
   6   8  13      14603.02      14633.35       208.66 o                         
   7   8  13       5431.67       5363.69        87.96 o                         
   8   8  13        264.79        277.50        21.28 o                         
   9   8  13       1497.86       1140.62        32.51 o                         
  10   8  13      14364.85      14313.49       241.41 o                         
  11   8  13       5254.40       5452.41        94.30 o                         
  12   8  13      11252.52      11345.62       208.24 o                         
  13   8  13       2460.66       2513.21        56.51 o                         
  14   8  13       3492.76       3665.97        85.45 o                         
  15   8  13       5153.71       5193.00       116.07 o                         
  16   8  13        233.77        140.01        23.23 o                         
  17   8  13       1768.03       1722.78        67.02 o                         
  18   8  13         39.20        -48.17       127.66 o                         
   1   9  13        265.28        263.37        14.53 o                         
   2   9  13       1328.26       1426.52        28.80 o                         
   3   9  13       2863.49       2767.87        49.22 o                         
   4   9  13        622.44        671.64        23.42 o                         
   5   9  13       2435.77       2533.72        49.69 o                         
   6   9  13       2058.01       1927.84        39.94 o                         
   7   9  13         26.63          4.20        18.21 o                         
   8   9  13       6472.87       6636.71       116.48 o                         
   9   9  13       3309.82       3410.04        67.56 o                         
  10   9  13       3042.76       3065.99        59.73 o                         
  11   9  13          9.12         63.99        20.16 o                         
  12   9  13       1979.26       2133.36        48.04 o                         
  13   9  13       4874.36       4774.20       124.63 o                         
  14   9  13        907.44        890.77        38.87 o                         
  15   9  13          8.96        -25.25        25.25 o                         
  16   9  13         74.98         90.84        24.31 o                         
  17   9  13        779.81        708.22        57.87 o                         
   0  10  13       4953.96       4916.82       107.94 o                         
   1  10  13      10011.43       9740.41       164.52 o                         
   2  10  13        507.61        481.58        21.39 o                         
   3  10  13      11449.53      11358.70       176.61 o                         
   4  10  13      14371.12      14277.54       240.41 o                         
   5  10  13        632.67        636.59        35.73 o                         
   6  10  13        195.85        238.31        17.62 o                         
   7  10  13       6865.82       7085.70       124.72 o                         
   8  10  13        482.20        568.66        26.30 o                         
   9  10  13        893.24        780.82        32.39 o                         
  10  10  13       1279.65       1229.05        36.79 o                         
  11  10  13        651.93        574.08        25.45 o                         
  12  10  13       2002.10       2256.39        54.01 o                         
  13  10  13        270.83        237.96        23.43 o                         
  14  10  13        155.56        328.72        42.90 o                         
  15  10  13        537.18        539.50        39.02 o                         
  16  10  13       5483.37       5320.43       167.58 o                         
  17  10  13         88.16         -5.79        38.46 o                         
   1  11  13        406.59        342.45        15.13 o                         
   2  11  13      14621.64      14251.18       236.94 o                         
   3  11  13       4905.08       4712.56        96.66 o                         
   4  11  13        133.67        172.55        16.77 o                         
   5  11  13         33.15          7.90        14.91 o                         
   6  11  13       7180.94       7060.65       120.24 o                         
   7  11  13       1396.44       1358.66        47.57 o                         
   8  11  13        855.54        908.71        33.26 o                         
   9  11  13         50.30         57.68        26.90 o                         
  10  11  13       9075.51       9445.80       239.24 o                         
  11  11  13          3.69         17.19        20.54 o                         
  12  11  13        996.09        968.03        36.78 o                         
  13  11  13          9.82         -2.61        18.03 o                         
  14  11  13       2161.47       2199.94        74.12 o                         
  15  11  13       4318.86       3998.44       131.61 o                         
  16  11  13        385.10        337.15        40.79 o                         
   0  12  13         93.95         52.65        45.76 o                         
   1  12  13       4749.48       4685.25        99.22 o                         
   2  12  13         61.18         46.81        28.03 o                         
   3  12  13       2423.26       2324.79        61.90 o                         
   4  12  13        429.29        396.47        25.99 o                         
   5  12  13       5537.34       5837.89       166.60 o                         
   6  12  13         13.89         13.54        20.13 o                         
   7  12  13       4066.08       3977.73        88.20 o                         
   8  12  13        604.51        643.41        35.91 o                         
   9  12  13       9373.90       9225.45       182.92 o                         
  10  12  13       2779.72       2881.83        69.58 o                         
  11  12  13       1374.05       1244.89        45.59 o
[truncated: 274,186 more chars]
